# Supplementary material for: Genetic depletion of the RNA helicase DDX3 leads to impaired elongation of translating ribosomes triggering co-translational quality control of newly synthesized polypeptides
Source: Nucleic Acids Res. 2021 Aug 6;49(16):9459–78. doi: 10.1093/nar/gkab667 (PMC8450092; doi:10.1093/nar/gkab667)
Supplement: gkab667_Supplemental_Files [file gkab667_supplemental_files.zip]

Archive with 9 entries (9 files):
- Supplementary Data.pdf
- Supplementary Table S1.xlsx
- Supplementary Table S2.xlsx
- Supplementary Table S3.xlsx
- Supplementary Table S4.xlsx
- Supplementary Table S5.xlsx
- Supplementary Table S6.xlsx
- Supplementary Table S7.xlsx
- Supplementary Table S8.xlsx
