# Supplementary material for: Genetic depletion of the RNA helicase DDX3 leads to impaired elongation of translating ribosomes triggering co-translational quality control of newly synthesized polypeptides
Source: Nucleic Acids Res. 2021 Aug 6;49(16):9459–78. doi: 10.1093/nar/gkab667 (PMC8450092; doi:10.1093/nar/gkab667)
Supplement: gkab667_Supplemental_Files [file gkab667_supplemental_files.zip › Supplementary Table S1.xlsx]

## Sheet: Feuil1
Supplementary Table S1. Primers used in this study.
		Underlined
L. infantum 60S ribosomal protein L13a-HA construct
60S ribosomal protein L13a (LINF_150007100) Forward primer	5'-GCTCTAGAATGGCCTTTCCTAGCCGCAAG-3'	XbaI
60S ribosomal protein L13a-HA Reverse primer	5'-CCCAAGCTTTTAAGCGTAGTCTGGCACGTCGTAAGGGTACGCGTAGCCGAACTTCTTCAG-3'	HindIII
L. infantum 40S ribosomal protein S6-HA construct
40S ribosomal protein S6 (LINF_150022800) Forward primer	5'-GCTCTAGAATGACTGGAGAAATCAGCGAG-3'	XbaI
40S ribosomal protein S6-HA Reverse primer	5'-CCCAAGCTTTCAAGCGTAGTCTGGCACGTCGTAAGGGTAGAGCAAGCGCTCAATCTCGAG-3'	HindIII
L. infantum 2XHA-Ubiquitin construct
2XHA-Ubiquitin Forward primer	5'-GCTCTAGAATGTACCCTTACGACGTGCCAGACTACGCTTACCCTTACGACGTGCCAGACTACGCTCCAATGCAGATCTTCGTGAAGAC-3'	XbaI
2XHA-Ubiquitin Reverse primer	5'-CCCAAGCTTTCAGCCGCCGCGCAGGCGCAG-3'	HindIII
L. infantum cytHSP70-HA expressing vector
LiHSP70 (LINF_280035700) Forward primer	5'-GCTCTAGAATGACATTCGACGGCGCCATC-3'	XbaI
LiHSP70-HA Reverse primer	5'-CCCAAGCTTTTAAGCGTAGTCTGGCACGTCGTAAGGGTAGTCGACCTCCTCGACCTTGG-3'	HindIII
L. infantum LiDDX3-GFP construct
LiDDX3-GFP Forward primer	5'-CCCAAGCTTATGTATAAGAATCAGGCGCAAC-3'	HindIII
LiDDX3-GFP Reverse primer	5'-CCCAAGCTTAGCGTAGTCTGGCACGTCGTAAGGGTACTGACCAAAGACGTCAGATCG-3'	HindIII
L. infantum LiDDX3-HA integration cassette construct
5'-flanking region of LiDDX3 (LINF_320009100) Forward primer	5'-GAGCGGCCGCACAGCGTCTGCGCTGCTGCCGCACG-3'	NotI
5'-flanking region of LiDDX3 Reverse primer	5'-GATTCCTGCTTAGCAAACGTGTAGG-3'
3'-flanking region of LiDDX3 Forward primer	5'-ATGGAGTAGTAAAACTCCGTGTAGC-3'
3'-flanking region of LiDDX3 Reverse primer	5'-GCGCGGCCGCGTGTGAGCGTGCGCACTCTGGTGCA-3'	NotI
L. infantum LiABCE1/Rli1-HA construct
LiABCE1/Rli1-HA (LINF_210012700) Forward primer	5'-GCTCTAGAATGCCACCAAAGAAGCAGGCCGAAG-3'	XbaI
LiABCE1/Rli1-HA Reverse primer	5'-CCCAAGCTTCTAAGCGTAGTCTGGCACGTCGTAAGGGTAGTTCTTTTGGGCTTTCCTC-3'	HindIII
L. infantum LieRF3-HA construct
LieRF3-HA (LINF_110017700) Forward primer	5'-GCTCTAGAATGTCCTGGCAGCAACCGAC-3'	XbaI
LieRF3-HA Forward primer	5'-CCCAAGCTTCTAAGCGTAGTCTGGCACGTCGTAAGGGTACTGGCCGGCCTTTGCGAGAG-3'	HindIII
L. infantum LiDDX3-HA
Forward primer	GCTCTAGAATGTATAAGAATCAGGCGCAAC	XbaI
Reverse primer including the HA tag sequence	CCCAAGCTTCTAAGCGTAGTCTGGCACGTCGTAAGGGTACTGACCAAAGACGTCAGATCG	HindIII
LiDDX3△SAT deletion primers
Forward primer	GCTCTAGAATGTATAAGAATCAGGCGCAAC	XbaI
SAT-Del-B	GCTGAATCTCCTTCGGGAA GTACAGCAGCGTCTGGCGCT
SAT-Del-C	TTCCCGAAGGAGATTCAGC
Reverse primer including the HA tag sequence	CCCAAGCTTCTAAGCGTAGTCTGGCACGTCGTAAGGGTACTGACCAAAGACGTCAGATCG	HindIII
LiDDX3△DEADRM deletion primers
Forward primer	GCTCTAGAATGTATAAGAATCAGGCGCAAC	XbaI
DEAD box-Del-B	GCTCAAAGCCCATATCGAGTACGAGGAAGCGGACGTC
DEAD box-Del-C	CTCGATATGGGCTTTGAGC
Reverse primer including the HA tag sequence	CCCAAGCTTCTAAGCGTAGTCTGGCACGTCGTAAGGGTACTGACCAAAGACGTCAGATCG	HindIII
LiDDX3 F393L mutation primers
Forward primer	GCTCTAGAATGTATAAGAATCAGGCGCAAC	XbaI
F393L-P1	CACCAGGGCGAGCGTGTCCTCGTGCTCGTGGAGAAGAAGCGCGATG	Forward primer for megaprimer generation
Reverse primer including the HA tag sequence	CCCAAGCTTCTAAGCGTAGTCTGGCACGTCGTAAGGGTACTGACCAAAGACGTCAGATCG	HindIII
LiDDX3 P219S mutation primers
Forward primer	GCTCTAGAATGTATAAGAATCAGGCGCAAC	XbaI
P219S-P2	CTGAATGGACAGCTCGCGCGTTGATGACAGCACCAGCGCGGACGG	Reverse primer for megaprimer generation
Reverse primer including the HA tag sequence	CCCAAGCTTCTAAGCGTAGTCTGGCACGTCGTAAGGGTACTGACCAAAGACGTCAGATCG	HindIII
LiDDX3-G247A-G248A double mutation primers
Forward primer	GCTCTAGAATGTATAAGAATCAGGCGCAAC	XbaI
GG-AA-P2(GG-AA primer 2)	GATCTGGTGGCGCGGGTCCGCCGCCGCGTACACGACAACGCAGCGAATAC	Reverse primer for megaprimer which contains double mutation
Reverse primer including the HA tag sequence	CCCAAGCTTCTAAGCGTAGTCTGGCACGTCGTAAGGGTACTGACCAAAGACGTCAGATCG	HindIII
	In bold is the HA-epitope tag sequence.
