# Supplementary material for: Genetic depletion of the RNA helicase DDX3 leads to impaired elongation of translating ribosomes triggering co-translational quality control of newly synthesized polypeptides
Source: Nucleic Acids Res. 2021 Aug 6;49(16):9459–78. doi: 10.1093/nar/gkab667 (PMC8450092; doi:10.1093/nar/gkab667)
Supplement: gkab667_Supplemental_Files [file gkab667_supplemental_files.zip › Supplementary Table S2.xlsx]

## Sheet: Table 2 
Experiment: 25005_25012_PapadopoulouB_TriTrypLInf_UbiQ_190523 (2)
	Peak List Generator: Unspecified
		Version: Unspecified
		Charge States Calculated: False
		Deisotoped: False
		Textual Annotation:
	Database Set: 1 Database
		Database Name: the contaminants_thegpm_20170713.fasta; TriTryp_LeishInfant_XForPride_2019 database
			Version: unknown
			Taxonomy: All Entries
			Number of Proteins: 8660
		Does database contain common contaminants?: No
	Search Engine Set: 1 Search Engine
		Search Engine: Mascot
			Version: 2.5.1
			Samples: All Samples
			Fragment Tolerance: 0.100 Da (Monoisotopic)
			Parent Tolerance: 0.100 Da (Monoisotopic)
			Fixed Modifications: +57 on C (Carbamidomethyl)
			Variable Modifications: +1 on NQ (Deamidated), +16 on M (Oxidation), +114 on K (Dicarbamidomethyl), +383 on K (LRGG)
			Database: the contaminants_thegpm_20170713.fasta; TriTryp_LeishInfant_XForPride_2019 database (unknown version, 8660 entries)
			Digestion Enzyme: Trypsin
			Max Missed Cleavages: 2
			Probability Model:
				Ingel25005_PapadopoulouB_LiWT_L13a_HA_MGFPeaklist (F079325): LFDR Model, Classifier data: Bayes, Good (51%) m:26.8/s:24.4 m:58.6/s:24.5 m:NA m:NA m:NA, Bad (49%) m:-23.4/s:6.49 m:8.32/s:6.42 m:NA m:NA m:NA [all charge states]
				Ingel25006_PapadopoulouB_LiDKO_L13a_HA_MGFPeaklist (F079327): LFDR Model, Classifier data: Bayes, Good (63%) m:25.3/s:24.7 m:57.1/s:24.8 m:NA m:NA m:NA, Bad (37%) m:-23.2/s:6.59 m:8.51/s:6.58 m:NA m:NA m:NA [all charge states]
				Ingel25007_PapadopoulouB_LiWT_S6_HA_MGFPeaklist (F079330): LFDR Model, Classifier data: Bayes, Good (50%) m:28.0/s:24.5 m:59.8/s:24.6 m:NA m:NA m:NA, Bad (50%) m:-22.7/s:6.84 m:8.99/s:6.87 m:NA m:NA m:NA [all charge states]
				Ingel25008_PapadopoulouB_LiDKO_S6_HA_MGFPeaklist (F079334): LFDR Model, Classifier data: Bayes, Good (58%) m:26.4/s:24.8 m:58.3/s:24.9 m:NA m:NA m:NA, Bad (42%) m:-23.1/s:6.71 m:8.62/s:6.65 m:NA m:NA m:NA [all charge states]
				Ingel25009_PapadopoulouB_REVr_MGFPeaklist (F079339): LFDR Model, Classifier data: Bayes, Good (66%) m:25.1/s:25.5 m:57.0/s:25.6 m:NA m:NA m:NA, Bad (34%) m:-23.3/s:6.49 m:8.43/s:6.43 m:NA m:NA m:NA [all charge states]
				Ingel25010_PapadopoulouB_LiDKO_DEAD_HA_MGFPeaklist (F079343): LFDR Model, Classifier data: Bayes, Good (67%) m:23.5/s:25.2 m:55.5/s:25.2 m:NA m:NA m:NA, Bad (33%) m:-23.5/s:6.62 m:8.29/s:6.48 m:NA m:NA m:NA [all charge states]
				Ingel25011_PapadopoulouB_LiWT_6d_MGFPeaklist (F079348): LFDR Model, Classifier data: Bayes, Good (53%) m:21.5/s:24.8 m:53.5/s:24.8 m:NA m:NA m:NA, Bad (47%) m:-24.2/s:6.23 m:7.73/s:6.14 m:NA m:NA m:NA [all charge states]
				Ingel25012_PapadopoulouB_LiDKO_6dr_MGFPeaklist (F079350): LFDR Model, Classifier data: Bayes, Good (59%) m:20.5/s:23.8 m:52.6/s:23.9 m:NA m:NA m:NA, Bad (41%) m:-24.4/s:6.23 m:7.52/s:6.12 m:NA m:NA m:NA [all charge states]
	Scaffold: Version: Scaffold_4.8.9
		Modification Metadata Set: 2334 modifications
			Source: C:\Program Files\Scaffold 4\parameters\unimod.xml
			Comment:
		Protein Grouping Strategy: Experiment-wide grouping with binary peptide-protein weights
		Peptide Thresholds: 98.0% minimum
		Protein Thresholds: 98.0% minimum and 1 peptide minimum
		Peptide FDR: 0.2% (Decoy)
		Protein FDR: 1.0% (Decoy)
		GO Annotation Source(s):
		Alternate ID Source(s):
									Exclusive Unique Peptide Count	Exclusive Unique Peptide Count
25005_25012_PapadopoulouB_TriTrypLInf_UbiQ_190523 (2)									Uncategorized Sample	Uncategorized Sample
#	Visible?	Starred?	Identified Proteins (301)	Accession Number	Alternate ID	Molecular Weight	Protein Grouping Ambiguity	Taxonomy	25009_LiDDX3 KO + DDX3-HA (LiDDX3-/- REV)	25010_LiDDX3 KO+DDX3-DLDEADRM-HA
1	true	Empty	elongation factor 1-alpha	LINF_170007100		49 kDa		unknown	32	32
2	true	Empty	ATP-dependent RNA helicase - putative	LINF_320009100		67 kDa		unknown	42	18	DDX3
3	true	Empty	hexokinase - putative	LINF_210007800 (+1)		52 kDa		unknown	38	41
4	true	Empty	hsp70	LINF_280035000 (+7)		71 kDa		unknown	17	42
5	true	Empty	RNA-binding protein - putative	LINF_350027200		30 kDa		unknown	26	24
6	true	Empty	NADH-dependent fumarate reductase - putative	LINF_350016600		123 kDa	true	unknown	36	37
7	true	Empty	ATP-dependent phosphofructokinase	LINF_290032900		54 kDa		unknown	26	26
8	true	Empty	KH domain containing protein - putative	LINF_270019700		60 kDa		unknown	26	20
9	true	Empty	alpha tubulin	LINF_130007700 (+11)		50 kDa		unknown	14	21
10	true	Empty	40S ribosomal protein S4 - putative	LINF_130017200 (+1)		31 kDa		unknown	18	18
11	true	Empty	poly(A)-binding protein 2	LINF_350047100		65 kDa		unknown	25	19
12	true	Empty	hypothetical protein - conserved	LINF_210009700		47 kDa		unknown	19	16
13	true	Empty	ribosomal protein L1a - putative	LINF_290016600 (+2)		41 kDa		unknown	18	16
14	true	Empty	pyruvate dehydrogenase E1 component alpha subunit - putative	LINF_180019200		43 kDa		unknown	7	16
15	true	Empty	hypothetical protein - conserved	LINF_170005000		88 kDa		unknown	26	21
16	true	Empty	heat shock protein DNAJ - putative	LINF_270032200		44 kDa		unknown	16	17
17	true	Empty	heat shock protein 83-17	LINF_330009000 (+8)		81 kDa		unknown	1	10
18	true	Empty	60S ribosomal protein L13 - putative	LINF_290032300 (+1)		25 kDa		unknown	16	21
19	true	Empty	poly(A)-binding protein 3	LINF_250005800		61 kDa		unknown	27	9
20	true	Empty	Elongation factor Tu - mitochondrial - putative	LINF_180012600		52 kDa		unknown	18	19
21	true	Empty	60S ribosomal protein L7 - putative	LINF_260006600		29 kDa		unknown	13	14
22	true	Empty	eukaryotic translation initiation factor 3 subunit L - putative	LINF_360007700		63 kDa		unknown	18	13
23	true	Empty	ATP-dependent RNA helicase - putative	LINF_350036300		101 kDa		unknown	18	14	Dbp1, DDX3's paralog
24	true	Empty	eukaryotic translation initiation factor 3 subunit 8 - putative	LINF_360081900		82 kDa		unknown	21	15
25	true	Empty	aspartyl-tRNA synthetase - putative	LINF_300009700		63 kDa	true	unknown	17	22
26	true	Empty	HECT-domain (ubiquitin-transferase) - putative	LINF_320016600		179 kDa		unknown	20	21
27	true	Empty	ATP-dependent RNA helicase SUB2 - putative	LINF_210024300		49 kDa		unknown	6	12
28	true	Empty	heat shock 70-related protein 1 - mitochondrial precursor - putative	LINF_260017400		70 kDa		unknown	3	15
29	true	Empty	40S ribosomal protein S3 - putative	LINF_150017600 (+1)		24 kDa		unknown	15	16
30	true	Empty	eukaryotic initiation factor 4a - putative	LINF_010012800 (+1)		45 kDa		unknown	7	10
31	true	Empty	Alba - putative	LINF_340031800		22 kDa		unknown	13	11
32	true	Empty	40S ribosomal protein S3A - putative	LINF_350009200 (+1)		30 kDa		unknown	16	17
33	true	Empty	translation initiation factor - putative	LINF_170020200		81 kDa		unknown	25	17
34	true	Empty	mitochondrial RNA binding protein 1	LINF_270017500		27 kDa		unknown	17	13
35	true	Empty	eukaryotic initiation factor 2a - putative	LINF_030014900		47 kDa		unknown	14	10
36	true	Empty	2-oxoglutarate dehydrogenase subunit - putative	LINF_360043300		115 kDa		unknown	21	13
37	true	Empty	RNA binding protein - putative	LINF_320013000		25 kDa		unknown	15	16
38	true	Empty	succinyl-coA:3-ketoacid-coenzyme A transferase - mitochondrial precursor - putative	LINF_330032400		53 kDa		unknown	17	21
39	true	Empty	60S ribosomal protein L10 - putative	LINF_040012600 (+1)		25 kDa		unknown	10	9
40	true	Empty	elongation factor 2	LINF_360006800 (+3)		94 kDa		unknown	8	12
41	true	Empty	60S ribosomal protein L5 - putative	LINF_350023700 (+2)		34 kDa		unknown	8	9
42	true	Empty	Nucleolar protein 56 - putative	LINF_100007300		53 kDa		unknown	13	6
43	true	Empty	ribosomal protein S7 - putative	LINF_010009200 (+1)		24 kDa		unknown	10	11
44	true	Empty	40S ribosomal protein SA - putative	LINF_360059600 (+1)		28 kDa		unknown	13	10
45	true	Empty	40S ribosomal protein S6 - putative	LINF_210027600 (+1)		28 kDa		unknown	11	12
46	true	Empty	60S ribosomal protein L18a - putative	LINF_320014400 (+1)		21 kDa		unknown	10	12
47	true	Empty	Transitional endoplasmic reticulum ATPase - putative	LINF_360019800		87 kDa		unknown	5	9	p97/VCP/Cdc48
48	true	Empty	40S ribosomal protein S18 - putative	LINF_360015100 (+1)		17 kDa		unknown	14	12
49	true	Empty	cystathione gamma lyase - putative	LINF_350037700		45 kDa		unknown	10	12
50	true	Empty	ATP-dependent DEAD-box RNA helicase - putative	LINF_350008800		46 kDa		unknown	14	15
51	true	Empty	60S ribosomal protein L7a - putative	LINF_070010500 (+1)		30 kDa		unknown	9	12
52	true	Empty	long-chain-fatty-acid-CoA ligase - putative	LINF_030007100		79 kDa		unknown	11	10
53	true	Empty	Heat shock protein 100 kDa	LINF_020012400 (+1)		91 kDa	true	unknown	6	19
54	true	Empty	Ribosomal protein L6e - putative	LINF_150018200 (+1)		21 kDa		unknown	11	11
55	true	Empty	40S ribosomal protein S5	LINF_110015600 (+1)		21 kDa		unknown	7	9
56	true	Empty	Domain of unknown function (DUF3819)/CCR4-Not complex component - Not1 - putative	LINF_210013800		249 kDa		unknown	2	8
57	true	Empty	RNA-binding protein - putative - UPB1	LINF_250010100 (+1)		20 kDa		unknown	5	5
58	true	Empty	ubiquitin-fusion protein	LINF_310026800 (+1)		15 kDa		unknown	3	6
59	true	Empty	mitochondrial RNA binding protein 2	LINF_090018500		27 kDa		unknown	9	9
60	true	Empty	eukaryotic translation initiation factor - putative	LINF_280029900		46 kDa		unknown	17	8
61	true	Empty	adenylate kinase - putative	LINF_210020600		30 kDa		unknown	9	8
62	true	Empty	hypothetical protein - conserved	LINF_250022600		37 kDa		unknown	9	7
63	true	Empty	ribosomal protein L3 - putative	LINF_320038800 (+2)		48 kDa		unknown	6	9
64	true	Empty	Ribosomal protein L22p/L17e - putative	LINF_240005200 (+1)		19 kDa		unknown	8	7
65	true	Empty	chaperonin alpha subunit - putative	LINF_320040200		59 kDa		unknown	5	8
66	true	Empty	ATP synthase subunit beta - mitochondrial - putative	LINF_250017900 (+1)		56 kDa		unknown	6	12
67	true	Empty	ATP-dependent DEAD/H RNA helicase - putative	LINF_070008800		53 kDa	true	unknown	15	9
68	true	Empty	60S ribosomal protein L9 - putative	LINF_210018100		22 kDa		unknown	10	10
69	true	Empty	40S ribosomal protein S9 - putative	LINF_070012400 (+1)		22 kDa		unknown	7	5
70	true	Empty	eukaryotic translation initiation factor 3 subunit 2 - putative	LINF_360047700		39 kDa		unknown	15	11
71	true	Empty	eukaryotic translation initiation factor 3 subunit 7-like protein	LINF_300036000		61 kDa		unknown	14	8
72	true	Empty	ADP- ATP carrier protein 1 - mitochondrial precursor - putative	LINF_190006800 (+1)		35 kDa		unknown	10	15
73	true	Empty	tryparedoxin peroxidase	LINF_150019000		22 kDa	true	unknown	2	3
74	true	Empty	hypothetical protein - conserved	LINF_220008000		61 kDa		unknown	5	9
75	true	Empty	60S acidic ribosomal protein P0 - putative	LINF_270020500 (+1)		35 kDa		unknown	9	11
76	true	Empty	40S ribosomal protein S14	LINF_280015200		16 kDa		unknown	7	9
77	true	Empty	T-complex protein 1 - gamma subunit - putative	LINF_230021100		60 kDa		unknown	2	6
78	true	Empty	protein disulfide isomerase - putative	LINF_260011600		41 kDa		unknown	10	9
79	true	Empty	40S ribosomal protein S15A - putative	LINF_110017900 (+1)		15 kDa		unknown	6	6
80	true	Empty	40S ribosomal protein S2	LINF_190005400 (+1)		29 kDa		unknown	9	9
81	true	Empty	40S ribosomal protein S16 - putative	LINF_260013700 (+1)		17 kDa		unknown	8	9
82	true	Empty	receptor for activated C kinase 1	LINF_280034700 (+1)		34 kDa		unknown	14	12
83	true	Empty	60S ribosomal protein L21 - putative	LINF_160009700		18 kDa	true	unknown	9	7
84	true	Empty	60S ribosomal protein L2 - putative	LINF_320046200 (+4)		28 kDa		unknown	1	4
85	true	Empty	chaperonin HSP60 - mitochondrial precursor	LINF_360027200		59 kDa	true	unknown	2	6
86	true	Empty	chaperone protein DNAj - putative	LINF_350035100		51 kDa		unknown	6	14
87	true	Empty	60S ribosomal protein L10a - putative	LINF_180011500 (+1)		25 kDa		unknown	12	12
88	true	Empty	ribosomal protein S20 - putative	LINF_280015700 (+1)		13 kDa		unknown	6	5
89	true	Empty	splicing factor ptsr1-like protein	LINF_070014900		42 kDa		unknown	16	5
90	true	Empty	polyadenylate-binding protein 1	LINF_350055900		63 kDa	true	unknown	15	4
91	true	Empty	60S ribosomal protein L14 - putative	LINF_220021400 (+1)		20 kDa		unknown	7	9
92	true	Empty	ruvb-like 1 DNA helicase - putative	LINF_340041900		50 kDa		unknown	2	12
93	true	Empty	60S ribosomal protein L23 - putative	LINF_350043300 (+1)		15 kDa		unknown	11	10
94	true	Empty	60S ribosomal protein L35 - putative	LINF_260028800 (+1)		15 kDa		unknown	2	3
95	true	Empty	eRF1 domain 1/eRF1 domain 2/eRF1 domain 3 - putative	LINF_270024100		51 kDa		unknown	6	8	eRF1
96	true	Empty	heat shock protein 110 - putative	LINF_180019100		92 kDa		unknown	0	3
97	true	Empty	ubiquitin-protein ligase-like - putative	LINF_070008000		671 kDa		unknown	17	5
98	true	Empty	ATP synthase F1 - alpha subunit - putative	LINF_050010000 (+2)		63 kDa		unknown	4	9
100	true	Empty	60S ribosomal protein L23a - putative	LINF_060011300		16 kDa		unknown	8	9
101	true	Empty	cleavage and polyadenylation specificity factor- like protein	LINF_320019100		167 kDa		unknown	15	12
102	true	Empty	isocitrate dehydrogenase [NADP] - mitochondrial precursor - putative	LINF_100008300		48 kDa		unknown	3	10
103	true	Empty	60S ribosomal protein L26 - putative	LINF_240026700 (+1)		16 kDa		unknown	7	7
104	true	Empty	40S ribosomal protein S8 - putative	LINF_240026900 (+1)		25 kDa		unknown	7	8
105	true	Empty	hypothetical protein - conserved	LINF_130018800		91 kDa		unknown	3	4
106	true	Empty	GTP-binding protein - putative	LINF_250020400		24 kDa		unknown	3	8
107	true	Empty	eukaryotic release factor 3 - putative	LINF_110017700		83 kDa		unknown	4	7	eRF3
108	true	Empty	ribosomal protein l35a - putative	LINF_100005600 (+1)		16 kDa		unknown	8	7
109	true	Empty	60S ribosomal subunit protein L31 - putative	LINF_350038200 (+1)		21 kDa		unknown	8	7
110	true	Empty	RNA guanylyltransferase - putative	LINF_320019300		76 kDa		unknown	7	7
111	true	Empty	RNA binding protein - putative	LINF_180010900		44 kDa		unknown	6	6
112	true	Empty	succinyl-CoA synthetase alpha subunit - putative	LINF_250028300 (+1)		31 kDa		unknown	3	4
113	true	Empty	40S ribosomal protein S12 - putative	LINF_130010600		16 kDa		unknown	9	5
114	true	Empty	glutamate dehydrogenase	LINF_150018300		115 kDa		unknown	3	7
115	true	Empty	hypothetical protein - conserved	LINF_250031400		109 kDa		unknown	3	5
116	true	Empty	peroxidoxin	LINF_230005400		25 kDa		unknown	5	2
117	true	Empty	DEAD-box ATP-dependent RNA helicase - mitochondrial	LINF_280027400		60 kDa		unknown	16	9
118	true	Empty	serine/threonine-protein kinase - putative	LINF_290033500		56 kDa		unknown	0	3
119	true	Empty	heat shock 70-related protein 1 - mitochondrial precursor - putative	LINF_300030100 (+2)		72 kDa		unknown	2	5
120	true	Empty	60S ribosomal protein L27A/L29 - putative	LINF_350043000 (+1)		16 kDa		unknown	5	7
121	true	Empty	heat shock 70-related protein 1 - mitochondrial precursor - putative	LINF_280017800		72 kDa		unknown	2	14
122	true	Empty	chaperonin TCP20 - putative	LINF_130022100		59 kDa		unknown	4	8
123	true	Empty	mitochondrial phosphate transporter - putative	LINF_350050100		35 kDa		unknown	2	12
124	true	Empty	40S ribosomal protein S13 - putative	LINF_190008800 (+1)		17 kDa		unknown	6	6
125	true	Empty	mitochondrial RNA binding complex 1 subunit - putative	LINF_250021900		80 kDa		unknown	11	9
126	true	Empty	ribosomal protein L27 - putative	LINF_320033900 (+1)		15 kDa		unknown	6	6
127	true	Empty	60S ribosomal protein L11 (L5 - L16)	LINF_040009700 (+1)		22 kDa		unknown	3	6
128	true	Empty	40S ribosomal protein S17 - putative	LINF_280032800 (+1)		16 kDa		unknown	6	6
129	true	Empty	Alba - putative	LINF_130009400		13 kDa		unknown	7	6
130	true	Empty	hypothetical protein - conserved	LINF_270024200		38 kDa		unknown	1	11
131	true	Empty	40S ribosomal protein S19-like protein	LINF_290036400		18 kDa	true	unknown	5	7
132	true	Empty	Kinesin-13 3 - putative	LINF_240011400		63 kDa		unknown	6	5
133	true	Empty	60S ribosomal protein L13a - putative	LINF_150007100 (+1)		25 kDa		unknown	6	5
134	true	Empty	hypothetical protein - conserved	LINF_300013000		117 kDa		unknown	0	5
135	true	Empty	malate dehydrogenase	LINF_340006400		33 kDa		unknown	8	8
136	true	Empty	eukaryotic initiation factor 5a - putative	LINF_250012900 (+2)		18 kDa		unknown	4	4
137	true	Empty	aldose 1-epimerase - putative	LINF_350014500		42 kDa		unknown	1	10
138	true	Empty	RNA-binding protein - putative	LINF_270028100		50 kDa		unknown	8	6
139	true	Empty	40S ribosomal protein S11 - putative	LINF_200021000 (+1)		16 kDa		unknown	6	5
140	true	Empty	60S ribosomal protein L30	LINF_350007500		11 kDa		unknown	6	6
141	true	Empty	ATP synthase - putative	LINF_360039100		25 kDa		unknown	2	3
142	true	Empty	hypothetical protein - conserved	LINF_360060500		103 kDa		unknown	1	9
143	true	Empty	DEAD/DEAH box helicase/Type III restriction enzyme - res subunit - putative	LINF_030011900		247 kDa		unknown	19	1
144	true	Empty	alanyl-tRNA synthetase - putative	LINF_220021600		106 kDa		unknown	0	7
145	true	Empty	universal minicircle sequence binding protein - putative	LINF_360022800		28 kDa		unknown	8	4
146	true	Empty	40S ribosomal protein S24e	LINF_360036600 (+1)		16 kDa		unknown	5	5
147	true	Empty	ribosomal protein L15 - putative	LINF_300042300		24 kDa		unknown	4	4
148	true	Empty	hypothetical protein - conserved	LINF_070012000		38 kDa		unknown	8	4
149	true	Empty	threonyl-tRNA synthetase - putative	LINF_350019000		90 kDa		unknown	1	6
150	true	Empty	40S ribosomal protein S10 - putative	LINF_360015600 (+1)		19 kDa		unknown	5	5
151	true	Empty	ribosomal protein S26 - putative	LINF_280010400 (+1)		13 kDa		unknown	4	4
152	true	Empty	ubiquitin/ribosomal protein S27a - putative	LINF_140019100		17 kDa		unknown	5	5
153	true	Empty	ATP-binding cassette protein subfamily G - member 5	LINF_230009200		135 kDa		unknown	5	10
154	true	Empty	hypothetical protein - conserved	LINF_250006900		114 kDa		unknown	8	8
155	true	Empty	catalytic subunit of the vacuolar transporter chaperone 4 - putative	LINF_090007800		93 kDa		unknown	6	7
156	true	Empty	RNA recognition motif. (a.k.a. RRM - RBD - or RNP domain)/RNA recognition motif (a.k.a. RRM - RBD - or RNP domain) - putative	LINF_340033000		29 kDa		unknown	5	5
157	true	Empty	eukaryotic translation initation factor 4 gamma - putative	LINF_360070500		84 kDa		unknown	1	3
158	true	Empty	adaptin complex 1 subunit - putative	LINF_360079500		82 kDa		unknown	0	11
159	true	Empty	proteasome regulatory non-ATP-ase subunit 9 - putative	LINF_190016600		47 kDa		unknown	4	6
160	true	Empty	translation initiation factor IF-2 - putative	LINF_330036700		93 kDa		unknown	2	2
161	true	Empty	mitochondrial RNA binding protein - putative	LINF_310012100		101 kDa		unknown	10	6
162	true	Empty	hypothetical protein - conserved	LINF_260013300		100 kDa		unknown	8	1
163	true	Empty	chaperonin HSP60 - mitochondrial precursor	LINF_320024300		64 kDa	true	unknown	2	2
164	true	Empty	Succinate dehydrogenase [ubiquinone] flavoprotein subunit - mitochondrial	LINF_240021800		67 kDa		unknown	3	6
165	true	Empty	pre-mRNA-splicing factor ATP-dependent RNA helicase - putative	LINF_240016200		119 kDa		unknown	8	4
166	true	Empty	hypothetical protein - conserved	LINF_340018600		75 kDa		unknown	0	7
167	true	Empty	la RNA binding protein - putative	LINF_210011000		37 kDa		unknown	5	4
168	true	Empty	aldehyde dehydrogenase - putative	LINF_360061300		58 kDa		unknown	0	9
169	true	Empty	pumilio/PUF RNA binding protein 7 - putative	LINF_320023200		85 kDa		unknown	2	2
170	true	Empty	ATP-dependent RNA helicase - putative	LINF_130009900		244 kDa		unknown	8	0
171	true	Empty	Ribosomal protein L19e - putative	LINF_060009400 (+1)		28 kDa		unknown	4	4
172	true	Empty	heat shock protein DNAJ - putative	LINF_220005800		36 kDa		unknown	4	4
173	true	Empty	Ras-related protein RabX1 - putative	LINF_100018900		25 kDa	true	unknown	0	8
174	true	Empty	60S ribosomal protein L32	LINF_210027000		15 kDa	true	unknown	6	3
175	true	Empty	ATP-dependent RNA helicase FAL1 - putative	LINF_280021300		44 kDa		unknown	2	3	DDX19 (Dbp5)
176	true	Empty	60S ribosomal protein L36 - putative	LINF_350024100		12 kDa		unknown	6	4
177	true	Empty	pumillio protein 8 - putative	LINF_250030800		65 kDa		unknown	3	3
178	true	Empty	60S ribosomal protein L28 - putative	LINF_110017300 (+1)		16 kDa		unknown	4	5
179	true	Empty	NADH dehydrogenase - putative	LINF_360063500		57 kDa		unknown	5	6
180	true	Empty	DEAD box RNA helicase - putative	LINF_360028400		63 kDa	true	unknown	3	0
181	true	Empty	5'-3' exoribonuclease A - putative	LINF_060007900		167 kDa		unknown	8	3
182	true	Empty	prohibitin	LINF_160022200		30 kDa		unknown	1	5
183	true	Empty	paraflagellar rod protein 1D - putative	LINF_160020200 (+2)		69 kDa		unknown	0	7
184	true	Empty	RAD50 DNA repair-like protein	LINF_280010300		154 kDa		unknown	2	4
185	true	Empty	mitochondrial carrier protein - putative	LINF_020012000		34 kDa		unknown	5	4
186	true	Empty	hypothetical protein - conserved	LINF_340014600		100 kDa		unknown	2	6
187	true	Empty	RNA-binding protein - putative	LINF_040016900		35 kDa		unknown	7	2
188	true	Empty	translation initiation factor EIF-2B gamma subunit - putative	LINF_090018100		53 kDa		unknown	6	3
189	true	Empty	ribosomal protein L24 - putative	LINF_360016500 (+1)		15 kDa		unknown	3	3
190	true	Empty	DnaJ protein - putative	LINF_210010300		50 kDa		unknown	2	7
191	true	Empty	Staphylococcal nuclease homologue/Tudor domain containing protein - putative	LINF_320015100		102 kDa		unknown	6	2
192	true	Empty	cleavage and polyadenylation specificity factor - putative	LINF_340041200		84 kDa		unknown	4	6
193	true	Empty	hypothetical protein - conserved	LINF_350023200		82 kDa		unknown	0	5
194	true	Empty	hypothetical protein - conserved	LINF_180018500		160 kDa		unknown	9	1
195	true	Empty	40S ribosomal protein S27-1 - putative	LINF_180011200 (+1)		10 kDa		unknown	5	3
196	true	Empty	Temperature dependent protein affecting M2 dsRNA replication - putative	LINF_210014100		150 kDa		unknown	2	6
197	true	Empty	60S ribosomal protein L18 - putative	LINF_130010500 (+1)		22 kDa		unknown	5	6
198	true	Empty	hypothetical protein - conserved	LINF_330012100		226 kDa		unknown	6	1
199	true	Empty	pumilio protein 6 - putative	LINF_330019100		92 kDa		unknown	2	1
200	true	Empty	short chain dehydrogenase - putative	LINF_340005000		30 kDa		unknown	1	7
201	true	Empty	P-type H+-ATPase - putative	LINF_180020600 (+2)		107 kDa		unknown	2	4
202	true	Empty	chaperone protein DNAj - putative	LINF_320040500		45 kDa		unknown	3	3
203	true	Empty	hypothetical protein - conserved	LINF_170008200		94 kDa		unknown	6	4
204	true	Empty	60S ribosomal protein L44 - putative	LINF_130022200 (+1)		12 kDa		unknown	3	5
205	true	Empty	proteasome regulatory non-ATP-ase subunit 5 - putative	LINF_210013400		54 kDa		unknown	1	3
206	true	Empty	exosome complex exonuclease RRP40 - putative	LINF_040006300		32 kDa		unknown	3	4
207	true	Empty	ribosomal protein S25	LINF_250018100 (+1)		13 kDa		unknown	6	2
208	true	Empty	cell differentiation protein-like protein	LINF_340051700		41 kDa		unknown	1	4
209	true	Empty	elongation factor-1 gamma	LINF_090016000 (+1)		46 kDa	true	unknown	0	2
210	true	Empty	hypothetical protein - conserved	LINF_310005700		26 kDa		unknown	5	2
211	true	Empty	Scavenger mRNA decapping enzyme C-term binding/HIT domain containing protein - putative	LINF_140007400		15 kDa		unknown	2	3
212	true	Empty	U5 small nuclear ribonucleoprotein component - putative	LINF_320028300		110 kDa		unknown	4	3
213	true	Empty	iron superoxide dismutase - putative	LINF_320024100		23 kDa	true	unknown	3	5
214	true	Empty	ATP-dependent RNA helicase - putative	LINF_170016300		260 kDa		unknown	4	0
215	true	Empty	proteasome regulatory non-ATPase subunit - putative	LINF_290006100		99 kDa		unknown	0	3
216	true	Empty	Galactose oxidase - central domain/Kelch motif/Domain of unknown function (DUF4110) - putative	LINF_160005800		83 kDa		unknown	4	3
217	true	Empty	60S ribosomal protein L12 - putative	LINF_240028300 (+1)		18 kDa		unknown	2	2
218	true	Empty	prolyl-tRNA synthetase - putative	LINF_180017700		81 kDa		unknown	0	3
219	true	Empty	glucokinase	LINF_360030300		44 kDa		unknown	4	4
220	true	Empty	RNA binding protein - putative	LINF_190007800		35 kDa		unknown	7	2
221	true	Empty	Mitochondrial carrier protein - putative	LINF_180018200		34 kDa		unknown	3	8
222	true	Empty	mRNA cap guanine-N7 methyltransferase - putative	LINF_110010500		118 kDa		unknown	2	0
223	true	Empty	translation-associated element 2 - putative	LINF_090015700		132 kDa		unknown	1	3
224	true	Empty	chaperone protein DNAj - putative	LINF_040014400		52 kDa		unknown	0	3
225	true	Empty	60S ribosomal protein L37a	LINF_210028000 (+1)		10 kDa		unknown	2	2
226	true	Empty	DIS3-like exonuclease - putative	LINF_280007900		105 kDa		unknown	5	1
227	true	Empty	RNA-binding protein 42 (RNA-binding motif protein 42) - putative	LINF_300036500		36 kDa		unknown	4	1
228	true	Empty	Ribosomal protein L1p/L10e family - putative	LINF_210019900		29 kDa		unknown	4	4
229	true	Empty	40S ribosomal protein S33 - putative	LINF_260021300 (+2)		10 kDa		unknown	3	3
230	true	Empty	DNAj-like protein	LINF_250017100		44 kDa		unknown	1	3
231	true	Empty	eukaryotic translation initiation factor 5 - putative	LINF_340008600		43 kDa		unknown	3	0
232	true	Empty	eukaryotic translation initiation factor 2 beta subunit - putative	LINF_080010700		38 kDa		unknown	2	0
233	true	Empty	cleavage and polyadenylation specificity factor 30 kDa subunit - putative	LINF_090013400		36 kDa		unknown	5	1
234	true	Empty	ef-hand protein 5 - putative	LINF_090015300		21 kDa		unknown	3	4
235	true	Empty	ribosomal protein S29 - putative	LINF_280028800 (+1)		7 kDa		unknown	3	2
236	true	Empty	ATP-binding cassette protein subfamily E - member 1 - putative	LINF_210012700		74 kDa		unknown	3	3	Rli1/ABCE1
237	true	Empty	hypothetical protein - conserved	LINF_290009400		41 kDa		unknown	4	6
238	true	Empty	poly-zinc finger protein 2 - putative	LINF_360022700		15 kDa		unknown	4	2
239	true	Empty	RNA binding protein rbp16 - putative	LINF_280013700		15 kDa		unknown	2	5
240	true	Empty	RNA editing associated helicase 2 - putative	LINF_340039200		266 kDa		unknown	2	0
241	true	Empty	60S ribosomal protein L34 - putative	LINF_180019400 (+1)		19 kDa		unknown	2	4
242	true	Empty	DNAJ domain protein - putative	LINF_240010000		89 kDa		unknown	0	6
243	true	Empty	ribonuclease mar1	LINF_120005600		22 kDa		unknown	3	6
244	true	Empty	succinyl-coa:3-ketoacid-coenzyme a transferase- like protein	LINF_300024100		53 kDa		unknown	4	3
245	true	Empty	hypothetical protein - conserved	LINF_130005000		71 kDa		unknown	8	0
246	true	Empty	pre-mRNA splicing factor ATP-dependent RNA helicase - putative	LINF_360036200		123 kDa		unknown	2	3
247	true	Empty	hypothetical protein - conserved	LINF_270017400		69 kDa		unknown	4	4
248	true	Empty	hypothetical protein - conserved	LINF_240010700		76 kDa		unknown	6	1
249	true	Empty	MAP kinase kinase-like protein	LINF_350045500		147 kDa		unknown	0	8
250	true	Empty	60S acidic ribosomal protein P2GeneDB:LmjF.15.1203	LINF_150019500 (+1)		11 kDa		unknown	4	5
251	true	Empty	DNAj-like protein	LINF_200016400		75 kDa		unknown	4	2
252	true	Empty	Zn-finger in Ran binding protein and others/SPRY domain/HECT-domain (ubiquitin-transferase) - putative	LINF_260029200		422 kDa		unknown	2	2
253	true	Empty	RNA recognition motif. (a.k.a. RRM - RBD - or RNP domain) - putative	LINF_320027400		44 kDa		unknown	3	3
254	true	Empty	cleavage and polyadenylation specificity factor - putative	LINF_250006800		90 kDa		unknown	1	4
255	true	Empty	ribosomal protein S6 - putative	LINF_150022800		14 kDa		unknown	2	1
256	true	Empty	prohibitin - putative	LINF_350005800		32 kDa		unknown	0	4
257	true	Empty	ribonucleoprotein p18 - mitochondrial precursor - putative	LINF_150008100		21 kDa	true	unknown	1	3
258	true	Empty	pre-mRNA processing factor 3 (PRP3)/Protein of unknown function (DUF1115) - putative	LINF_010010700		67 kDa		unknown	4	3
259	true	Empty	RNA-binding protein - putative	LINF_170011800		32 kDa		unknown	4	2
260	true	Empty	hypothetical protein - conserved	LINF_100018600		164 kDa		unknown	4	3
261	true	Empty	ATP-dependent RNA helicase - putative	LINF_310007700		103 kDa		unknown	5	3
262	true	Empty	Zinc finger - C3HC4 type (RING finger)/zinc-RING finger domain/EF-hand domain pair/EF-hand domain/EF hand/Secreted protein acidic and rich in cysteine Ca binding region containing protein - putative	LINF_240019300		37 kDa	true	unknown	0	3
263	true	Empty	cytochrome oxidase subunit IV - putative	LINF_120011900		40 kDa		unknown	0	7
264	true	Empty	RNA-binding protein - putative	LINF_300016700		67 kDa		unknown	4	1
265	true	Empty	tryptophanyl-tRNA synthetase - putative	LINF_290005500		45 kDa		unknown	0	3
266	true	Empty	hypothetical protein - conserved	LINF_270014600		95 kDa		unknown	3	5
267	true	Empty	cytochrome-b5 reductase - putative	LINF_150005400		32 kDa		unknown	2	2
268	true	Empty	40S ribosomal protein S15 - putative	LINF_220009800 (+1)		17 kDa		unknown	1	2
269	true	Empty	kinetoplast polyadenylation/uridylation factor 1	LINF_180005000		114 kDa		unknown	2	2
270	true	Empty	small nuclear ribonucleoprotein SmD2	LINF_330042000		12 kDa		unknown	4	1
271	true	Empty	ATP-dependent RNA helicase-like protein	LINF_340018900		165 kDa		unknown	3	1
272	true	Empty	Translation initiation factor SUI1 - putative	LINF_220013800		74 kDa		unknown	3	1
273	true	Empty	U4/U6 small nuclear ribonuclear protein - putative	LINF_210019200		64 kDa		unknown	2	2
274	true	Empty	ATP synthase F1 subunit gamma protein - putative	LINF_210027500		34 kDa		unknown	1	3
275	true	Empty	elongation factor 1-alpha - putative	LINF_350047300		70 kDa		unknown	2	2
276	true	Empty	cytochrome-b5 reductase - putative	LINF_320029800		37 kDa		unknown	1	4
277	true	Empty	60S ribosomal protein L37	LINF_330028300 (+1)		10 kDa		unknown	2	2
278	true	Empty	ADP-ribosylation factor-like protein 3A - putative	LINF_290014400		20 kDa		unknown	0	4
279	true	Empty	ribosomal protein L38 - putative	LINF_030007300 (+1)		9 kDa		unknown	4	3
280	true	Empty	Peroxisomal biogenesis factor 11 (PEX11) - putative	LINF_350042300		27 kDa		unknown	0	5
281	true	Empty	arginine N-methyltransferase - putative	LINF_030010800		44 kDa		unknown	8	0
282	true	Empty	Poly A polymerase regulatory subunit - putative	LINF_240005900		50 kDa		unknown	3	2
283	true	Empty	U-box domain containing protein - putative	LINF_130011500		76 kDa		unknown	1	2
284	true	Empty	kinetoplast polyadenylation/uridylation factor 2 - putative	LINF_320017100		75 kDa		unknown	3	2
285	true	Empty	ubiquitin hydrolase - putative	LINF_350022300		133 kDa		unknown	5	0
286	true	Empty	Transcriptional repressor TCF25 - putative	LINF_040015900		95 kDa		unknown	2	3
287	true	Empty	60S ribosomal protein L32	LINF_350025500		15 kDa	true	unknown	2	2
288	true	Empty	translation initiation factor eIF2B delta subunit - putative	LINF_270018500		71 kDa		unknown	2	1
289	true	Empty	Archaic translocase outer mitochondrial membrane 40 - putative	LINF_350054200		39 kDa		unknown	0	5
290	true	Empty	60S ribosomal protein L22 - putative	LINF_360041100 (+1)		15 kDa		unknown	1	2
291	true	Empty	NIMA-related kinase - putative	LINF_350057500		55 kDa		unknown	0	6
292	true	Empty	glycerol-3-phosphate acyl transferase	LINF_030005600		71 kDa		unknown	0	4
293	true	Empty	Eukaryotic translation initiation factor 4 gamma type 5 - putative	LINF_100017900		89 kDa		unknown	0	2
294	true	Empty	Elongator-like Protein 3b - putative	LINF_230022800		80 kDa		unknown	0	3
295	true	Empty	nucleolar protein family a - putative	LINF_340050700		21 kDa		unknown	3	2
296	true	Empty	hypothetical protein - conserved	LINF_130013700		76 kDa		unknown	3	0
297	true	Empty	Translation initiation factor eIF-2B subunit epsilon - putative	LINF_280029700		90 kDa		unknown	3	0
298	true	Empty	translation factor sui1 - putative	LINF_240017300		12 kDa		unknown	2	1
299	true	Empty	60S acidic ribosomal protein - putative	LINF_150009100 (+1)		10 kDa		unknown	3	2
300	true	Empty	mitochondrial RNA binding complex 1 subunit - putative	LINF_310012000		104 kDa		unknown	5	0
301	true	Empty	60S acidic ribosomal protein P2 - putative	LINF_300043000 (+1)		10 kDa		unknown	3	2
END OF FILE
Supplementary Table S2. LC-MS/MS analysis of DDX3 and DDX3DLDEADRM pull-downs from L. infantum DDX3 knockout (KO) mutant ectopically expressing a wild type DDX3 protein
or a mutant protein lacking the DEAD-box motif (DDX3DLDEADRM), both HA-epitope-tagged at their C-terminus. The DDX3 protein is highlighted in yellow.
In bold are components of the translation machinery (ribosomal proteins, translation initiation or elongation factors), DEAD-box RNA helicases and other RNA-binding proteins, HSPs and DnaJ co-chaperones, and components of the ubiquitination machinery.
Highlighted in grey are factors involved in translation termination, ribosome dissociation, and recycling.
This is a representative experiment of more than 12 IPs with DDX3-HA and 4 IPs with DLDEADRM-HA.
