# Supplementary material for: Genetic depletion of the RNA helicase DDX3 leads to impaired elongation of translating ribosomes triggering co-translational quality control of newly synthesized polypeptides
Source: Nucleic Acids Res. 2021 Aug 6;49(16):9459–78. doi: 10.1093/nar/gkab667 (PMC8450092; doi:10.1093/nar/gkab667)
Supplement: gkab667_Supplemental_Files [file gkab667_supplemental_files.zip › Supplementary Table S3.xlsx]

## Sheet: Results_proteins_1_DKO_WT
	Accession	Protein.IDs	Protein.IDs	fasta headers	Razor...unique.peptides	DDX3 KO_01	DDX3 KO_02	DDX3 KO_03	WT_01	WT_02	WT_03	mean_g1	mean_g2	Ratio_g1g2	log2Ratio	zscore	pval_Limma	qval_Limma	Sign_zscore_qval_Limma
161	360074000 _	LINF_360074000	LINF_360074000-T1-p1	ubiquitin-protein ligase-putative|	5	1.66728e+06	1.78623e+06	1.63751e+06	8.40071e+06	7.43406e+06	7.79186e+06	1.69701e+06	7.87554e+06	0.215478	-2.21439	-3.17397	1.86785e-07	5.49607e-05	Down
550	280031800 _	LINF_280031800	LINF_280031800-T1-p1;LINF_280028800-T1-p1	ribosomal protein S29-putative	4	1.49379e+08	8.70967e+07	1.2352e+08	3.99087e+08	5.6029e+08	4.0393e+08	1.19998e+08	4.54436e+08	0.26406	-1.92106	-2.75882	0.000144735	0.00292446	Down
948	360070100 _	LINF_360070100	LINF_360070100-T1-p1	OTU-like cysteine protease-putative	4	1.28601e+07	1.89388e+07	1.56983e+07	4.19562e+07	4.32572e+07	4.22298e+07	1.58324e+07	4.24811e+07	0.372694	-1.42394	-2.05524	5.63303e-05	0.00152843	Down
2292	30011900 _	LINF_030011900	LINF_030011900-T1-p1	DEAD/DEAH box helicase/Type III restriction	39	1.78245e+08	1.92143e+08	2.09685e+08	5.37251e+08	4.85645e+08	4.65777e+08	1.93358e+08	4.96224e+08	0.389658	-1.35972	-1.96435	8.97531e-06	0.000594666	Down
2358	360038700 _	LINF_360038700	LINF_360038700-T1-p1	cullin-like protein|transcript_product=cullin-likeprotein	2	1.66728e+06	1.78623e+06	1.63751e+06	1.50598e+08	1.47269e+08	1.58792e+08	1.69701e+06	1.5222e+08	0.0111484	-6.48702	-9.22103	1.56796e-10	4.46712e-07	Down
2545	320009100 _	LINF_320009100	LINF_320009100-T1-p1	ATP-dependent RNA helicase-putative	41	6.35667e+06	7.77646e+06	1.63751e+06	9.34734e+09	9.43064e+09	8.4298e+09	5.25688e+06	9.06926e+09	0.000579637	-10.7526	-15.2581	9.02105e-07	0.000151182	Down	DDX3
2788	260021500 _	LINF_260021500	LINF_260021500-T1-p1;LINF_260021400-T1-p1;LINF_260021300-T1-p1	40S ribosomal protein S33-	8	1.58917e+08	1.06508e+08	1.39975e+08	7.75498e+08	9.47575e+08	7.71688e+08	1.35133e+08	8.31587e+08	0.1625	-2.62149	-3.75014	3.84243e-06	0.000421042	Down
2790	360046400 _	LINF_360046400	LINF_360046400-T1-p1;LINF_180011200-T1-p1	40S ribosomal protein S27	7	8.11287e+08	5.40884e+08	8.18747e+08	2.27147e+09	2.7765e+09	2.22787e+09	7.23639e+08	2.42528e+09	0.298374	-1.74481	-2.50937	7.78406e-05	0.00198007	Down
141	90013600 _	LINF_090013600	LINF_090013600-T1-p1	ubiquitin ligase-putative|	34	1.46248e+08	1.49198e+08	1.51173e+08	2.09054e+08	2.41863e+08	2.16002e+08	1.48873e+08	2.22306e+08	0.669675	-0.578466	-0.858644	0.000581268	0.00627285	Not Regulated
142	150020800 _	LINF_150020800	LINF_150020800-T1-p1	ubiquitin hydrolase-putative|	20	2.13636e+08	1.99012e+08	2.37915e+08	2.0453e+08	2.0677e+08	1.92425e+08	2.16854e+08	2.01242e+08	1.07758	0.107793	0.11262	0.32424	0.444756	Not Regulated
144	290030700 _	LINF_290030700	LINF_290030700-T1-p1	ubiquitin hydrolase-putative|	17	3.56102e+08	3.64998e+08	4.39172e+08	3.0274e+08	3.41111e+08	3.3556e+08	3.86757e+08	3.2647e+08	1.18466	0.244477	0.306069	0.0784151	0.162358	Not Regulated
145	300007500 _	LINF_300007500	LINF_300007500-T1-p1	ubiquitin hydrolase-putative|	12	1.25043e+08	1.3359e+08	1.4227e+08	1.16284e+08	1.56412e+08	1.26333e+08	1.33634e+08	1.3301e+08	1.0047	0.00675889	-0.0303744	0.906572	0.937372	Not Regulated
146	300017600 _	LINF_300017600	LINF_300017600-T1-p1	ubiquitin hydrolase-putative|	11	6.90434e+07	6.27986e+07	7.45999e+07	7.61569e+07	7.03211e+07	7.16024e+07	6.8814e+07	7.26935e+07	0.946632	-0.0791246	-0.151925	0.429215	0.547129	Not Regulated
147	320036300 _	LINF_320036300	LINF_320036300-T1-p1	ubiquitin hydrolase-putative|	22	2.06626e+08	1.96719e+08	2.12512e+08	1.58081e+08	1.66749e+08	1.7181e+08	2.05286e+08	1.65546e+08	1.24005	0.310397	0.399365	0.00859989	0.0347041	Not Regulated
148	340048400 _	LINF_340048400	LINF_340048400-T1-p1	ubiquitin hydrolase-putative|	25	4.34126e+08	4.53015e+08	5.39252e+08	4.04497e+08	4.42674e+08	4.10103e+08	4.75464e+08	4.19092e+08	1.13451	0.182072	0.217746	0.159307	0.266118	Not Regulated
149	350022300 _	LINF_350022300	LINF_350022300-T1-p1	ubiquitin hydrolase-putative|	5	9.47433e+06	1.08043e+07	1.02703e+07	9.17019e+06	1.30687e+07	2.13683e+07	1.0183e+07	1.45357e+07	0.700549	-0.513442	-0.766616	0.197289	0.309415	Not Regulated
150	360076400 _	LINF_360076400	LINF_360076400-T1-p1	ubiquitin fusion degradation protein-	7	9.94919e+07	8.99929e+07	1.20027e+08	1.35005e+08	1.42167e+08	1.2277e+08	1.03171e+08	1.33314e+08	0.773892	-0.369795	-0.563312	0.0273335	0.0765714	Not Regulated
152	280016700 _	LINF_280016700	LINF_280016700-T1-p1	Ubiquitin family-putative|	6	2.61967e+07	2.60567e+07	2.48958e+07	2.28632e+07	2.38098e+07	2.91669e+07	2.57164e+07	2.528e+07	1.01726	0.0246947	-0.00498987	0.785532	0.84103	Not Regulated
153	300015700 _	LINF_300015700	LINF_300015700-T1-p1	ubiquitin conjugation factor E4B	26	2.11166e+08	1.8554e+08	2.47705e+08	2.79725e+08	2.8216e+08	2.85446e+08	2.14804e+08	2.82444e+08	0.760519	-0.394944	-0.598905	0.0147848	0.050385	Not Regulated
154	240009000 _	LINF_240009000	LINF_240009000-T1-p1	ubiquitin carboxyl-terminal hydrolase-putative	16	4.40407e+08	4.34327e+08	4.81462e+08	4.42219e+08	4.80818e+08	4.95205e+08	4.52065e+08	4.72747e+08	0.956251	-0.0645384	-0.131282	0.502757	0.614745	Not Regulated
155	250007000 _	LINF_250007000	LINF_250007000-T1-p1	ubiquitin carboxyl-terminal hydrolase-putative	5	1.26297e+08	1.41089e+08	1.40218e+08	1.02823e+08	1.36595e+08	1.10365e+08	1.35868e+08	1.16594e+08	1.16531	0.22071	0.272431	0.124949	0.222906	Not Regulated
156	270019200 _	LINF_270019200	LINF_270019200-T1-p1	ubiquitin carboxyl-terminal hydrolase-putative	4	1.18937e+07	1.14036e+07	1.64479e+07	1.56168e+07	1.57759e+07	1.77119e+07	1.32484e+07	1.63682e+07	0.809399	-0.305076	-0.471715	0.0878246	0.174974	Not Regulated
157	310006400 _	LINF_310006400	LINF_310006400-T1-p1	ubiquitin carboxyl-terminal hydrolase-putative	9	2.22571e+08	2.15702e+08	2.28623e+08	2.47074e+08	2.47353e+08	2.47136e+08	2.22299e+08	2.47188e+08	0.899311	-0.153108	-0.256634	0.0854145	0.171976	Not Regulated
158	360011600 _	LINF_360011600	LINF_360011600-T1-p1;LINF_140019100-T1-p1	ubiquitin/ribosoma lprotein S27a-putative	6	7.50365e+08	6.66828e+08	9.82305e+08	6.93737e+08	9.01859e+08	5.76081e+08	7.99833e+08	7.23893e+08	1.10491	0.143923	0.163754	0.509982	0.621824	Not Regulated
159	300014700 _	LINF_300014700	LINF_300014700-T1-p1	ubiquitin-protein ligase-putative|	8	3.7859e+07	3.05333e+07	2.62563e+07	3.52737e+07	4.01694e+07	3.0293e+07	3.15495e+07	3.52454e+07	0.89514	-0.159815	-0.266126	0.366683	0.483648	Not Regulated
160	350029800 _	LINF_350029800	LINF_350029800-T1-p1	ubiquitin-protein ligase-putative|	5	3.60662e+07	2.777e+07	2.74183e+07	2.39711e+07	1.73943e+07	2.00264e+07	3.04182e+07	2.0464e+07	1.48643	0.571848	0.769398	0.0129048	0.0460725	Not Regulated
162	70008000 _	LINF_070008000	LINF_070008000-T1-p1	ubiquitin-protein ligase-like-putative|	28	4.77003e+07	5.72031e+07	5.92264e+07	9.48364e+07	8.78461e+07	9.35619e+07	5.47099e+07	9.20815e+07	0.594147	-0.751108	-1.10299	0.000397486	0.00505552	Not Regulated
163	130012200 _	LINF_130012200	LINF_130012200-T1-p1	ubiquitin-like protein|transcript_product=ubiquitin-likeprotein	11	2.80732e+08	2.57546e+08	3.07891e+08	3.38788e+08	3.08344e+08	2.94098e+08	2.82056e+08	3.13744e+08	0.899002	-0.153604	-0.257336	0.191017	0.30256	Not Regulated
164	340026400 _	LINF_340026400	LINF_340026400-T1-p1	ubiquitin-like protein|transcript_product=ubiquitin-likeprotein	3	8.7217e+07	7.3596e+07	8.1297e+07	8.66484e+07	9.05859e+07	8.41314e+07	8.07033e+07	8.71219e+07	0.926327	-0.110407	-0.1962	0.279585	0.40007	Not Regulated
165	360010900 _	LINF_360010900	LINF_360010900-T1-p1	ubiquitin-like protein-putative|	3	3.06818e+07	1.98855e+07	1.93529e+07	4.26935e+07	3.29376e+07	2.646e+07	2.33067e+07	3.40304e+07	0.684881	-0.546076	-0.812802	0.065022	0.141844	Not Regulated
166	70005000 _	LINF_070005000	LINF_070005000-T1-p1	Ubiquitin-like modifier-activating enzyme ATG7-	7	4.24326e+07	4.38529e+07	4.83447e+07	5.26022e+07	6.1923e+07	5.89892e+07	4.48767e+07	5.78381e+07	0.775902	-0.366054	-0.558017	0.0111471	0.0419524	Not Regulated
167	30012700 _	LINF_030012700	LINF_030012700-T1-p1	Ubiquitin-like domain containing protein-	10	7.35509e+07	8.51089e+07	8.05175e+07	8.41117e+07	8.46348e+07	8.22414e+07	7.97257e+07	8.36626e+07	0.952943	-0.0695377	-0.138357	0.44471	0.561132	Not Regulated
168	310028300 _	LINF_310028300	LINF_310028300-T1-p1;LINF_310026800-T1-p1;LINF_090015200-T1-p1;LINF_360043900-T1-p1	ubiquitin-fusion protein|transcript_product=ubiquitin-fusionprotein	8	3.36102e+09	2.25228e+09	2.42849e+09	3.34305e+09	4.42787e+09	3.82994e+09	2.6806e+09	3.86695e+09	0.693207	-0.528642	-0.788128	0.0255072	0.0728886	Not Regulated
169	320015200 _	LINF_320015200	LINF_320015200-T1-p1	ubiquitin-conjugating enzyme protein-putative	6	1.94852e+08	1.86436e+08	1.94949e+08	1.33072e+08	1.21615e+08	1.1181e+08	1.92079e+08	1.22166e+08	1.57228	0.652857	0.884049	0.000383442	0.00498824	Not Regulated
170	40011900 _	LINF_040011900	LINF_040011900-T1-p1	ubiquitin-conjugating enzyme E2-putative	15	4.37704e+08	4.06379e+08	4.56248e+08	4.94119e+08	5.13982e+08	4.78102e+08	4.33444e+08	4.95401e+08	0.874935	-0.192753	-0.312744	0.0635847	0.139348	Not Regulated
171	50014500 _	LINF_050014500	LINF_050014500-T1-p1	ubiquitin-conjugating enzyme E2-putative	3	8.09226e+06	1.25393e+07	1.18974e+07	1.17818e+07	1.24289e+07	9.54498e+06	1.0843e+07	1.12519e+07	0.963657	-0.0534083	-0.115529	0.73484	0.804199	Not Regulated
172	70014700 _	LINF_070014700	LINF_070014700-T1-p1	ubiquitin-conjugating enzyme E2-putative	2	8.62963e+06	6.99756e+06	8.85474e+06	7.75528e+06	7.15171e+06	9.48346e+06	8.16064e+06	8.13015e+06	1.00375	0.00540109	-0.0322961	0.959305	0.976791	Not Regulated
173	320012400 _	LINF_320012400	LINF_320012400-T1-p1	ubiquitin-conjugating enzyme E2-putative	2	3.38922e+07	3.31323e+07	3.29812e+07	1.73464e+07	1.45198e+07	1.41017e+07	3.33352e+07	1.53226e+07	2.17556	1.12138	1.54716	3.03581e-05	0.00110715	Not Regulated
174	340022800 _	LINF_340022800	LINF_340022800-T1-p1	ubiquitin-conjugating enzyme E2-putative	4	5.60248e+07	5.98769e+07	5.98152e+07	4.58978e+07	4.22255e+07	3.45607e+07	5.85723e+07	4.08947e+07	1.43227	0.518305	0.693618	0.00498768	0.0244156	Not Regulated
175	350017900 _	LINF_350017900	LINF_350017900-T1-p1	ubiquitin-conjugating enzyme E2-putative	7	1.41805e+09	1.55889e+09	1.61208e+09	1.39608e+09	1.47677e+09	1.33389e+09	1.52967e+09	1.40225e+09	1.09087	0.125483	0.137656	0.221265	0.33531	Not Regulated
176	130021300 _	LINF_130021300	LINF_130021300-T1-p1	ubiquitin-conjugating enzyme-putative|	12	6.24826e+08	6.57499e+08	7.07889e+08	8.76587e+08	8.91655e+08	7.97834e+08	6.63405e+08	8.55359e+08	0.775587	-0.36664	-0.558847	0.00704624	0.030524	Not Regulated
177	330037000 _	LINF_330037000	LINF_330037000-T1-p1	ubiquitin-conjugating enzyme-putative|	6	7.01684e+07	5.77778e+07	6.17644e+07	7.97676e+07	7.68621e+07	7.339e+07	6.32369e+07	7.66733e+07	0.824758	-0.277958	-0.433334	0.0315645	0.0841025	Not Regulated
178	230013100 _	LINF_230013100	LINF_230013100-T1-p1	ubiquitin-activating enzyme E1-putative	34	8.34378e+08	8.15091e+08	9.45105e+08	7.26866e+08	8.02908e+08	8.61969e+08	8.64858e+08	7.97248e+08	1.0848	0.117435	0.126266	0.310056	0.431112	Not Regulated
179	350035900 _	LINF_350035900	LINF_350035900-T1-p1	ubiquitin-activating enzyme E1-putative	50	1.67618e+09	1.59412e+09	1.7254e+09	1.01687e+09	1.14013e+09	1.19669e+09	1.66524e+09	1.1179e+09	1.48962	0.57494	0.773773	0.000812816	0.00779702	Not Regulated
180	80007200 _	LINF_080007200	LINF_080007200-T1-p1	ubiquitin-activating enzyme-likeprotein|transcript_product=ubiquitin-activating	4	2.33003e+07	2.28722e+07	2.30441e+07	2.72153e+07	2.98528e+07	2.4273e+07	2.30722e+07	2.71137e+07	0.850944	-0.232864	-0.369513	0.0625904	0.137858	Not Regulated
234	220013800 _	LINF_220013800	LINF_220013800-T1-p1	Translation initiation factor SUI1-	9	7.31036e+07	7.23049e+07	8.88412e+07	6.77726e+07	7.73264e+07	6.8763e+07	7.80833e+07	7.12874e+07	1.09533	0.131367	0.145984	0.31555	0.436197	Not Regulated
235	250009300 _	LINF_250009300	LINF_250009300-T1-p1	Translation initiation factor SUI1-	7	9.87627e+07	1.15384e+08	1.09029e+08	8.99095e+07	1.00134e+08	9.24759e+07	1.07725e+08	9.41732e+07	1.14391	0.19397	0.234586	0.0930804	0.182008	Not Regulated
236	220018500 _	LINF_220018500	LINF_220018500-T1-p1	translation initiation factor IF-2-	2	8.97138e+06	1.78623e+06	6.87587e+06	8.02907e+06	7.95612e+06	1.12121e+07	5.87783e+06	9.06576e+06	0.648355	-0.625145	-0.92471	0.18109	0.291638	Not Regulated
237	330036700 _	LINF_330036700	LINF_330036700-T1-p1	translation initiation factor IF-2-	17	3.07527e+08	2.43129e+08	2.7843e+08	3.41498e+08	4.17745e+08	3.71793e+08	2.76362e+08	3.77012e+08	0.733032	-0.448051	-0.674068	0.0114241	0.042657	Not Regulated
238	250028200 _	LINF_250028200	LINF_250028200-T1-p1	Translation initiation factor eIF3 subunit	5	6.03388e+07	6.94688e+07	7.24499e+07	6.30768e+07	6.70119e+07	6.49521e+07	6.74191e+07	6.50136e+07	1.037	0.052417	0.0342456	0.640563	0.730278	Not Regulated
239	320021400 _	LINF_320021400	LINF_320021400-T1-p1	Translation initiation factor eIF3 subunit	2	2.3661e+06	2.22443e+06	2.664e+06	1.79239e+06	2.62966e+06	2.13887e+06	2.41818e+06	2.18697e+06	1.10572	0.144985	0.165257	0.357396	0.473812	Not Regulated
240	270018500 _	LINF_270018500	LINF_270018500-T1-p1	translation initiation factor eIF2B delta	10	1.33968e+08	1.27961e+08	1.17921e+08	1.43046e+08	1.2882e+08	1.63148e+08	1.26617e+08	1.45004e+08	0.873192	-0.19563	-0.316815	0.148575	0.252861	Not Regulated
241	100016600 _	LINF_100016600	LINF_100016600-T1-p1	Translation initiation factor eIF-2B subunit	8	3.79893e+07	4.87458e+07	3.4957e+07	4.96919e+07	4.61461e+07	4.22699e+07	4.05641e+07	4.60359e+07	0.881139	-0.182559	-0.298316	0.23297	0.347531	Not Regulated
242	280029700 _	LINF_280029700	LINF_280029700-T1-p1	Translation initiation factor eIF-2B subunit	7	5.54181e+07	4.84181e+07	5.17354e+07	5.21718e+07	5.57973e+07	6.47182e+07	5.18572e+07	5.75624e+07	0.900886	-0.150583	-0.253061	0.239388	0.354294	Not Regulated
243	90018100 _	LINF_090018100	LINF_090018100-T1-p1	translation initiation factor EIF-2B gamma	23	3.239e+09	3.40682e+09	3.59461e+09	2.8089e+09	2.84497e+09	2.58447e+09	3.41348e+09	2.74612e+09	1.24302	0.313849	0.404251	0.011016	0.0416794	Not Regulated
244	120005000 _	LINF_120005000	LINF_120005000-T1-p1	translation initiation factor EIF-2b alpha	7	6.90872e+07	7.66546e+07	9.55661e+07	5.77294e+07	7.20191e+07	5.56721e+07	8.0436e+07	6.18069e+07	1.30141	0.380073	0.497978	0.0577539	0.129969	Not Regulated
245	360058800 _	LINF_360058800	LINF_360058800-T1-p1	translation initiation factor 2 subunit	15	4.12269e+08	3.50562e+08	3.66369e+08	2.456e+08	2.5768e+08	2.3461e+08	3.764e+08	2.45963e+08	1.53031	0.613824	0.828806	0.000647322	0.00673073	Not Regulated
246	170020200 _	LINF_170020200	LINF_170020200-T1-p1	translation initiation factor-putative	48	4.0909e+09	3.59911e+09	4.22962e+09	3.51332e+09	3.88479e+09	3.46028e+09	3.97321e+09	3.61947e+09	1.09773	0.134528	0.150457	0.235964	0.350349	Not Regulated
247	240017300 _	LINF_240017300	LINF_240017300-T1-p1	translation factor sui1-putative	6	4.02333e+08	3.55157e+08	3.39824e+08	3.07752e+08	3.00559e+08	3.5196e+08	3.65771e+08	3.2009e+08	1.14271	0.192464	0.232455	0.127234	0.225569	Not Regulated
248	360020500 _	LINF_360020500	LINF_360020500-T1-p1	translation elongation factor 1-beta-	12	2.16096e+09	2.56503e+09	2.95772e+09	2.85763e+09	3.44233e+09	2.83579e+09	2.56123e+09	3.04525e+09	0.841058	-0.249723	-0.393373	0.13169	0.230599	Not Regulated
250	90015700 _	LINF_090015700	LINF_090015700-T1-p1	translation-associated element2-putative	18	2.21647e+08	1.89575e+08	2.30907e+08	1.79303e+08	1.95862e+08	1.77812e+08	2.14043e+08	1.84326e+08	1.16122	0.215645	0.265262	0.0926914	0.181622	Not Regulated
252	360019800 _	LINF_360019800	LINF_360019800-T1-p1	Transitional endoplasmic reticulum ATPase-	53	4.05921e+09	3.90762e+09	4.40059e+09	3.38649e+09	3.62968e+09	3.33071e+09	4.12247e+09	3.44896e+09	1.19528	0.257349	0.324286	0.0263678	0.0745257	Not Regulated	p97/Cdc48/VCP
260	040015900 _	LINF_040015900	LINF_040015900-T1-p1	Transcriptional repressor TCF25-putative	4	1.56749e+07	1.76732e+07	1.78561e+07	2.58054e+07	2.9165e+07	3.45125e+07	1.70681e+07	2.98276e+07	0.572223	-0.805351	-1.17976	0.00078404	0.00764976	Not Regulated
295	050009100 _	LINF_050009100	LINF_050009100-T1-p1	Tetratricopeptide repeat/TPRrepeat-putative	6	2.42833e+07	2.4862e+07	2.28445e+07	2.2361e+07	2.1125e+07	3.25985e+07	2.39966e+07	2.53615e+07	0.946182	-0.0798101	-0.152896	0.773138	0.832139	Not Regulated
538	300009500 _	LINF_300009500	LINF_300009500-T1-p1	Ribosome recycling factor-putative	4	5.95114e+07	6.63984e+07	7.32005e+07	7.20818e+07	8.6394e+07	7.06981e+07	6.63701e+07	7.63913e+07	0.868818	-0.202875	-0.32707	0.154447	0.260059	Not Regulated
	210012700 _	LINF_210012700	LINF_210012700-T1-p1	ATP-binding cassette protein subfamily E	29	9.73821e+08	8.54484e+08	1020547683	1063302761	1079006567	1055869996	9.49617e+08	1066059775	0.890773	-0.16687	-0.276112	0.121958	0.219494	Not Regulated	Rli1/ABCE1
539	270009600 _	LINF_270009600	LINF_270009600-T1-p1	ribosome production factor 1-	4	2.98544e+07	2.90867e+07	3.7545e+07	2.44135e+07	3.12794e+07	3.15516e+07	3.2162e+07	2.90815e+07	1.10593	0.145256	0.16564	0.378872	0.496507	Not Regulated
540	300011300 _	LINF_300011300	LINF_300011300-T1-p1	ribosome biogenesis regulatory protein(RRS1)	8	1.42573e+08	1.38747e+08	1.63037e+08	1.13066e+08	1.42544e+08	1.23764e+08	1.48119e+08	1.26458e+08	1.17129	0.2281	0.28289	0.103652	0.195436	Not Regulated
542	200021200	LINF_200021200	LINF_200021200-T1-p1	ribosome biogenesis protein-putative	12	1.50905e+08	1.4351e+08	1.62727e+08	1.13843e+08	1.26177e+08	1.06651e+08	1.52381e+08	1.15557e+08	1.31866	0.399078	0.524875	0.00700663	0.030524	Not Regulated
543	330027700 _	LINF_330027700	LINF_330027700-T1-p1	ribosome assembly protein RRB1-	13	1.50351e+08	1.47623e+08	1.70078e+08	1.4466e+08	1.75106e+08	1.54617e+08	1.56017e+08	1.58128e+08	0.986655	-0.0193817	-0.0673713	0.877274	0.914174	Not Regulated
544	240011000 _	LINF_240011000	LINF_240011000-T1-p1	Ribosome 60S biogenesis N-terminal-	7	2.94188e+07	2.83349e+07	2.48548e+07	2.88821e+07	2.53261e+07	2.49886e+07	2.75361e+07	2.6399e+07	1.04308	0.0608457	0.0461747	0.595877	0.693856	Not Regulated
547	180013200 _	LINF_180013200	LINF_180013200-T1-p1	Ribosomal protein S8-putative	2	1.46423e+07	1.01607e+07	1.40108e+07	1.59844e+07	2.21669e+07	1.89635e+07	1.29379e+07	1.90383e+07	0.679575	-0.557296	-0.828682	0.0227891	0.0679855	Not Regulated
548	10009300 _	LINF_010009300	LINF_010009300-T1-p1;LINF_010009200-T1-p1	ribosomal protein S7-putative	21	6.40382e+09	5.58883e+09	6.98864e+09	6.17038e+09	6.87405e+09	5.78019e+09	6.3271e+09	6.27487e+09	1.00832	0.0119576	-0.0230167	0.938555	0.962196	Not Regulated
549	150022800 _	LINF_150022800	LINF_150022800-T1-p1	ribosomal protein S6-putative	6	1.06376e+09	9.18548e+08	9.97895e+08	7.75946e+08	9.11645e+08	8.50337e+08	9.93399e+08	8.45976e+08	1.17426	0.231757	0.288066	0.0634777	0.139221	Not Regulated
551	300037600 _	LINF_300037600	LINF_300037600-T1-p1;LINF_280010400-T1-p1	ribosomal protein S26-putative	7	1.00163e+09	9.31253e+08	1.49344e+09	1.51714e+09	1.64371e+09	1.20712e+09	1.14211e+09	1.45599e+09	0.784417	-0.350306	-0.53573	0.131898	0.230822	Not Regulated
552	340009500 _	LINF_340009500	LINF_340009500-T1-p1;LINF_250018100-T1-p1	ribosomal protein S25|transcript_product=ribosomal	9	3.88128e+09	3.5439e+09	4.30568e+09	4.42737e+09	4.4297e+09	4.00317e+09	3.91029e+09	4.28675e+09	0.91218	-0.13261	-0.227623	0.242701	0.357895	Not Regulated
553	280015900 _	LINF_280015900	LINF_280015900-T1-p1;LINF_280015700-T1-p1	ribosomal protein S20-putative	12	3.93699e+09	3.71139e+09	4.68777e+09	4.16733e+09	4.64491e+09	3.58614e+09	4.11205e+09	4.13279e+09	0.994981	-0.00725913	-0.0502142	0.964703	0.978789	Not Regulated
554	110019400 _	LINF_110019400	LINF_110019400-T1-p1	Ribosomal protein L4/L1family-	7	6.261e+07	7.77853e+07	7.72887e+07	4.57563e+07	6.87813e+07	6.49852e+07	7.25613e+07	5.98409e+07	1.21257	0.278068	0.35361	0.16044	0.266838	Not Regulated
555	260027600 _	LINF_260027600	LINF_260027600-T1-p1;LINF_030007300-T1-p1	ribosomal protein L38-putative	4	1.12715e+09	8.3e+08	1.06303e+09	1.25938e+09	1.483e+09	1.14941e+09	1.00672e+09	1.29726e+09	0.776036	-0.365804	-0.557664	0.0546263	0.125508	Not Regulated
556	350056500 _	LINF_350056500	LINF_350056500-T1-p1;LINF_330028300-T1-p1	Ribosomal protein L37e-putative	2	5.21581e+08	3.4513e+08	5.42179e+08	5.23441e+08	5.98137e+08	4.21274e+08	4.6963e+08	5.14284e+08	0.913172	-0.131041	-0.225403	0.529368	0.639316	Not Regulated
557	340030100 _	LINF_340030100	LINF_340030100-T1-p1;LINF_100005600-T1-p1	ribosomal protein l35a-putative	13	2.44787e+09	1.80364e+09	3.44969e+09	2.78798e+09	2.98456e+09	2.93626e+09	2.56707e+09	2.90294e+09	0.8843	-0.177393	-0.291004	0.35998	0.47613	Not Regulated
558	350024600 _	LINF_350024600	LINF_350024600-T1-p1	ribosomal protein L32-likeprotein|	4	1.17984e+07	1.86859e+07	2.07079e+07	8.9477e+06	6.89936e+06	1.1745e+07	1.70641e+07	9.19737e+06	1.85532	0.891668	1.22204	0.0180255	0.0573795	Not Regulated
559	340035700 _	LINF_340035700	LINF_340035700-T1-p1;LINF_340035600-T1-p1;LINF_320038800-T1-p1	ribosomal protein L3-putative	32	1.06823e+10	8.05575e+09	1.28809e+10	1.01129e+10	1.06717e+10	9.26767e+09	1.05396e+10	1.00174e+10	1.05213	0.0733126	0.0638191	0.792834	0.846621	Not Regulated
560	290005200 _	LINF_290005200	LINF_290005200-T1-p1	ribosomal protein L3-likeprotein|	2	1.28864e+07	1.33393e+07	1.26192e+07	1.53248e+07	1.48769e+07	1.48263e+07	1.29483e+07	1.50094e+07	0.862683	-0.213098	-0.341539	0.0296503	0.0806817	Not Regulated
561	360042500 _	LINF_360042500	LINF_360042500-T1-p1	ribosomal protein L29-putative	5	4.63197e+08	2.91999e+08	3.7688e+08	4.04388e+08	4.93829e+08	3.6278e+08	3.77358e+08	4.20332e+08	0.897763	-0.155594	-0.260152	0.429843	0.547361	Not Regulated
562	320034100 _	LINF_320034100	LINF_320034100-T1-p1;LINF_320033900-T1-p1	ribosomal protein L27-putative	10	3.24756e+09	2.37628e+09	3.48894e+09	3.10492e+09	3.21845e+09	2.90726e+09	3.03759e+09	3.07687e+09	0.987233	-0.0185372	-0.0661761	0.824833	0.873587	Not Regulated
563	360016800 _	LINF_360016800	LINF_360016800-T1-p1;LINF_360016500-T1-p1	ribosomal protein L24-putative	11	2.76959e+09	2.48472e+09	2.91747e+09	2.99961e+09	3.27957e+09	2.56199e+09	2.72393e+09	2.94706e+09	0.924288	-0.113586	-0.200698	0.408912	0.528235	Not Regulated
564	210019900 _	LINF_210019900	LINF_210019900-T1-p1	Ribosomal protein L1p/L10efamily-	8	2.87995e+08	2.7769e+08	3.25798e+08	1.3634e+08	1.54259e+08	1.32144e+08	2.97161e+08	1.40915e+08	2.1088	1.07642	1.48352	4.45866e-05	0.00141141	Not Regulated
565	360081200 _	LINF_360081200	LINF_360081200-T1-p1	Ribosomal protein L1p/L10efamily-	12	2.22999e+08	2.33199e+08	2.29554e+08	1.01996e+08	1.02401e+08	9.91042e+07	2.28584e+08	1.01167e+08	2.25947	1.17599	1.62444	3.18196e-06	0.000377725	Not Regulated
566	290016800 _	LINF_290016800	LINF_290016800-T1-p1;LINF_290016700-T1-p1;LINF_290016600-T1-p1	ribosomal protein L1a-putative	28	8.78101e+09	8.72985e+09	9.8898e+09	9.84282e+09	1.22452e+10	9.7943e+09	9.13355e+09	1.06274e+10	0.859431	-0.218546	-0.349249	0.128438	0.226575	Not Regulated
567	140015600 _	LINF_140015600	LINF_140015600-T1-p1	Ribosomal protein L16p/L10e-putative	4	1.6231e+07	1.50113e+07	1.43489e+07	1.24912e+07	1.24064e+07	8.97841e+06	1.51971e+07	1.1292e+07	1.34582	0.42849	0.566502	0.0253946	0.0728592	Not Regulated
568	300042300 _	LINF_300042300	LINF_300042300-T1-p1;LINF_350024000-T1-p1	ribosomal protein L15-putative	8	1.34007e+09	1.02926e+09	1.82453e+09	1.60342e+09	1.58524e+09	1.50331e+09	1.39795e+09	1.56399e+09	0.893836	-0.161919	-0.269104	0.366351	0.483434	Not Regulated
569	270029400 _	LINF_270029400	LINF_270029400-T1-p1	ribosomal protein L11-putative	2	1.81473e+07	1.34092e+07	1.53114e+07	1.43524e+07	1.25758e+07	1.46497e+07	1.56226e+07	1.38593e+07	1.12723	0.172782	0.204599	0.270805	0.390645	Not Regulated
570	140013600 _	LINF_140013600	LINF_140013600-T1-p1	Ribosomal prokaryotic L21protein-	3	2.05828e+07	2.40797e+07	2.46231e+07	1.85301e+07	1.66708e+07	2.07521e+07	2.30952e+07	1.8651e+07	1.23828	0.30834	0.396454	0.0429723	0.105451	Not Regulated
792	350022600 _	LINF_350022600	LINF_350022600-T1-p1	Proteasome complex subunit Rpn13 ubiquitin	12	2.03223e+08	1.90303e+08	1.99617e+08	1.76015e+08	1.94535e+08	1.77772e+08	1.97714e+08	1.82774e+08	1.08174	0.113356	0.120492	0.22333	0.337185	Not Regulated
812	130020000 _	LINF_130020000	LINF_130020000-T1-p1	programmed cell death 6 protein-like	5	9.71857e+07	1.28866e+08	1.60709e+08	1.90591e+08	1.69229e+08	1.78414e+08	1.2892e+08	1.79411e+08	0.718574	-0.476791	-0.714744	0.0348776	0.0907027	Not Regulated
846	350055900 _	LINF_350055900	LINF_350055900-T1-p1	polyadenylate-binding protein 1|transcript_product=polyadenylate-binding	23	1.44906e+09	1.25599e+09	1.59922e+09	1.22391e+09	1.37075e+09	1.13827e+09	1.43476e+09	1.24431e+09	1.15305	0.205459	0.250847	0.156182	0.262205	Not Regulated
852	250005800 _	LINF_250005800	LINF_250005800-T1-p1	poly(A)-binding protein 3|transcript_product=poly(A)-binding	19	7.29364e+08	7.45289e+08	7.79972e+08	7.44461e+08	7.4809e+08	7.46075e+08	7.51542e+08	7.46209e+08	1.00715	0.0102743	-0.0253991	0.902478	0.934288	Not Regulated
853	350047100 _	LINF_350047100	LINF_350047100-T1-p1	poly(A)-binding protein 2|transcript_product=poly(A)-binding	36	6.16144e+09	6.12142e+09	6.47693e+09	5.42502e+09	6.14873e+09	4.9385e+09	6.25326e+09	5.50408e+09	1.13611	0.184107	0.220627	0.120502	0.217698	Not Regulated
995	250019000 _	LINF_250019000	LINF_250019000-T1-p1	NPL4 family-putative|	3	7.91715e+07	7.28885e+07	7.48371e+07	8.20074e+07	8.75267e+07	9.32387e+07	7.56324e+07	8.75909e+07	0.863473	-0.211778	-0.33967	0.0541465	0.125011	Not Regulated	p97/VCP cofactor
998	20011900 _	LINF_020011900	LINF_020011900-T1-p1	Nop14-like family-putative|	9	5.29564e+07	5.29203e+07	6.61774e+07	5.05975e+07	5.87055e+07	5.43171e+07	5.73514e+07	5.45401e+07	1.05155	0.0725117	0.0626857	0.605321	0.701896	Not Regulated
1257	270019700 _	LINF_270019700	LINF_270019700-T1-p1	KH domain containing protein-	38	3.2321e+09	3.41223e+09	3.98136e+09	2.9734e+09	3.01752e+09	2.64058e+09	3.54189e+09	2.87717e+09	1.23104	0.299872	0.384469	0.0387022	0.0973892	Not Regulated
1556	240007700 _	LINF_240007700	LINF_240007700-T1-p1	hypothetical protein-conserved|	5	1.53316e+07	1.78081e+07	1.51484e+07	1.84504e+07	2.06148e+07	2.19595e+07	1.6096e+07	2.03416e+07	0.791288	-0.337725	-0.517923	0.0218812	0.0661076	Not Regulated
1856	350056100 _	LINF_350056100	LINF_350056100-T1-p1	hypothetical protein-conserved|	3	8.91003e+06	6.56298e+06	1.07415e+07	1.02534e+07	1.22544e+07	8.83438e+06	8.73816e+06	1.04474e+07	0.836396	-0.257742	-0.404723	0.242393	0.357751	Not Regulated
1921	290018300 _	LINF_290018300	LINF_290018300-T1-p1	Hsp70 protein/TPR repeat/Tetratricopeptiderepeat-	46	2.31574e+09	2.34056e+09	2.71467e+09	2.39014e+09	2.42282e+09	2.33656e+09	2.45699e+09	2.38317e+09	1.03097	0.044007	0.0223429	0.684289	0.762433	Not Regulated
1922	350052900 _	LINF_350052900	LINF_350052900-T1-p1	Hsp70 protein-putative|	11	6.7483e+07	7.60917e+07	7.62198e+07	5.94541e+07	5.9329e+07	6.88674e+07	7.32648e+07	6.25502e+07	1.1713	0.228107	0.282899	0.0670475	0.144688	Not Regulated
1923	280036000 _	LINF_280036000	LINF_280036000-T1-p1;LINF_280035900-T1-p1;LINF_280035500-T1-p1;LINF_280035400-T1-p1;LINF_280035300-T1-p1;LINF_280035200-T1-p1;LINF_280035100-T1-p1;LINF_280035000-T1-p1;LINF_280035800-T1-p1;LINF_280035600-T1-p1	hsp70|transcript_product=hsp70|location=LinJ.28:1112868-1114832(-)	68	5.42388e+10	5.23427e+10	6.14573e+10	4.775e+10	4.88829e+10	4.62385e+10	5.60129e+10	4.76238e+10	1.17615	0.234077	0.29135	0.0475362	0.113426	Not Regulated
1947	320016600 _	LINF_320016600	LINF_320016600-T1-p1	HECT-domain (ubiquitin-transferase)-putative|	32	3.35674e+08	3.24434e+08	3.92037e+08	3.48014e+08	3.68948e+08	3.67427e+08	3.50715e+08	3.61463e+08	0.970266	-0.0435477	-0.101573	0.65216	0.738841	Not Regulated
1948	340047400 _	LINF_340047400	LINF_340047400-T1-p1	HECT-domain (ubiquitin-transferase)-putative|	9	2.49357e+07	1.88581e+07	2.06014e+07	3.00778e+07	2.28914e+07	2.46584e+07	2.14651e+07	2.58758e+07	0.829541	-0.269615	-0.421527	0.125808	0.223738	Not Regulated
1949	320028900 _	LINF_320028900	LINF_320028900-T1-p1	heat shock protein Hsp20-	3	7.41187e+08	7.38371e+08	7.65391e+08	4.15477e+08	3.86316e+08	3.25784e+08	7.48316e+08	3.75859e+08	1.99095	0.993457	1.3661	8.76591e-05	0.002115	Not Regulated
1950	300012600 _	LINF_300012600	LINF_300012600-T1-p1	heat shock protein grpe|	3	4.63955e+07	5.50155e+07	6.10603e+07	4.98373e+07	5.25125e+07	6.85984e+07	5.41571e+07	5.69828e+07	0.950412	-0.0733752	-0.143788	0.692859	0.769273	Not Regulated
1951	220005800 _	LINF_220005800	LINF_220005800-T1-p1	heat shock protein DNAJ-	9	1.87958e+08	1.71143e+08	1.90325e+08	2.00356e+08	2.43873e+08	2.15791e+08	1.83142e+08	2.20007e+08	0.832438	-0.264585	-0.414407	0.0469443	0.112485	Not Regulated
1952	270032200 _	LINF_270032200	LINF_270032200-T1-p1	heat shock protein DNAJ-	27	2.24545e+09	2.18418e+09	2.55245e+09	2.93973e+09	3.02538e+09	2.74034e+09	2.32736e+09	2.90182e+09	0.802035	-0.318262	-0.490377	0.0159137	0.0529281	Not Regulated
1953	290012700 _	LINF_290012700	LINF_290012700-T1-p1	heat shock protein 90-	31	5.26209e+08	5.3067e+08	6.32624e+08	4.7189e+08	5.38248e+08	4.73536e+08	5.63168e+08	4.94558e+08	1.13873	0.187425	0.225322	0.149172	0.253725	Not Regulated
1954	330010000 _	LINF_330010000	LINF_330010000-T1-p1;LINF_330009900-T1-p1;LINF_330009800-T1-p1;LINF_330009500-T1-p1;LINF_330009400-T1-p1;LINF_330009300-T1-p1;LINF_330009200-T1-p1;LINF_330009100-T1-p1;LINF_330009000-T1-p1;LINF_330009600-T1-p1;LINF_330009700-T1-p1	heat shock protein 83-17|	72	3.66476e+10	3.5748e+10	4.17573e+10	3.71219e+10	3.80948e+10	3.74944e+10	3.8051e+10	3.75704e+10	1.01279	0.0183362	-0.013989	0.87541	0.912566	Not Regulated
1955	280036400 _	LINF_280036400	LINF_280036400-T1-p1	heat shock protein 70-	5	1.87482e+07	1.18465e+07	1.9374e+07	1.05224e+07	1.33095e+07	1.45293e+07	1.66562e+07	1.27871e+07	1.30258	0.381375	0.499821	0.162059	0.268321	Not Regulated
1956	180019100 _	LINF_180019100	LINF_180019100-T1-p1	heat shock protein110-	68	9.6965e+09	9.25643e+09	1.04438e+10	9.31117e+09	9.83667e+09	9.77844e+09	9.7989e+09	9.6421e+09	1.01626	0.0232724	-0.00700288	0.806171	0.857863	Not Regulated
1957	290018600 _	LINF_290018600	LINF_290018600-T1-p1	heat shock protein 100kDa	22	2.03592e+08	1.7129e+08	2.06646e+08	1.52202e+08	1.56228e+08	1.52077e+08	1.93843e+08	1.53503e+08	1.2628	0.336625	0.436486	0.0160545	0.0531442	Not Regulated
1958	330033000 _	LINF_330033000	LINF_330033000-T1-p1	heat shock protein-putative	40	2.98019e+09	3.0678e+09	3.55802e+09	2.44055e+09	2.7068e+09	2.35122e+09	3.202e+09	2.49952e+09	1.28104	0.35732	0.465775	0.0158412	0.0527856	Not Regulated
1959	320025300 _	LINF_320025300	LINF_320025300-T1-p1	heat shock protein-likeprotein-	5	4.487e+07	4.44424e+07	5.6185e+07	4.03461e+07	4.13898e+07	4.63509e+07	4.84991e+07	4.26956e+07	1.13593	0.183871	0.220293	0.202379	0.314037	Not Regulated
1960	260017400 _	LINF_260017400	LINF_260017400-T1-p1	heat shock protein70-related protein1	45	5.08747e+09	5.22462e+09	5.85411e+09	6.42296e+09	6.58414e+09	6.36583e+09	5.38874e+09	6.45764e+09	0.834474	-0.261061	-0.40942	0.0240043	0.0702859	Not Regulated
1961	280017800 _	LINF_280017800	LINF_280017800-T1-p1	heat shock protein 70-related protein1	36	1.54707e+09	1.58497e+09	1.72573e+09	1.36629e+09	1.53983e+09	1.38397e+09	1.61926e+09	1.43003e+09	1.13232	0.179284	0.2138	0.100001	0.191596	Not Regulated
1962	300030200 _	LINF_300030200	LINF_300030200-T1-p1;LINF_300030100-T1-p1	heat shock protein 70-related protein1	61	2.11769e+10	2.01059e+10	2.40298e+10	1.83139e+10	1.95974e+10	1.80471e+10	2.17709e+10	1.86528e+10	1.16716	0.223007	0.275681	0.0675514	0.145527	Not Regulated
2103	160012300 _	LINF_160012300	LINF_160012300-T1-p1	Eukaryotic translation initiation factor eIF2A	17	4.14778e+08	4.14163e+08	4.30379e+08	3.10054e+08	3.71887e+08	3.3009e+08	4.19774e+08	3.37343e+08	1.24435	0.315393	0.406437	0.0153635	0.0518608	Not Regulated
2104	270023100 _	LINF_270023100	LINF_270023100-T1-p1	Eukaryotic translation initiation factor eIF-4E	10	1.56078e+08	1.73544e+08	1.90879e+08	1.86237e+08	1.83362e+08	1.92305e+08	1.735e+08	1.87301e+08	0.926317	-0.110423	-0.196222	0.293822	0.414101	Not Regulated
2105	360014600 _	LINF_360014600	LINF_360014600-T1-p1	Eukaryotic translation initiation factor 6	9	6.43805e+08	6.74848e+08	7.12335e+08	6.91745e+08	8.22388e+08	7.15954e+08	6.76996e+08	7.43362e+08	0.910722	-0.134918	-0.23089	0.236497	0.350928	Not Regulated
2106	340008600 _	LINF_340008600	LINF_340008600-T1-p1	Eukaryotic translation initiation factor 5	26	1.63341e+09	1.41827e+09	1.70633e+09	1.25789e+09	1.27493e+09	1.14239e+09	1.586e+09	1.22507e+09	1.29462	0.37253	0.487302	0.0118509	0.0437354	Not Regulated
2107	260007400 _	LINF_260007400	LINF_260007400-T1-p1	Eukaryotic translation initiation factor 4E	7	9.45119e+07	1.15857e+08	1.35351e+08	1.27303e+08	1.19881e+08	1.34383e+08	1.1524e+08	1.27189e+08	0.906053	-0.142333	-0.241384	0.323572	0.444268	Not Regulated
2108	280032200 _	LINF_280032200	LINF_280032200-T1-p1	Eukaryotic translation initiation factor 4E	8	4.80853e+08	4.28472e+08	5.50229e+08	6.17447e+08	6.93936e+08	5.1565e+08	4.86518e+08	6.09011e+08	0.798866	-0.323974	-0.498462	0.0735888	0.155048	Not Regulated
2109	300009600 _	LINF_300009600	LINF_300009600-T1-p1	Eukaryotic translation initiation factor 4E	7	1.027e+08	1.10011e+08	1.20803e+08	1.0637e+08	1.1885e+08	1.20251e+08	1.11172e+08	1.15157e+08	0.965393	-0.0508121	-0.111855	0.626813	0.718917	Not Regulated
2110	360011500 _	LINF_360011500	LINF_360011500-T1-p1	Eukaryotic translation initiation factor 4E	8	1.04859e+08	9.70459e+07	1.16912e+08	9.31396e+07	1.03635e+08	1.04182e+08	1.06272e+08	1.00319e+08	1.05934	0.0831688	0.0777687	0.468449	0.584843	Not Regulated
2111	100017900 _	LINF_100017900	LINF_100017900-T1-p1	Eukaryotic translation initiation factor 4	25	5.01698e+08	4.82095e+08	5.83915e+08	4.83657e+08	4.62756e+08	4.30899e+08	5.22569e+08	4.59104e+08	1.13824	0.1868	0.224439	0.134263	0.233955	Not Regulated
2112	150005500 _	LINF_150005500	LINF_150005500-T1-p1	Eukaryotic translation initiation factor 4	9	6.3662e+07	6.8715e+07	7.4622e+07	5.76049e+07	7.17273e+07	6.89025e+07	6.89996e+07	6.60782e+07	1.04421	0.0624138	0.048394	0.599873	0.696306	Not Regulated
2113	150021000 _	LINF_150021000	LINF_150021000-T1-p1	Eukaryotic translation initiation factor4	13	5.15135e+07	5.1457e+07	5.41004e+07	4.72937e+07	3.23233e+07	2.98313e+07	5.2357e+07	3.64828e+07	1.43512	0.521167	0.697669	0.0216986	0.0658133	Not Regulated
2114	160022100 _	LINF_160022100	LINF_160022100-T1-p1	Eukaryotic translation initiation factor4	14	1.8264e+08	1.73928e+08	1.84371e+08	1.78924e+08	1.49943e+08	1.75483e+08	1.80313e+08	1.68117e+08	1.07255	0.10104	0.103061	0.330604	0.451313	Not Regulated
2115	300036000 _	LINF_300036000	LINF_300036000-T1-p1	Eukaryotic translation initiation factor 3	28	1.38305e+09	1.26711e+09	1.53446e+09	1.32833e+09	1.35401e+09	1.26795e+09	1.39487e+09	1.31676e+09	1.05932	0.0831383	0.0777255	0.454627	0.571595	Not Regulated
2116	360007700 _	LINF_360007700	LINF_360007700-T1-p1	Eukaryotic translation initiation factor 3	32	2.16008e+09	2.34931e+09	2.57097e+09	2.0748e+09	2.27842e+09	1.94744e+09	2.36012e+09	2.10022e+09	1.12375	0.168321	0.198284	0.166378	0.273679	Not Regulated
2117	360047700 _	LINF_360047700	LINF_360047700-T1-p1	Eukaryotic translation initiation factor 3	21	2.36572e+09	2.06973e+09	2.4184e+09	1.88549e+09	2.10077e+09	1.89735e+09	2.28462e+09	1.9612e+09	1.1649	0.220212	0.271726	0.0708199	0.150684	Not Regulated
2118	360081900 _	LINF_360081900	LINF_360081900-T1-p1	Eukaryotic translation initiation factor 3	50	3.33185e+09	3.38271e+09	3.80206e+09	3.39057e+09	3.6657e+09	3.47504e+09	3.50554e+09	3.51044e+09	0.998605	-0.0020137	-0.0427903	0.968161	0.980551	Not Regulated
2119	340026700 _	LINF_340026700	LINF_340026700-T1-p1	Eukaryotic translation initiation factor 2-alpha	2	1.38032e+07	1.78623e+06	9.76717e+06	1.8836e+07	1.75933e+07	1.38889e+07	8.45222e+06	1.67727e+07	0.503926	-0.988715	-1.43927	0.103216	0.195306	Not Regulated
2120	80010700 _	LINF_080010700	LINF_080010700-T1-p1	Eukaryotic translation initiation factor 2	11	1.11208e+09	1.06144e+09	1.22844e+09	1.01239e+09	9.49452e+08	9.62759e+08	1.13398e+09	9.74867e+08	1.16322	0.218123	0.268769	0.0536925	0.124195	Not Regulated
2121	160006500 _	LINF_160006500	LINF_160006500-T1-p1	Eukaryotic translation initiation factor 1A	9	1.20318e+09	1.23168e+09	1.21158e+09	1.27034e+09	1.39065e+09	1.20823e+09	1.21548e+09	1.28974e+09	0.942424	-0.0855518	-0.161022	0.375709	0.493105	Not Regulated
2122	280029900 _	LINF_280029900	LINF_280029900-T1-p1	Eukaryotic translation initiation factor-	30	2.39965e+09	2.18743e+09	2.66111e+09	2.35557e+09	2.45904e+09	2.11756e+09	2.41606e+09	2.31072e+09	1.04559	0.0643142	0.0510837	0.591483	0.690346	Not Regulated
2123	360070500 _	LINF_360070500	LINF_360070500-T1-p1	Eukaryotic translation initiation factor 4	28	6.78213e+08	7.19172e+08	7.90339e+08	1.12089e+09	1.13044e+09	1.10083e+09	7.29241e+08	1.11739e+09	0.652631	-0.615661	-0.911287	0.000391921	0.00502915	Not Regulated
2124	110017700 _	LINF_110017700	LINF_110017700-T1-p1	eukaryotic release factor 3-	30	1.269e+09	1.23385e+09	1.50253e+09	1.06848e+09	1.11288e+09	9.29888e+08	1.33513e+09	1.03709e+09	1.28738	0.364442	0.475855	0.0219876	0.0663588	Not Regulated	eRF3; shares 46% aa sequence identity with the S. cerevisiae eRF3
2126	260007000 _	LINF_260007000	LINF_260007000-T1-p1	eukaryotic peptide chain release factor	2	3.39019e+06	2.91251e+06	3.31009e+06	4.59077e+06	5.3886e+06	5.53248e+06	3.20426e+06	5.17062e+06	0.619706	-0.690344	-1.01699	0.00078836	0.00766566	Not Regulated	eRF1's paralog; shares 28% aa sequence identity with the S. cerevisiae DOM34 protein
2127	250013100 _	LINF_250013100	LINF_250013100-T1-p1;LINF_250013000-T1-p1;LINF_250012900-T1-p1	eukaryotic initiation factor 5a-	13	6.43562e+09	6.68412e+09	8.04853e+09	7.79503e+09	8.75185e+09	8.02903e+09	7.05609e+09	8.19197e+09	0.861343	-0.215341	-0.344713	0.102525	0.1946	Not Regulated
2128	10012900 _	LINF_010012900	LINF_010012900-T1-p1;LINF_010012800-T1-p1	eukaryotic initiation factor 4a-	33	1.70078e+10	1.69401e+10	1.90647e+10	1.81614e+10	1.88556e+10	1.74168e+10	1.76709e+10	1.81446e+10	0.97389	-0.0381692	-0.0939612	0.672565	0.752903	Not Regulated
2129	30014900 _	LINF_030014900	LINF_030014900-T1-p1	eukaryotic initiation factor 2a-	30	2.20529e+09	2.17297e+09	2.52362e+09	2.00794e+09	2.02168e+09	1.91673e+09	2.30063e+09	1.98212e+09	1.16069	0.214985	0.264328	0.0616541	0.136247	Not Regulated
2133	270024100 _	LINF_270024100	LINF_270024100-T1-p1	eRF1 domain 1/eRF1 domain 2/eRF1	27	1.23293e+09	1.33511e+09	1.41571e+09	1.19632e+09	1.29289e+09	1.20221e+09	1.32792e+09	1.23047e+09	1.0792	0.109956	0.115681	0.275914	0.396809	Not Regulated	eRF1 (54% aa sequence identity with S. cerevisiae eRF1)
2158	250023100 _	LINF_250023100	LINF_250023100-T1-p1	Elongation factor P(EF-P)KOW-like	5	6.41899e+07	6.20369e+07	5.84635e+07	2.51947e+07	3.4907e+07	3.09274e+07	6.15635e+07	3.0343e+07	2.02892	1.02071	1.40467	0.00022782	0.00370804	Not Regulated
2160	360007100 _	LINF_360007100	LINF_360007100-T1-p1;LINF_360007000-T1-p1;LINF_360006900-T1-p1;LINF_360006800-T1-p1	elongation factor 2|transcript_product=elongation	66	1.51479e+10	1.48883e+10	1.69845e+10	1.58678e+10	1.66984e+10	1.55952e+10	1.56736e+10	1.60538e+10	0.976316	-0.0345803	-0.0888819	0.699272	0.775185	Not Regulated
2161	250027700 _	LINF_250027700	LINF_250027700-T1-p1	elongation factor 2-likeprotein|	5	3.6316e+07	3.3828e+07	3.25487e+07	3.31276e+07	3.5505e+07	2.69387e+07	3.42309e+07	3.18571e+07	1.07452	0.103686	0.106807	0.407497	0.52699	Not Regulated
2162	330023700 _	LINF_330023700	LINF_330023700-T1-p1	elongation factor 1-gamma-putative	3	2.82103e+07	3.31953e+07	3.26951e+07	4.16075e+07	4.03143e+07	4.16517e+07	3.13669e+07	4.11911e+07	0.761496	-0.393092	-0.596285	0.00542472	0.0256302	Not Regulated
2163	340014200 _	LINF_340014200	LINF_340014200-T1-p1;LINF_340014000-T1-p1	elongation factor 1-beta|transcript_product=elongation	20	8.01409e+09	7.40654e+09	8.31542e+09	7.58948e+09	8.60246e+09	7.59654e+09	7.91202e+09	7.9295e+09	0.997796	-0.00318334	-0.0444457	0.981394	0.987983	Not Regulated
2164	170007200 _	LINF_170007200	LINF_170007200-T1-p1;LINF_170007100-T1-p1;LINF_170007000-T1-p1;LINF_170006900-T1-p1;LINF_170006800-T1-p1;LINF_170006700-T1-p1;LINF_170006600-T1-p1;LINF_170006500-T1-p1;LINF_170006400-T1-p1;LINF_170006300-T1-p1;LINF_170006200-T1-p1;LINF_170006100-T1-p1;LINF_170006000-T1-p1;LINF_170005900-T1-p1	elongation factor 1-alpha|transcript_product=elongation	48	6.6814e+10	6.31224e+10	7.43803e+10	5.96743e+10	6.08985e+10	6.14482e+10	6.81056e+10	6.06737e+10	1.12249	0.166703	0.195994	0.124413	0.222228	Not Regulated
2165	350047300 _	LINF_350047300	LINF_350047300-T1-p1	elongation factor 1-alpha-putative	5	4.83323e+07	3.59566e+07	3.88179e+07	4.51953e+07	3.7603e+07	4.41297e+07	4.10356e+07	4.23094e+07	0.969894	-0.0441014	-0.102357	0.732389	0.80253	Not Regulated
2166	250006400 _	LINF_250006400	LINF_250006400-T1-p1	elongation factor-putative|	17	2.31555e+08	2.20396e+08	2.07888e+08	1.56905e+08	2.05138e+08	1.91602e+08	2.19946e+08	1.84548e+08	1.19181	0.253154	0.318349	0.0774827	0.161012	Not Regulated
1990	330037200 _	LINF_330037200	LINF_330037200-T1-p1	GTP-binding elongation factor tu family	5	1.92402e+07	1.98904e+07	1.93363e+07	2.07848e+07	2.37302e+07	2.30836e+07	1.9489e+07	2.25329e+07	0.864912	-0.209375	-0.336269	0.05353	0.12409	Not Regulated	GTPBP1
2167	90016000 _	LINF_090016000	LINF_090016000-T1-p1;LINF_090016050-T1-p1	elongation factor-1 gamma|transcript_product=elongation	20	5.53102e+09	5.76371e+09	6.74126e+09	6.03657e+09	6.63792e+09	6.42445e+09	6.012e+09	6.36631e+09	0.944345	-0.0826141	-0.156864	0.441893	0.55879	Not Regulated
2289	360024800 _	LINF_360024800	LINF_360024800-T1-p1	DEAD-box RNA helicase-	7	4.50421e+07	4.4715e+07	5.04015e+07	4.11552e+07	4.9339e+07	4.41739e+07	4.67195e+07	4.48894e+07	1.04077	0.0576525	0.0416554	0.590613	0.690346	Not Regulated
2290	360024900 _	LINF_360024900	LINF_360024900-T1-p1	DEAD-box RNA helicase-	9	1.03332e+08	1.06557e+08	1.20582e+08	9.75744e+07	9.99188e+07	9.32438e+07	1.10157e+08	9.69123e+07	1.13667	0.184809	0.221621	0.0985985	0.190059	Not Regulated
2291	360028400 _	LINF_360028400	LINF_360028400-T1-p1	DEAD-box RNA helicase-	27	6.99865e+08	7.52798e+08	8.87159e+08	4.74969e+08	4.804e+08	4.1757e+08	7.79941e+08	4.57646e+08	1.70424	0.769131	1.04861	0.000633093	0.00665565	Not Regulated
2293	160005500 _	LINF_160005500	LINF_160005500-T1-p1	DEAD/DEAH box helicase/Helicase conserved C-terminal	6	5.96582e+07	5.48344e+07	5.48189e+07	3.43581e+07	4.45695e+07	3.50565e+07	5.64372e+07	3.79947e+07	1.4854	0.570848	0.767982	0.00328038	0.0184021	Not Regulated
2294	270005400 _	LINF_270005400	LINF_270005400-T1-p1	DEAD-box helicase-like protein|transcript_product=DEAD-box	3	1.40337e+07	1.04392e+07	1.59755e+07	8.40918e+06	8.87298e+06	7.97463e+06	1.34828e+07	8.41893e+06	1.60149	0.679413	0.921634	0.00704583	0.030524	Not Regulated
2295	280027400 _	LINF_280027400	LINF_280027400-T1-p1	DEAD-box ATP-dependent RNA helicase-	7	9.97641e+07	9.11463e+07	7.36042e+07	3.99516e+07	5.19411e+07	5.41665e+07	8.81715e+07	4.86864e+07	1.81101	0.856794	1.17268	0.0020156	0.0137379	Not Regulated
2305	110006700 _	LINF_110006700	LINF_110006700-T1-p1	cytoplasmic translation machinery associated protein	13	3.64648e+08	3.75804e+08	4.52001e+08	3.06576e+08	3.17345e+08	3.24198e+08	3.97484e+08	3.1604e+08	1.2577	0.330792	0.42823	0.0228803	0.068115	Not Regulated
2414	300033500 _	LINF_300033500	LINF_300033500-T1-p1	chaperonin HSP60/CNP60-putative|	9	8.32521e+07	6.89206e+07	8.28327e+07	5.53661e+07	7.05865e+07	5.83258e+07	7.83351e+07	6.14261e+07	1.27527	0.350808	0.456559	0.0367277	0.0942679	Not Regulated
2416	360027100 _	LINF_360027100	LINF_360027100-T1-p1	chaperonin HSP60-mitochondrial precursor	25	1.63564e+09	1.07049e+09	1.15293e+09	1.68403e+09	1.51973e+09	1.42201e+09	1.28635e+09	1.54192e+09	0.834252	-0.261445	-0.409964	0.159353	0.266118	Not Regulated
2417	360027200 _	LINF_360027200	LINF_360027200-T1-p1	chaperonin HSP60-mitochondrial precursor	43	3.31183e+09	2.55223e+09	2.81257e+09	5.40429e+09	4.17439e+09	4.43315e+09	2.89221e+09	4.67061e+09	0.619236	-0.691438	-1.01853	0.00289164	0.0174737	Not Regulated
2418	320015700 _	LINF_320015700	LINF_320015700-T1-p1	chaperonin containing t-complex protein-	32	1.70856e+09	1.23611e+09	1.22067e+09	9.93548e+08	9.86014e+08	1.00789e+09	1.38845e+09	9.95819e+08	1.39428	0.479519	0.638724	0.0191099	0.0596975	Not Regulated
2419	320040200 _	LINF_320040200	LINF_320040200-T1-p1	chaperonin alpha subunit-putative	28	1.24236e+09	6.26077e+08	5.89082e+08	4.87045e+08	4.83012e+08	4.70183e+08	8.19173e+08	4.8008e+08	1.70633	0.770893	1.05111	0.0530784	0.123283	Not Regulated
2420	40014400 _	LINF_040014400	LINF_040014400-T1-p1	chaperone protein DNAj-putative	8	6.19051e+07	6.00865e+07	6.22556e+07	4.97277e+07	5.24003e+07	4.70916e+07	6.14157e+07	4.97399e+07	1.23474	0.304205	0.390602	0.00914432	0.0363857	Not Regulated
2421	350035100 _	LINF_350035100	LINF_350035100-T1-p1	chaperone protein DNAj-putative	12	2.1876e+08	2.01866e+08	2.01224e+08	1.04059e+08	1.25585e+08	1.22158e+08	2.07283e+08	1.17267e+08	1.76762	0.821807	1.12316	0.000181781	0.00334126	Not Regulated
2422	350052100 _	LINF_350052100	LINF_350052100-T1-p1	chaperone protein DNAj-putative	5	2.74723e+07	3.94393e+07	3.40234e+07	1.55799e+07	1.06299e+07	1.44018e+07	3.3645e+07	1.35372e+07	2.48538	1.31347	1.81901	0.000453799	0.00540951	Not Regulated
2423	360054000 _	LINF_360054000	LINF_360054000-T1-p1	chaperone protein DNAj-putative	6	4.53289e+07	4.42289e+07	4.83835e+07	4.94587e+07	5.35615e+07	6.20113e+07	4.59804e+07	5.50105e+07	0.835848	-0.258688	-0.406062	0.0594911	0.133123	Not Regulated
2424	360072700 _	LINF_360072700	LINF_360072700-T1-p1	chaperone protein DNAj-putative	6	2.13091e+08	2.34636e+08	2.28678e+08	2.27895e+08	2.60578e+08	2.94449e+08	2.25469e+08	2.60974e+08	0.86395	-0.210979	-0.33854	0.130087	0.228494	Not Regulated
2441	300012300 _	LINF_300012300	LINF_300012300-T1-p1	CDC16-putative|transcript_product=CDC16	2	6.61092e+06	6.23607e+06	9.65008e+06	1.34995e+07	1.08972e+07	9.98359e+06	7.49902e+06	1.14601e+07	0.654359	-0.611846	-0.905888	0.0203155	0.0625718	Not Regulated
2536	50008600 _	LINF_050008600	LINF_050008600-T1-p1	ATP-dependent RNA helicase-putative	6	3.31503e+07	3.77004e+07	3.68342e+07	2.32896e+07	2.96171e+07	1.82559e+07	3.5895e+07	2.37209e+07	1.51322	0.597626	0.805881	0.0136853	0.0477812	Not Regulated
2537	50011000 _	LINF_050011000	LINF_050011000-T1-p1	ATP-dependent RNA helicase-putative	4	1.10994e+07	1.21004e+07	1.53979e+07	1.75367e+07	1.62994e+07	1.3645e+07	1.28659e+07	1.5827e+07	0.812904	-0.298843	-0.462894	0.103417	0.195436	Not Regulated
2538	130009900 _	LINF_130009900	LINF_130009900-T1-p1	ATP-dependent RNA helicase-putative	20	8.68962e+07	8.84282e+07	1.00946e+08	8.45212e+07	8.19357e+07	8.03314e+07	9.20901e+07	8.22628e+07	1.11946	0.162806	0.19048	0.133117	0.232455	Not Regulated
2539	150006200 _	LINF_150006200	LINF_150006200-T1-p1	ATP-dependent RNA helicase-putative	13	1.58907e+08	1.4473e+08	1.41593e+08	1.51574e+08	1.56912e+08	1.48434e+08	1.4841e+08	1.52307e+08	0.974415	-0.0373919	-0.0928612	0.664754	0.747389	Not Regulated
2540	170016300 _	LINF_170016300	LINF_170016300-T1-p1	ATP-dependent RNA helicase-putative	10	4.37198e+07	2.66334e+07	2.91614e+07	5.429e+07	3.87571e+07	3.85212e+07	3.31715e+07	4.38561e+07	0.756372	-0.402832	-0.61007	0.119222	0.215933	Not Regulated
2541	200013600 _	LINF_200013600	LINF_200013600-T1-p1	ATP-dependent RNA helicase-putative	3	1.02807e+07	1.08948e+07	8.97671e+06	9.58856e+06	1.30585e+07	1.24185e+07	1.00508e+07	1.16885e+07	0.859883	-0.217788	-0.348176	0.205265	0.317137	Not Regulated
2542	280018900 _	LINF_280018900	LINF_280018900-T1-p1	ATP-dependent RNA helicase-putative	13	1.07474e+08	1.07699e+08	1.35817e+08	1.00173e+08	1.13125e+08	9.632e+07	1.16996e+08	1.03206e+08	1.13362	0.180937	0.21614	0.21941	0.333564	Not Regulated
2543	300038200 _	LINF_300038200	LINF_300038200-T1-p1	ATP-dependent RNA helicase-putative	3	7.12709e+06	1.12767e+07	1.16435e+07	1.79239e+06	1.03217e+07	2.55386e+07	1.00157e+07	1.25509e+07	0.798011	-0.32552	-0.50065	0.73397	0.803953	Not Regulated
2544	310007700 _	LINF_310007700	LINF_310007700-T1-p1	ATP-dependent RNA helicase-putative	21	3.29345e+08	3.93655e+08	4.12872e+08	2.83222e+08	2.99691e+08	2.87955e+08	3.78624e+08	2.9029e+08	1.3043	0.383273	0.502507	0.0130308	0.046406	Not Regulated
2546	320028600 _	LINF_320028600	LINF_320028600-T1-p1	ATP-dependent RNA helicase-putative	7	2.57028e+07	2.64641e+07	2.63905e+07	1.37217e+07	2.43812e+07	1.97675e+07	2.61858e+07	1.92901e+07	1.35747	0.440922	0.584097	0.058843	0.132107	Not Regulated
2547	340025500 _	LINF_340025500	LINF_340025500-T1-p1	ATP-dependent RNA helicase-putative	14	9.38411e+07	9.19394e+07	9.74111e+07	8.28055e+07	9.1436e+07	8.93655e+07	9.43972e+07	8.7869e+07	1.07429	0.10339	0.106388	0.253112	0.369613	Not Regulated
2548	350036300 _	LINF_350036300	LINF_350036300-T1-p1	ATP-dependent RNA helicase-putative	58	3.58941e+09	3.67941e+09	4.25933e+09	2.85783e+09	3.15304e+09	2.66406e+09	3.84272e+09	2.89164e+09	1.3289	0.410237	0.540669	0.00956396	0.0375925	Not Regulated	Dbp1, Leishmania DDX3 paralog
2549	350045800 _	LINF_350045800	LINF_350045800-T1-p1	ATP-dependent RNA helicase-putative	13	1.29253e+08	1.36395e+08	1.56318e+08	9.3863e+07	9.67892e+07	8.7037e+07	1.40655e+08	9.2563e+07	1.51956	0.603655	0.814414	0.00106772	0.00927418	Not Regulated
2550	360038000 _	LINF_360038000	LINF_360038000-T1-p1	ATP-dependent RNA helicase-putative	27	3.37668e+08	3.23854e+08	3.53817e+08	3.35092e+08	4.16776e+08	3.53827e+08	3.38446e+08	3.68565e+08	0.918281	-0.122992	-0.214011	0.321036	0.441868	Not Regulated
2551	350028000 _	LINF_350028000	LINF_350028000-T1-p1	ATP-dependent RNA helicase-likeprotein|	22	1.93909e+08	1.86652e+08	2.30785e+08	2.3453e+08	2.69323e+08	2.49284e+08	2.03782e+08	2.51046e+08	0.811732	-0.300925	-0.465839	0.0363248	0.0936554	Not Regulated
2555	90019700 _	LINF_090019700	LINF_090019700-T1-p1	ATP-dependent RNA helicase-putative|	6	6.31719e+07	8.73487e+07	5.33331e+07	3.03388e+07	4.40736e+07	7.43756e+07	6.79512e+07	4.9596e+07	1.3701	0.454277	0.602998	0.187464	0.298529	Not Regulated
2556	70008800 _	LINF_070008800	LINF_070008800-T1-p1	ATP-dependent DEAD/H RNA helicase-	22	1.3004e+09	1.38186e+09	1.54178e+09	1.02813e+09	1.10503e+09	9.00139e+08	1.40801e+09	1.0111e+09	1.39256	0.477737	0.636202	0.00567725	0.0264722	Not Regulated
2557	80005700 _	LINF_080005700	LINF_080005700-T1-p1	ATP-dependent DEAD/H RNA helicase-	9	1.71585e+07	2.05842e+07	2.0057e+07	3.9571e+07	4.02347e+07	3.89698e+07	1.92666e+07	3.95918e+07	0.48663	-1.0391	-1.51058	3.34057e-05	0.00116064	Not Regulated
2558	220021200 _	LINF_220021200	LINF_220021200-T1-p1	ATP-dependent DEAD/H RNA helicase-	29	2.49921e+08	2.44162e+08	2.89895e+08	3.64942e+08	3.61713e+08	3.37216e+08	2.61326e+08	3.54624e+08	0.73691	-0.440439	-0.663295	0.00401963	0.0211124	Not Regulated
2559	240007200 _	LINF_240007200	LINF_240007200-T1-p1	ATP-dependent DEAD/H RNA helicase-	5	5.98322e+07	5.36771e+07	6.49167e+07	4.35265e+07	4.7691e+07	3.04556e+07	5.94753e+07	4.05577e+07	1.46644	0.552316	0.741754	0.0204222	0.0626912	Not Regulated
2560	320011000 _	LINF_320011000	LINF_320011000-T1-p1	ATP-dependent DEAD/H RNA helicase-	13	1.91993e+08	1.85894e+08	2.25563e+08	1.26875e+08	1.54585e+08	1.20963e+08	2.0115e+08	1.34141e+08	1.49954	0.584518	0.78733	0.00409481	0.0213665	Not Regulated
2562	350008800 _	LINF_350008800	LINF_350008800-T1-p1	ATP-dependent DEAD-box RNA helicase-	25	2.54169e+09	1.96237e+09	2.12989e+09	1.90123e+09	1.89382e+09	1.89354e+09	2.21132e+09	1.8962e+09	1.16618	0.221797	0.273969	0.10984	0.2036	Not Regulated
2580	320006400 _	LINF_320006400	LINF_320006400-T1-p1	Armadillo/beta-catenin-like repeat-putative|	10	5.06161e+07	5.11529e+07	5.5666e+07	4.67487e+07	4.07724e+07	4.28501e+07	5.24784e+07	4.34571e+07	1.20759	0.272132	0.345209	0.0248841	0.0717558	Not Regulated
2727	350038300 _	LINF_350038300	LINF_350038300-T1-p1;LINF_350038200-T1-p1	60S ribosomal subunit protein L31	15	2.96667e+09	2.99537e+09	3.6027e+09	2.98904e+09	3.21304e+09	2.96216e+09	3.18825e+09	3.05475e+09	1.0437	0.0617108	0.0473991	0.614912	0.709552	Not Regulated
2728	300039100 _	LINF_300039100	LINF_300039100-T1-p1;LINF_210018100-T1-p1	60S ribosomal protein L9-	14	5.23215e+09	5.4546e+09	5.84813e+09	7.07875e+09	7.73815e+09	6.37948e+09	5.51163e+09	7.06546e+09	0.78008	-0.358306	-0.547052	0.0135646	0.047476	Not Regulated
2729	70010600 _	LINF_070010600	LINF_070010600-T1-p1;LINF_070010500-T1-p1	60S ribosomal protein L7a-	19	8.78577e+09	8.01934e+09	8.66503e+09	7.89287e+09	9.03523e+09	7.73886e+09	8.49005e+09	8.22232e+09	1.03256	0.0462267	0.0254844	0.636017	0.727138	Not Regulated
2730	180007300 _	LINF_180007300	LINF_180007300-T1-p1	60S ribosomal protein L7-	10	2.12829e+08	2.14128e+08	2.43647e+08	9.1139e+07	9.97566e+07	8.47085e+07	2.23535e+08	9.1868e+07	2.43321	1.28286	1.7757	1.36379e-05	0.000748115	Not Regulated
2731	260006700 _	LINF_260006700	LINF_260006700-T1-p1;LINF_260006600-T1-p1	60S ribosomal protein L7-	23	6.68831e+09	6.2896e+09	7.46375e+09	5.41097e+09	6.75323e+09	4.92164e+09	6.81389e+09	5.69528e+09	1.19641	0.258712	0.326215	0.108197	0.201604	Not Regulated
2732	330014100 _	LINF_330014100	LINF_330014100-T1-p1;LINF_150018200-T1-p1	60S ribosomal protein L6-	19	7.4739e+09	6.93005e+09	7.96072e+09	6.33448e+09	7.32682e+09	5.57112e+09	7.45489e+09	6.41081e+09	1.16286	0.217681	0.268144	0.122974	0.220765	Not Regulated
2733	350023900 _	LINF_350023900	LINF_350023900-T1-p1;LINF_350023800-T1-p1;LINF_350023700-T1-p1	60S ribosomal protein L5-	14	6.41666e+09	6.00589e+09	6.96646e+09	6.06965e+09	6.81333e+09	5.26018e+09	6.463e+09	6.04772e+09	1.06867	0.0958127	0.0956636	0.442821	0.559466	Not Regulated
2734	330042500 _	LINF_330042500	LINF_330042500-T1-p1;LINF_130022200-T1-p1	60S ribosomal protein L44-	9	4.88505e+08	4.04775e+08	6.78018e+08	6.24481e+08	7.73744e+08	6.97336e+08	5.23766e+08	6.9852e+08	0.749822	-0.415379	-0.627828	0.0693709	0.148043	Not Regulated
2735	290031400 _	LINF_290031400	LINF_290031400-T1-p1;LINF_160017500-T1-p1	60S ribosomal protein L39-	4	4.45161e+08	2.85878e+08	3.68032e+08	3.27181e+08	4.39501e+08	2.41104e+08	3.66357e+08	3.35928e+08	1.09058	0.125096	0.137108	0.597537	0.695134	Not Regulated
2736	360025800 _	LINF_360025800	LINF_360025800-T1-p1;LINF_210028000-T1-p1	60S ribosomal protein L37a|	3	9.68211e+08	6.75242e+08	1.16013e+09	1.46344e+09	1.73351e+09	1.35145e+09	9.34529e+08	1.51613e+09	0.616389	-0.698086	-1.02794	0.0143502	0.049616	Not Regulated
2737	350024100 _	LINF_350024100	LINF_350024100-T1-p1;LINF_210013000-T1-p1	60S ribosomal protein L36-	9	3.75907e+09	3.13806e+09	4.24104e+09	3.82687e+09	4.18827e+09	3.10207e+09	3.71272e+09	3.70574e+09	1.00188	0.00271671	-0.0360953	0.985915	0.990784	Not Regulated
2738	260028900 _	LINF_260028900	LINF_260028900-T1-p1;LINF_260028800-T1-p1	60S ribosomal protein L35-	5	1.32899e+09	1.37507e+09	1.58879e+09	1.74311e+09	3.95296e+08	2.23138e+09	1.43095e+09	1.4566e+09	0.982394	-0.0256264	-0.0762094	0.645859	0.734259	Not Regulated
2739	360046300 _	LINF_360046300	LINF_360046300-T1-p1;LINF_180019400-T1-p1	60S ribosomal protein L34-	6	3.36861e+09	2.49092e+09	3.43106e+09	2.82355e+09	3.27763e+09	2.55717e+09	3.09686e+09	2.88612e+09	1.07302	0.101677	0.103964	0.58434	0.686226	Not Regulated
2740	210027000 _	LINF_210027000	LINF_210027000-T1-p1	60S ribosomal protein L32|	8	1.88279e+09	1.54335e+09	1.9741e+09	2.2364e+09	2.44057e+09	1.84285e+09	1.80008e+09	2.17328e+09	0.828279	-0.271811	-0.424635	0.117745	0.213807	Not Regulated
2741	350025500 _	LINF_350025500	LINF_350025500-T1-p1	60S ribosomal protein L32|	3	3.55936e+08	4.094e+08	4.55383e+08	5.84398e+08	6.29975e+08	7.48714e+08	4.06907e+08	6.54362e+08	0.621837	-0.685392	-1.00998	0.00239413	0.015502	Not Regulated
2742	350007500 _	LINF_350007500	LINF_350007500-T1-p1	60S ribosomal protein L30|	9	2.60791e+09	2.0781e+09	2.58971e+09	2.99692e+09	3.4858e+09	2.81411e+09	2.42524e+09	3.09894e+09	0.782601	-0.353651	-0.540463	0.037298	0.0952168	Not Regulated
2743	110017500 _	LINF_110017500	LINF_110017500-T1-p1;LINF_110017300-T1-p1	60S ribosomal protein L28-	8	3.71298e+09	3.51634e+09	3.9105e+09	4.40356e+09	4.93594e+09	4.01542e+09	3.71328e+09	4.45164e+09	0.834137	-0.261644	-0.410245	0.0501521	0.118085	Not Regulated
2744	350043200 _	LINF_350043200	LINF_350043200-T1-p1;LINF_350043000-T1-p1	60S ribosomal protein L27A/L29-	11	3.13935e+09	2.84441e+09	3.35156e+09	4.38304e+09	4.89369e+09	3.66353e+09	3.11177e+09	4.31342e+09	0.721417	-0.471096	-0.706683	0.0125456	0.0451864	Not Regulated
2745	350021700 _	LINF_350021700	LINF_350021700-T1-p1;LINF_240026700-T1-p1	60S ribosomal protein L26-	15	2.21803e+09	2.2142e+09	2.46441e+09	2.11824e+09	2.24312e+09	1.87658e+09	2.29888e+09	2.07931e+09	1.1056	0.144826	0.165032	0.202828	0.314223	Not Regulated
2747	60011400 _	LINF_060011400	LINF_060011400-T1-p1;LINF_060011300-T1-p1	60S ribosomal protein L23a-	14	2.99856e+09	2.77355e+09	3.25199e+09	4.30432e+09	4.71614e+09	3.83486e+09	3.00804e+09	4.28511e+09	0.701975	-0.510509	-0.762465	0.00387303	0.020396	Not Regulated
2748	350043400 _	LINF_350043400	LINF_350043400-T1-p1;LINF_350043300-T1-p1	60S ribosomal protein L23-	16	3.2005e+09	3.10775e+09	3.48861e+09	3.91007e+09	4.52552e+09	3.602e+09	3.26562e+09	4.01253e+09	0.813855	-0.297156	-0.460505	0.04056	0.100396	Not Regulated
2749	360053500 _	LINF_360053500	LINF_360053500-T1-p1;LINF_360041100-T1-p1	60S ribosomal protein L22-	5	5.10342e+08	4.46195e+08	4.59663e+08	5.61343e+08	5.648e+08	6.77172e+08	4.72067e+08	6.01105e+08	0.785332	-0.348626	-0.533351	0.0206954	0.0631954	Not Regulated
2750	340044000 _	LINF_340044000	LINF_340044000-T1-p1	60S ribosomal protein L21-	12	6.1944e+09	5.88278e+09	6.63792e+09	6.49938e+09	7.08467e+09	5.6757e+09	6.23837e+09	6.41992e+09	0.971721	-0.0413859	-0.0985139	0.750193	0.8164	Not Regulated
2751	350019500 _	LINF_350019500	LINF_350019500-T1-p1;LINF_350019400-T1-p1;LINF_350019300-T1-p1;LINF_350019200-T1-p1;LINF_320046200-T1-p1	60S ribosomal protein L2-	18	4.20174e+09	4.09184e+09	4.38318e+09	4.27892e+09	5.20115e+09	4.59334e+09	4.22559e+09	4.69113e+09	0.90076	-0.150785	-0.253346	0.194472	0.30649	Not Regulated
2752	60009600 _	LINF_060009600	LINF_060009600-T1-p1;LINF_060009400-T1-p1	60S ribosomal protein L19-	11	3.2708e+09	2.54948e+09	3.12148e+09	2.92807e+09	3.37478e+09	2.82054e+09	2.98059e+09	3.04113e+09	0.980092	-0.0290104	-0.0809988	0.809654	0.861032	Not Regulated
2753	350010700 _	LINF_350010700	LINF_350010700-T1-p1;LINF_320014400-T1-p1	60S ribosomal protein L18a-	11	7.50579e+09	7.13966e+09	8.27994e+09	7.18008e+09	8.98084e+09	6.9295e+09	7.6418e+09	7.69681e+09	0.992853	-0.0103482	-0.0545861	0.979953	0.986881	Not Regulated
2754	360054400 _	LINF_360054400	LINF_360054400-T1-p1;LINF_130010500-T1-p1	60S ribosomal protein L18-	11	2.81918e+09	2.33672e+09	4.18294e+09	3.92262e+09	4.66542e+09	3.51338e+09	3.11294e+09	4.03381e+09	0.771714	-0.373862	-0.569069	0.128111	0.226141	Not Regulated
2755	320009400 _	LINF_320009400	LINF_320009400-T1-p1;LINF_240005200-T1-p1	60S ribosomal protein L17-	7	7.92104e+08	7.11643e+08	8.22018e+08	9.83286e+08	1.00726e+09	8.11253e+08	7.75255e+08	9.33933e+08	0.830097	-0.268648	-0.420158	0.0655675	0.142727	Not Regulated
2756	220021800 _	LINF_220021800	LINF_220021800-T1-p1;LINF_220021400-T1-p1	60S ribosomal protein L14-	12	3.74225e+09	3.55079e+09	3.86394e+09	3.78333e+09	3.75979e+09	3.93783e+09	3.71899e+09	3.82698e+09	0.971781	-0.0412972	-0.0983883	0.617788	0.711631	Not Regulated
2757	340014400 _	LINF_340014400	LINF_340014400-T1-p1;LINF_150007100-T1-p1	60S ribosomal protein L13a-	16	4.80454e+09	4.49295e+09	5.01398e+09	4.11422e+09	4.82808e+09	3.94175e+09	4.77049e+09	4.29468e+09	1.11079	0.151587	0.174601	0.199151	0.310848	Not Regulated
2758	290032400 _	LINF_290032400	LINF_290032400-T1-p1;LINF_290032300-T1-p1	60S ribosomal protein L13-	22	5.1601e+09	5.22649e+09	7.19731e+09	6.64903e+09	7.52182e+09	6.45044e+09	5.8613e+09	6.87376e+09	0.852706	-0.229879	-0.365289	0.165107	0.272059	Not Regulated
2759	350027100 _	LINF_350027100	LINF_350027100-T1-p1;LINF_240028300-T1-p1	60S ribosomal protein L12-	3	1.11295e+09	1.2122e+09	1.19639e+09	1.91827e+09	1.49973e+09	1.72312e+09	1.17385e+09	1.71371e+09	0.684976	-0.545874	-0.812516	0.00294863	0.0175379	Not Regulated
2760	220005300 _	LINF_220005300	LINF_220005300-T1-p1;LINF_040009700-T1-p1	60S ribosomal protein L11(L5	16	3.18222e+09	3.05245e+09	4.20622e+09	3.3273e+09	3.63213e+09	3.42254e+09	3.4803e+09	3.46066e+09	1.00567	0.00816285	-0.0283874	0.967802	0.980551	Not Regulated
2761	360046500 _	LINF_360046500	LINF_360046500-T1-p1;LINF_180011500-T1-p1	60S ribosomal protein L10a-	26	5.52558e+09	5.90109e+09	6.35784e+09	5.17414e+09	5.613e+09	5.02984e+09	5.92817e+09	5.27232e+09	1.12439	0.169148	0.199454	0.123236	0.221096	Not Regulated
2762	40014500 _	LINF_040014500	LINF_040014500-T1-p1;LINF_040012600-T1-p1	60S ribosomal protein L10-	18	7.1722e+09	6.18027e+09	7.76989e+09	7.5312e+09	8.28715e+09	6.13438e+09	7.04079e+09	7.31758e+09	0.962175	-0.0556285	-0.118671	0.742006	0.810263	Not Regulated
2763	140006400 _	LINF_140006400	LINF_140006400-T1-p1	60S ribosomal protein -putative	5	5.85751e+07	3.80773e+07	4.29304e+07	1.79239e+06	1.39534e+07	1.44379e+07	4.65276e+07	1.00612e+07	4.62444	2.20928	3.08686	0.0158325	0.0527856	Not Regulated
2764	150019600 _	LINF_150019600	LINF_150019600-T1-p1;LINF_150019500-T1-p1	60S acidic ribosomal protein P2	8	2.76687e+09	2.3439e+09	2.39622e+09	1.82372e+09	1.79535e+09	1.72613e+09	2.50233e+09	1.78173e+09	1.40444	0.489993	0.653548	0.00209785	0.0141295	Not Regulated
2765	300043100 _	LINF_300043100	LINF_300043100-T1-p1	60S acidic ribosomal protein P2	9	1.65275e+09	1.22755e+09	1.15204e+09	1.40505e+09	1.81392e+09	1.418e+09	1.34411e+09	1.54566e+09	0.869608	-0.201563	-0.325213	0.279182	0.40007	Not Regulated
2766	270020600 _	LINF_270020600	LINF_270020600-T1-p1;LINF_270020500-T1-p1	60S acidic ribosomal protein P0	21	3.85941e+09	3.89522e+09	4.8348e+09	5.05477e+09	5.20829e+09	4.61522e+09	4.19647e+09	4.95943e+09	0.846161	-0.240996	-0.381022	0.0827912	0.168157	Not Regulated
2767	30009000 _	LINF_030009000	LINF_030009000-T1-p1;LINF_030009100-T1-p1	60S acidic ribosomal protein-	6	7.45076e+08	7.8914e+08	8.82159e+08	8.3205e+08	9.4332e+08	9.06332e+08	8.05458e+08	8.93901e+08	0.90106	-0.150304	-0.252666	0.185234	0.29645	Not Regulated
2768	150009200 _	LINF_150009200	LINF_150009200-T1-p1;LINF_150009100-T1-p1	60S acidic ribosomal protein-	6	1.14183e+09	1.03457e+09	9.53344e+08	1.42866e+09	1.55902e+09	1.46567e+09	1.04325e+09	1.48445e+09	0.702783	-0.508848	-0.760114	0.00187882	0.0130555	Not Regulated
2769	360055900 _	LINF_360055900	LINF_360055900-T1-p1	60S acidic ribosomal protein-	11	4.20534e+08	4.3418e+08	4.75275e+08	3.22179e+08	3.55499e+08	3.01224e+08	4.43329e+08	3.26301e+08	1.35865	0.442177	0.585874	0.00421875	0.0218363	Not Regulated
2780	360060700 _	LINF_360060700	LINF_360060700-T1-p1;LINF_360059600-T1-p1	40S ribosomal protein SA-	18	8.25725e+09	8.362e+09	9.6054e+09	8.87308e+09	1.04941e+10	7.71056e+09	8.74155e+09	9.02593e+09	0.968493	-0.0461863	-0.105308	0.791295	0.845612	Not Regulated
2781	360018300 _	LINF_360018300	LINF_360018300-T1-p1;LINF_070012400-T1-p1	40S ribosomal protein S9-	15	7.13604e+09	6.88134e+09	7.26151e+09	6.79629e+09	7.47539e+09	6.29397e+09	7.09296e+09	6.85522e+09	1.03468	0.0491857	0.0296723	0.598393	0.695562	Not Regulated
2782	240027000 _	LINF_240027000	LINF_240027000-T1-p1;LINF_240026900-T1-p1	40S ribosomal protein S8-	16	7.12427e+09	6.60107e+09	8.01782e+09	6.93697e+09	7.88581e+09	6.55181e+09	7.24772e+09	7.12487e+09	1.01724	0.0246643	-0.00503281	0.840878	0.886447	Not Regulated
2783	360075300 _	LINF_360075300	LINF_360075300-T1-p1	40S ribosomal protein S8-	4	6.80051e+07	6.34314e+07	6.82841e+07	3.75524e+07	3.34723e+07	3.47152e+07	6.65735e+07	3.52466e+07	1.88879	0.917464	1.25855	3.41267e-05	0.00117141	Not Regulated
2784	350025100 _	LINF_350025100	LINF_350025100-T1-p1;LINF_210027600-T1-p1	40S ribosomal protein S6-	20	8.62117e+09	7.09016e+09	9.40127e+09	8.14066e+09	8.79328e+09	8.24873e+09	8.37087e+09	8.39423e+09	0.997217	-0.00402046	-0.0456305	0.919442	0.94819	Not Regulated
2785	110015700 _	LINF_110015700	LINF_110015700-T1-p1;LINF_110015600-T1-p1	40S ribosomal protein S5|	13	1.83107e+09	1.97516e+09	2.90039e+09	2.61502e+09	3.0611e+09	2.65403e+09	2.23554e+09	2.77671e+09	0.805103	-0.312755	-0.482583	0.121541	0.218881	Not Regulated
2786	130017300 _	LINF_130017300	LINF_130017300-T1-p1;LINF_130017200-T1-p1	40S ribosomal protein S4-	26	1.19365e+10	1.12639e+10	1.33943e+10	1.39439e+10	1.50381e+10	1.31211e+10	1.21982e+10	1.40344e+10	0.869167	-0.202295	-0.326248	0.0962447	0.186785	Not Regulated
2787	350009300 _	LINF_350009300	LINF_350009300-T1-p1;LINF_350009200-T1-p1	40S ribosomal protein S3A-	29	8.19026e+09	7.84358e+09	8.80673e+09	1.31458e+10	1.40759e+10	1.13807e+10	8.28019e+09	1.28675e+10	0.643498	-0.635992	-0.940061	0.00106457	0.00927418	Not Regulated
2789	330016500 _	LINF_330016500	LINF_330016500-T1-p1;LINF_150017600-T1-p1	40S ribosomal protein S3-	23	7.45309e+09	7.17794e+09	8.37064e+09	7.30801e+09	8.08204e+09	7.05737e+09	7.66722e+09	7.48247e+09	1.02469	0.0351891	0.00986284	0.745886	0.813252	Not Regulated
2791	360036700 _	LINF_360036700	LINF_360036700-T1-p1;LINF_360036600-T1-p1	40S ribosomal protein S24e|	9	3.79135e+09	3.42709e+09	4.41678e+09	4.61787e+09	4.98951e+09	4.11006e+09	3.87841e+09	4.57248e+09	0.848205	-0.237514	-0.376095	0.110997	0.204944	Not Regulated
2792	210018300 _	LINF_210018300	LINF_210018300-T1-p1;LINF_210018200-T1-p1	40S ribosomal protein S23-	7	2.55113e+09	2.20328e+09	3.26995e+09	3.58695e+09	3.99592e+09	3.56236e+09	2.67478e+09	3.71508e+09	0.719981	-0.473969	-0.710749	0.0198944	0.0616077	Not Regulated
2793	110013300 _	LINF_110013300	LINF_110013300-T1-p1;LINF_110013400-T1-p1	40S ribosomal protein S21-	4	1.46433e+09	1.49729e+09	1.92021e+09	1.81076e+09	1.96525e+09	1.5281e+09	1.62728e+09	1.76804e+09	0.920386	-0.11969	-0.209337	0.44473	0.561132	Not Regulated
2794	190005400 _	LINF_190005400	LINF_190005400-T1-p1	40S ribosomal protein S2|	23	3.81692e+09	3.95554e+09	4.8328e+09	6.93399e+09	7.49213e+09	6.37838e+09	4.20175e+09	6.93483e+09	0.605891	-0.722869	-1.06302	0.000962692	0.00865208	Not Regulated
2795	320009600 _	LINF_320009600	LINF_320009600-T1-p1	40S ribosomal protein S2|	2	3.8983e+08	1.8617e+08	2.98311e+08	3.74218e+08	5.11411e+08	3.41943e+08	2.91437e+08	4.09191e+08	0.712227	-0.489591	-0.73286	0.121149	0.218314	Not Regulated
2796	290036400 _	LINF_290036400	LINF_290036400-T1-p1	40S ribosomal protein S19-like protein	11	6.99214e+09	5.78329e+09	7.15196e+09	6.62512e+09	7.45141e+09	5.91418e+09	6.64246e+09	6.66357e+09	0.996833	-0.00457644	-0.0464173	0.973457	0.98309	Not Regulated
2797	360015200 _	LINF_360015200	LINF_360015200-T1-p1;LINF_360015100-T1-p1	40S ribosomal protein S18-	18	6.32818e+09	5.92342e+09	6.61386e+09	6.97095e+09	7.73611e+09	6.41612e+09	6.28849e+09	7.04106e+09	0.893117	-0.163079	-0.270746	0.168273	0.276476	Not Regulated
2798	280032900 _	LINF_280032900	LINF_280032900-T1-p1;LINF_280032800-T1-p1	40S ribosomal protein S17-	14	2.76386e+09	2.74285e+09	3.30089e+09	3.42046e+09	3.42662e+09	2.92472e+09	2.93587e+09	3.25727e+09	0.901328	-0.149876	-0.25206	0.244594	0.359757	Not Regulated
2799	260013800 _	LINF_260013800	LINF_260013800-T1-p1;LINF_260013700-T1-p1	40S ribosomal protein S16-	16	5.30555e+09	5.36997e+09	5.61517e+09	5.24976e+09	5.543e+09	4.78895e+09	5.43023e+09	5.1939e+09	1.0455	0.0641948	0.0509148	0.487871	0.603013	Not Regulated
2800	290025400 _	LINF_290025400	LINF_290025400-T1-p1;LINF_110017900-T1-p1	40S ribosomal protein S15A-	11	3.00974e+09	2.61846e+09	3.10474e+09	3.28705e+09	3.66968e+09	3.21559e+09	2.91098e+09	3.39077e+09	0.858501	-0.220108	-0.35146	0.0794634	0.163814	Not Regulated
2801	220010100 _	LINF_220010100	LINF_220010100-T1-p1;LINF_220009800-T1-p1	40S ribosomal protein S15-	10	1.28738e+09	1.37851e+09	1.5552e+09	2.17612e+09	2.79721e+09	1.91151e+09	1.40703e+09	2.29495e+09	0.613098	-0.70581	-1.03887	0.00480646	0.0238145	Not Regulated
2802	280015200 _	LINF_280015200	LINF_280015200-T1-p1	40S ribosomal protein S14|	15	3.0008e+09	2.7212e+09	3.14255e+09	3.96965e+09	4.48603e+09	3.47494e+09	2.95485e+09	3.97687e+09	0.743009	-0.428549	-0.646467	0.0127719	0.0457699	Not Regulated
2803	300041700 _	LINF_300041700	LINF_300041700-T1-p1	40S ribosomal protein S14|	2	5.50545e+07	6.91165e+07	8.39769e+07	1.16224e+08	1.39595e+08	1.13355e+08	6.93826e+07	1.23058e+08	0.563819	-0.826695	-1.20996	0.00279664	0.0170613	Not Regulated
2804	330041600 _	LINF_330041600	LINF_330041600-T1-p1;LINF_190008800-T1-p1	40S ribosomal protein S13-	14	2.51418e+09	2.24904e+09	2.5519e+09	3.17038e+09	3.22253e+09	2.81823e+09	2.43837e+09	3.07038e+09	0.794159	-0.3325	-0.510528	0.0145009	0.0498949	Not Regulated
2805	130010600 _	LINF_130010600	LINF_130010600-T1-p1	40S ribosomal protein S12-	13	5.67511e+09	5.47409e+09	5.66107e+09	5.65328e+09	5.83749e+09	5.08122e+09	5.60342e+09	5.524e+09	1.01438	0.0205958	-0.0107911	0.803755	0.855717	Not Regulated
2806	210024100 _	LINF_210024100	LINF_210024100-T1-p1;LINF_200021000-T1-p1	40S ribosomal protein S11-	9	3.77715e+09	2.66806e+09	4.49273e+09	5.24119e+09	5.73208e+09	4.23392e+09	3.64598e+09	5.06906e+09	0.719261	-0.475412	-0.712791	0.0615829	0.136219	Not Regulated
2807	360015700 _	LINF_360015700	LINF_360015700-T1-p1;LINF_360015600-T1-p1	40S ribosomal protein S10-	7	3.04027e+09	2.96909e+09	3.27272e+09	2.82066e+09	2.56496e+09	2.4278e+09	3.09403e+09	2.60447e+09	1.18797	0.248495	0.311755	0.0374829	0.095347	Not Regulated
143	160012700 _	LINF_160012700	LINF_160012700-T1-p1	ubiquitin hydrolase-putative|	9	5.2161e+07	3.73462e+07	3.29368e+07	1.79239e+06	8.0203e+06	1.0641e+07	4.08147e+07	6.8179e+06	5.9864	2.58169	3.61393	0.00432276	0.0221901	Up
541	100015300 _	LINF_100015300	LINF_100015300-T1-p1	Ribosome biogenesis protein Nop16-	4	7.96791e+07	5.73123e+07	5.26889e+07	2.4285e+07	2.47292e+07	2.07832e+07	6.32268e+07	2.32658e+07	2.71759	1.44233	2.00139	0.00015735	0.0031349	Up
825	290026100 _	LINF_290026100	LINF_290026100-T1-p1	pre-RNA processing PIH1/Nop17-putative	2	1.56408e+07	1.65465e+07	1.41427e+07	1.79239e+06	1.84103e+06	3.15647e+06	1.54433e+07	2.26329e+06	6.82339	2.77049	3.88114	1.46019e-05	0.000770385	Up
1981	320034500 _	LINF_320034500	LINF_320034500-T1-p1	Guanine nucleotide exchange factor in	4	1.25315e+07	1.38314e+07	1.24618e+07	1.79239e+06	8.16337e+06	2.13887e+06	1.29416e+07	4.03154e+06	3.21007	1.68261	2.34146	0.0102979	0.0396469	Up
2561	360053300 _	LINF_360053300	LINF_360053300-T1-p1	ATP-dependent DEAD/H RNA helicase-	11	1.31217e+08	1.20019e+08	1.3667e+08	1.52132e+06	2.24353e+06	2.13887e+06	1.29302e+08	1.96791e+06	65.7054	6.03794	8.50557	1.7192e-08	1.63267e-05	Up
2570	210016300 _	LINF_210016300	LINF_210016300-T1-p1	aspartyl-tRNA synthetase-putative|	2	9.53597e+06	1.13091e+07	1.26758e+07	6.0582e+06	1.84103e+06	2.13887e+06	1.11736e+07	3.34603e+06	3.33937	1.73957	2.42208	0.00458044	0.023056	Up
2746	110014700 _	LINF_110014700	LINF_110014700-T1-p1	60S ribosomal protein L24-	5	5.6055e+07	5.37568e+07	6.76377e+07	1.71701e+07	1.90219e+07	1.71107e+07	5.91498e+07	1.77676e+07	3.32909	1.73513	2.41579	4.40588e-06	0.00043284	Up
Supplementary Table S3. Selected proteins identified using label-free quantitative (LFQ) analysis of total proteomes from L. infantum wild type (WT) and DDX3 knockout (KO) strains.
Ribosomal proteins, proteins involved in translation initiation or elongation, ribosome dissociation, rescue and recycling or ribosome biogenesis in other eukaryotes (highlighted in grey) are shown here. Also, ATP-dependent RNA helicases, heat-shock proteins, chaperones, and proteins involved in ubiquitination pathways are included in this table.
In bold are proteins differentially (more or less) recrited to ribosomes collected from L. infantum DDX3 KO cells as compared to ribosomes isolated from WT cells (see also Supplementary Table S5).
Proteins that are less (Down) or more (Up) expressed in DDX3 knockout cells vs. the wild type (WT) are highlighted in orange and green, respectively.
For each protein, the following values were calculated: i) the intensity ratio between each group (Ratio mean g1 et mean g2); ii) the log2 of g1 to g2 ratio (log2 ratio); iii) the z-score, z = x – mean / standard deviation (zscore); iv) Limma p-value and q-value (Benjamini Hochberg adjusted p-value), q-value < 0.01 and Z-score (≤-1.96 and ≥1.96 for downregulated and upregulated proteins, respecti…
Only proteins identified with at least 2 peptides were considered.
The full list of identified proteins is shown in Supplementary Table S4.
