# Supplementary material for: Genetic depletion of the RNA helicase DDX3 leads to impaired elongation of translating ribosomes triggering co-translational quality control of newly synthesized polypeptides
Source: Nucleic Acids Res. 2021 Aug 6;49(16):9459–78. doi: 10.1093/nar/gkab667 (PMC8450092; doi:10.1093/nar/gkab667)
Supplement: gkab667_Supplemental_Files [file gkab667_supplemental_files.zip › Supplementary Table S4.xlsx]

## Sheet: Results_proteins_1_DKO_WT
	Accession	Protein.IDs	Protein.IDs	fasta headers	Razor...unique.peptides	DDX3 KO_01	DDX3 KO_02	DDX3 KO_03	WT_01	WT_02	WT_03	mean_g1	mean_g2	Ratio_g1g2	log2Ratio	zscore	pval_Limma	qval_Limma	Sign_zscore_qval_Limma
161	360074000 _	LINF_360074000	LINF_360074000-T1-p1	ubiquitin-protein ligase-putative|	5	1.66728e+06	1.78623e+06	1.63751e+06	8.40071e+06	7.43406e+06	7.79186e+06	1.69701e+06	7.87554e+06	0.215478	-2.21439	-3.17397	1.86785e-07	5.49607e-05	Down
192	330040300 _	LINF_330040300	LINF_330040300-T1-p1	tyrosyl-DNA phosphodiesterase1|transcript_product=tyrosyl-DNA	2	1.66728e+06	5.69512e+06	1.63751e+06	1.55301e+07	9.94719e+06	9.87208e+06	2.99997e+06	1.17831e+07	0.254599	-1.9737	-2.83332	0.00473634	0.0235257	Down
195	340028300 _	LINF_340028300	LINF_340028300-T1-p1	twinfilin-putative|transcript_product=twinfilin	12	1.08145e+08	1.29073e+08	1.24684e+08	3.65769e+08	3.05987e+08	3.22853e+08	1.20634e+08	3.31537e+08	0.363864	-1.45853	-2.1042	1.06699e-05	0.000660837	Down
274	290007500 _	LINF_290007500	LINF_290007500-T1-p1	thymine-7-hydroxylase-putative|transcript_product=thymine-7-hydroxylase	17	1.39151e+08	1.39554e+08	1.53302e+08	7.8856e+08	6.33853e+08	7.98878e+08	1.44002e+08	7.4043e+08	0.194484	-2.36227	-3.38327	7.65722e-07	0.000143865	Down
550	280031800 _	LINF_280031800	LINF_280031800-T1-p1;LINF_280028800-T1-p1	ribosomal protein S29-putative	4	1.49379e+08	8.70967e+07	1.2352e+08	3.99087e+08	5.6029e+08	4.0393e+08	1.19998e+08	4.54436e+08	0.26406	-1.92106	-2.75882	0.000144735	0.00292446	Down
673	360005400 _	LINF_360005400	LINF_360005400-T1-p1	PUF1-putative|transcript_product=PUF1	4	3.29063e+06	1.78623e+06	9.3517e+06	4.56437e+07	3.77734e+07	4.45402e+07	4.80952e+06	4.26524e+07	0.112761	-3.14866	-4.49625	0.00076193	0.00753728	Down
835	240016200 _	LINF_240016200	LINF_240016200-T1-p1	pre-mRNA-splicing factor ATP-dependent RNA helicase	2	1.66728e+06	1.78623e+06	1.63751e+06	4.22482e+06	4.33082e+06	6.23826e+06	1.69701e+06	4.9313e+06	0.34413	-1.53898	-2.21806	7.91183e-05	0.00199476	Down
843	320018700 _	LINF_320018700	LINF_320018700-T1-p1	polypeptide deformylase-likeprotein-putative	3	1.66728e+06	1.78623e+06	1.63751e+06	7.4473e+06	8.58328e+06	7.44037e+06	1.69701e+06	7.82365e+06	0.216907	-2.20485	-3.16047	3.09979e-07	7.35941e-05	Down
923	70008300 _	LINF_070008300	LINF_070008300-T1-p1	Paraflagellar rod protein-putative	3	1.66728e+06	4.0446e+06	4.90077e+06	1.3106e+07	9.97902e+06	1.40144e+07	3.53755e+06	1.23665e+07	0.28606	-1.80561	-2.59542	0.00298895	0.0176563	Down
927	360051600 _	LINF_360051600	LINF_360051600-T1-p1	paraflagellar rod component-putative	15	2.587e+07	3.50887e+07	3.22627e+07	1.85749e+08	1.42269e+08	1.26735e+08	3.10738e+07	1.51584e+08	0.204994	-2.28635	-3.27582	1.27538e-05	0.00072671	Down
929	360068600 _	LINF_360068600	LINF_360068600-T1-p1	paraflagellar rod component-putative	4	8.25083e+06	8.28228e+06	1.30661e+07	3.65969e+07	3.46539e+07	3.45797e+07	9.86639e+06	3.52768e+07	0.279685	-1.83813	-2.64144	5.46733e-05	0.00152786	Down
948	360070100 _	LINF_360070100	LINF_360070100-T1-p1	OTU-like cysteine protease-putative	4	1.28601e+07	1.89388e+07	1.56983e+07	4.19562e+07	4.32572e+07	4.22298e+07	1.58324e+07	4.24811e+07	0.372694	-1.42394	-2.05524	5.63303e-05	0.00152843	Down
967	150020200 _	LINF_150020200	LINF_150020200-T1-p1;LINF_150020100-T1-p1;LINF_150020000-T1-p1;LINF_150019900-T1-p1	nucleoside transporter 1-putative	5	1.66728e+06	3.75833e+06	1.63751e+06	2.58981e+07	2.96446e+07	3.84108e+07	2.35437e+06	3.13178e+07	0.0751768	-3.73357	-5.32407	2.84539e-05	0.00106665	Down
980	130017100 _	LINF_130017100	LINF_130017100-T1-p1	nucleobase transporter|transcript_product=nucleobasetransporter	2	1.66728e+06	1.78623e+06	1.63751e+06	4.31638e+07	2.98467e+07	3.53345e+07	1.69701e+06	3.6115e+07	0.046989	-4.41153	-6.28359	5.90837e-08	2.98711e-05	Down
1036	160013300 _	LINF_160013300	LINF_160013300-T1-p1	N-terminal region of Chorein-	12	4.71471e+06	5.21291e+06	7.38193e+06	3.46769e+07	2.4319e+07	1.38026e+07	5.76985e+06	2.42662e+07	0.237773	-2.07234	-2.97293	0.00120288	0.00979141	Down
1169	170016000 _	LINF_170016000	LINF_170016000-T1-p1	META domain containing protein-	2	7.12748e+06	1.02326e+07	8.97937e+06	9.41131e+07	3.71101e+07	1.04634e+08	8.7798e+06	7.86189e+07	0.111675	-3.16262	-4.516	0.000252798	0.00389308	Down
1218	90011200 _	LINF_090011200	LINF_090011200-T1-p1	leucine-rich repeat protein-putative	3	8.26163e+06	9.65056e+06	1.06992e+07	3.3274e+07	2.27781e+07	2.69387e+07	9.53714e+06	2.76636e+07	0.344754	-1.53636	-2.21436	8.83415e-05	0.002115	Down
1268	80008000 _	LINF_080008000	LINF_080008000-T1-p1	Isochorismatase family-putative|	2	1.66728e+06	1.78623e+06	1.63751e+06	1.365e+07	1.57739e+07	1.41659e+07	1.69701e+06	1.45299e+07	0.116794	-3.09796	-4.42449	3.20135e-08	2.28016e-05	Down
1289	230023800 _	LINF_230023800	LINF_230023800-T1-p1	Inositol hexakisphosphate-putative|	5	1.66728e+06	1.78623e+06	2.6702e+06	7.41084e+06	3.91285e+06	6.23847e+06	2.04124e+06	5.85405e+06	0.348688	-1.51999	-2.19119	0.00179053	0.0125337	Down
1293	360026000 _	LINF_360026000	LINF_360026000-T1-p1	inosine-guanosine transporter|transcript_product=inosine-guanosinetransporter	9	6.39323e+06	1.78623e+06	1.91733e+06	1.15527e+08	1.35116e+08	1.43606e+08	3.3656e+06	1.31416e+08	0.0256102	-5.28714	-7.52284	2.2572e-05	0.000933639	Down
1311	330005100 _	LINF_330005100	LINF_330005100-T1-p1	hypothetical protein|transcript_product=hypotheticalprotein	2	1.66728e+06	1.78623e+06	1.63751e+06	5.25733e+06	6.61986e+06	6.42475e+06	1.69701e+06	6.10065e+06	0.278168	-1.84597	-2.65254	2.80094e-06	0.000346952	Down
1416	120012800 _	LINF_120012800	LINF_120012800-T1-p1	hypothetical protein-conserved|	2	1.66728e+06	2.55922e+06	2.44756e+06	9.04286e+06	8.8392e+06	5.23499e+06	2.22469e+06	7.70568e+06	0.288707	-1.79232	-2.57662	0.000516062	0.0057432	Down
1428	130015700 _	LINF_130015700	LINF_130015700-T1-p1	hypothetical protein-conserved|	11	1.38762e+07	1.57287e+07	1.00121e+07	5.24986e+07	6.36179e+07	5.78199e+07	1.32057e+07	5.79788e+07	0.227767	-2.13437	-3.06072	1.80917e-05	0.000859054	Down
1608	260024900 _	LINF_260024900	LINF_260024900-T1-p1	hypothetical protein-conserved|	36	2.6256e+08	2.80298e+08	2.50344e+08	1.08592e+09	1.10656e+09	1.03359e+09	2.64401e+08	1.07536e+09	0.245873	-2.02402	-2.90453	2.484e-07	6.43357e-05	Down
1672	290017600 _	LINF_290017600	LINF_290017600-T1-p1	hypothetical protein-conserved|	3	1.66728e+06	6.0608e+06	3.0768e+06	1.19044e+07	1.19238e+07	1.53272e+07	3.60163e+06	1.30518e+07	0.275949	-1.85752	-2.6689	0.00355236	0.0195003	Down
1693	300012400 _	LINF_300012400	LINF_300012400-T1-p1	hypothetical protein-conserved|	2	1.66728e+06	1.78623e+06	1.63751e+06	8.11824e+06	9.18084e+06	6.09564e+06	1.69701e+06	7.79824e+06	0.217614	-2.20016	-3.15383	7.69797e-06	0.000534915	Down
1787	330019000 _	LINF_330019000	LINF_330019000-T1-p1	hypothetical protein-conserved|	3	5.20249e+06	5.4178e+06	5.14182e+06	3.2735e+07	3.8502e+07	3.50234e+07	5.25404e+06	3.54201e+07	0.148335	-2.75307	-3.93637	6.29087e-08	2.98711e-05	Down
1876	360027900 _	LINF_360027900	LINF_360027900-T1-p1	hypothetical protein-conserved|	3	8.5887e+06	4.8117e+06	6.17689e+06	1.73125e+07	1.73198e+07	2.46795e+07	6.52576e+06	1.97706e+07	0.330074	-1.59914	-2.30321	0.000542777	0.00597054	Down
1905	360062900 _	LINF_360062900	LINF_360062900-T1-p1	hypothetical protein-conserved|	4	1.66728e+06	1.78623e+06	4.41035e+06	7.60353e+06	7.27906e+06	5.38433e+06	2.62129e+06	6.75564e+06	0.388014	-1.36582	-1.97298	0.00801692	0.0328164	Down
2028	330021300 _	LINF_330021300	LINF_330021300-T1-p1	glutamine aminotransferase-putative|	6	3.70822e+07	3.36529e+07	2.93332e+07	9.88826e+07	9.13594e+07	8.11284e+07	3.33561e+07	9.04568e+07	0.368752	-1.43928	-2.07695	2.12392e-05	0.000903141	Down
2292	30011900 _	LINF_030011900	LINF_030011900-T1-p1	DEAD/DEAH box helicase/Type III restriction	39	1.78245e+08	1.92143e+08	2.09685e+08	5.37251e+08	4.85645e+08	4.65777e+08	1.93358e+08	4.96224e+08	0.389658	-1.35972	-1.96435	8.97531e-06	0.000594666	Down
2358	360038700 _	LINF_360038700	LINF_360038700-T1-p1	cullin-like protein|transcript_product=cullin-likeprotein	2	1.66728e+06	1.78623e+06	1.63751e+06	1.50598e+08	1.47269e+08	1.58792e+08	1.69701e+06	1.5222e+08	0.0111484	-6.48702	-9.22103	1.56796e-10	4.46712e-07	Down
2373	260027000 _	LINF_260027000	LINF_260027000-T1-p1	Cornifin (SPRR) family-putative	2	1.66728e+06	1.78623e+06	1.63751e+06	1.1196e+07	1.3832e+07	1.36982e+07	1.69701e+06	1.29087e+07	0.131462	-2.92728	-4.18293	1.41267e-07	5.03087e-05	Down
2517	40012000 _	LINF_040012000	LINF_040012000-T1-p1	Axonemal dynein light chain-	2	1.66728e+06	4.68515e+06	1.63751e+06	7.29367e+06	6.75874e+06	7.59504e+06	2.66331e+06	7.21581e+06	0.369094	-1.43794	-2.07506	0.00702054	0.030524	Down
2545	320009100 _	LINF_320009100	LINF_320009100-T1-p1	ATP-dependent RNA helicase-putative	41	6.35667e+06	7.77646e+06	1.63751e+06	9.34734e+09	9.43064e+09	8.4298e+09	5.25688e+06	9.06926e+09	0.000579637	-10.7526	-15.2581	9.02105e-07	0.000151182	Down	DDX3
2632	80011600 _	LINF_080011600	LINF_080011600-T1-p1	Amastin surface glycoprotein-putative	3	1.66728e+06	1.78623e+06	1.63751e+06	2.52465e+07	3.01548e+07	2.75309e+07	1.69701e+06	2.76441e+07	0.0613877	-4.02591	-5.73781	8.88839e-09	1.26615e-05	Down
2640	340039400 _	LINF_340039400	LINF_340039400-T1-p1	Alpha-keto-acid decarboxylase-putative|	19	1.66728e+06	1.17667e+07	1.63751e+06	8.56411e+08	9.57799e+08	2.67199e+08	5.02384e+06	6.93803e+08	0.00724102	-7.10959	-10.1022	0.00012562	0.00269091	Down
2725	290028600 _	LINF_290028600	LINF_290028600-T1-p1	AAA domain containing protein-	3	1.66728e+06	1.78623e+06	1.63751e+06	9.42924e+06	1.05309e+07	1.11328e+07	1.69701e+06	1.03643e+07	0.163736	-2.61056	-3.73467	1.15986e-07	4.72063e-05	Down
2788	260021500 _	LINF_260021500	LINF_260021500-T1-p1;LINF_260021400-T1-p1;LINF_260021300-T1-p1	40S ribosomal protein S33-	8	1.58917e+08	1.06508e+08	1.39975e+08	7.75498e+08	9.47575e+08	7.71688e+08	1.35133e+08	8.31587e+08	0.1625	-2.62149	-3.75014	3.84243e-06	0.000421042	Down
2790	360046400 _	LINF_360046400	LINF_360046400-T1-p1;LINF_180011200-T1-p1	40S ribosomal protein S27-1-	7	8.11287e+08	5.40884e+08	8.18747e+08	2.27147e+09	2.7765e+09	2.22787e+09	7.23639e+08	2.42528e+09	0.298374	-1.74481	-2.50937	7.78406e-05	0.00198007	Down
1	10009900 _	LINF_010009900	LINF_010009900-T1-p1	beta eliminating lyase	18	4.1647e+08	3.88754e+08	4.79544e+08	6.06736e+08	5.70075e+08	5.44676e+08	4.28256e+08	5.73829e+08	0.746312	-0.422149	-0.637408	0.00710662	0.0305842	Not Regulated
2	40016700 _	LINF_040016700	LINF_040016700-T1-p1	fructose-1	13	2.20762e+08	2.65015e+08	3.08212e+08	1.99359e+08	2.15975e+08	1.82128e+08	2.64663e+08	1.99154e+08	1.32894	0.410274	0.540722	0.0315864	0.0841025	Not Regulated
3	70013500 _	LINF_070013500	LINF_070013500-T1-p1	6-phosphofructo-2-kinase/fructose-2	2	4.8203e+06	4.86661e+06	4.48852e+06	8.26262e+06	8.05826e+06	8.17777e+06	4.72514e+06	8.16622e+06	0.578621	-0.78931	-1.15705	4.6032e-05	0.00142451	Not Regulated
4	110016100 _	LINF_110016100	LINF_110016100-T1-p1	putative inositol 5-phosphatase	6	3.88916e+07	4.66783e+07	4.08647e+07	3.7096e+07	3.7706e+07	3.58323e+07	4.21448e+07	3.68781e+07	1.14281	0.19259	0.232633	0.100252	0.19169	Not Regulated
5	160014400 _	LINF_160014400	LINF_160014400-T1-p1	putative nuclear protein	17	2.48453e+08	2.54466e+08	2.83907e+08	1.31827e+08	1.5679e+08	1.23543e+08	2.62275e+08	1.37386e+08	1.90903	0.932842	1.28031	0.000192433	0.00343093	Not Regulated
6	200014700 _	LINF_200014700	LINF_200014700-T1-p1	putative dioxygenase	24	7.98045e+08	7.85539e+08	8.21485e+08	7.43724e+08	8.44664e+08	8.0212e+08	8.0169e+08	7.96836e+08	1.00609	0.00876095	-0.0275409	0.906457	0.937372	Not Regulated
7	250027000 _	LINF_250027000	LINF_250027000-T1-p1	putative acid aldolase	18	2.31282e+09	2.07151e+09	2.6844e+09	3.79619e+09	3.75877e+09	4.2551e+09	2.35624e+09	3.93668e+09	0.598535	-0.740493	-1.08796	0.000776194	0.00762423	Not Regulated
8	280026000 _	LINF_280026000	LINF_280026000-T1-p1	X-pro dipeptidyl-peptidase	13	3.00099e+08	2.99921e+08	3.18025e+08	3.08619e+08	3.38917e+08	2.96818e+08	3.06015e+08	3.14784e+08	0.972141	-0.040762	-0.0976308	0.674223	0.75387	Not Regulated
9	280029000 _	LINF_280029000	LINF_280029000-T1-p1	phosphoglycerate mutase-like	3	3.58873e+07	2.85494e+07	3.96561e+07	4.27702e+07	2.23842e+07	3.05249e+07	3.46976e+07	3.18931e+07	1.08793	0.12159	0.132147	0.5559	0.661277	Not Regulated
10	310030700 _	LINF_310030700	LINF_310030700-T1-p1	putative 3-isomerase mitochondrial precursor	13	1.29107e+09	1.07462e+09	9.77959e+08	5.69523e+08	6.11883e+08	6.63883e+08	1.11455e+09	6.15096e+08	1.812	0.857579	1.17379	0.00052299	0.00577518	Not Regulated
11	330015600 _	LINF_330015600	LINF_330015600-T1-p1	putative 2-reductase fadh1	15	1.28835e+08	1.23041e+08	1.30317e+08	1.46513e+08	1.55432e+08	1.3913e+08	1.27397e+08	1.47025e+08	0.866501	-0.206727	-0.332521	0.0484798	0.115195	Not Regulated
12	340052200 _	LINF_340052200	LINF_340052200-T1-p1	putative 1-dioxygenase	12	3.22286e+08	3.56161e+08	3.81847e+08	3.67902e+08	3.50458e+08	3.71341e+08	3.53432e+08	3.63233e+08	0.973015	-0.0394656	-0.0957961	0.668564	0.749837	Not Regulated
13	360006500 _	LINF_360006500	LINF_360006500-T1-p1	putative 6-phosphofructo-2-kinase/fructose-2	4	2.03534e+07	1.90972e+07	2.1779e+07	1.95234e+07	2.31689e+07	1.83653e+07	2.04099e+07	2.03526e+07	1.00282	0.00405596	-0.0341999	0.94068	0.963681	Not Regulated
14	360018400 _	LINF_360018400	LINF_360018400-T1-p1	fructose-1 aldolase	28	2.86789e+09	3.29335e+09	4.15522e+09	5.21419e+09	5.35932e+09	4.47691e+09	3.43882e+09	5.01681e+09	0.68546	-0.544856	-0.811076	0.0119194	0.0438261	Not Regulated
15	360078300 _	LINF_360078300	LINF_360078300-T1-p1	2-phosphoglycerate mutase	40	5.27697e+09	5.43286e+09	6.00968e+09	4.85899e+09	5.0038e+09	4.53864e+09	5.57317e+09	4.80047e+09	1.16096	0.21532	0.264803	0.0573259	0.129255	Not Regulated
16	180011100 _	LINF_180011100	LINF_180011100-T1-p1	Zn-fingerinRanbindingprotein	3	4.10607e+07	3.81167e+07	4.7339e+07	3.47257e+07	4.22164e+07	4.03017e+07	4.21721e+07	3.90813e+07	1.07909	0.109812	0.115477	0.412179	0.530637	Not Regulated
17	260029200 _	LINF_260029200	LINF_260029200-T1-p1	Zn-fingerinRanbindingprotein	8	1.41338e+07	1.20846e+07	2.17058e+07	2.59828e+07	3.34325e+07	2.7297e+07	1.59747e+07	2.89041e+07	0.552681	-0.855481	-1.2507	0.00813883	0.03322	Not Regulated
18	350018800 _	LINF_350018800	LINF_350018800-T1-p1	Zn-fingerinRanbindingprotein	2	1.39549e+07	1.17126e+07	1.16102e+07	6.78294e+06	7.9651e+06	7.11448e+06	1.24259e+07	7.2875e+06	1.7051	0.769856	1.04964	0.000464041	0.00546303	Not Regulated
19	350015000 _	LINF_350015000	LINF_350015000-T1-p1	zincfingerproteinfamilymember	7	2.05712e+08	1.6145e+08	1.8436e+08	3.2733e+08	2.80915e+08	3.0826e+08	1.8384e+08	3.05502e+08	0.601765	-0.732727	-1.07697	0.000764946	0.00754094	Not Regulated
20	350055000 _	LINF_350055000	LINF_350055000-T1-p1	zincfingerproteinfamilymember	5	4.35701e+07	4.88374e+07	5.25115e+07	2.55075e+07	3.09834e+07	4.21987e+07	4.83063e+07	3.28965e+07	1.46843	0.554276	0.744528	0.0236157	0.0695052	Not Regulated
21	360012900 _	LINF_360012900	LINF_360012900-T1-p1	zincfingerproteinfamilymember	5	6.6326e+07	5.81734e+07	5.60364e+07	2.54328e+07	1.84103e+06	1.67042e+07	6.01786e+07	1.46593e+07	4.10513	2.03743	2.84364	0.0280113	0.0780862	Not Regulated
22	360013000 _	LINF_360013000	LINF_360013000-T1-p1	zincfingerproteinfamilymember	18	3.89343e+08	4.09843e+08	4.793e+08	4.05105e+08	4.07541e+08	3.70528e+08	4.26162e+08	3.94391e+08	1.08056	0.111774	0.118254	0.359302	0.475454	Not Regulated
23	350040400 _	LINF_350040400	LINF_350040400-T1-p1	zincfingerprotein-putative	2	9.8821e+06	7.04489e+06	7.12823e+06	1.22541e+07	1.18972e+07	9.28192e+06	8.01841e+06	1.11444e+07	0.7195	-0.474933	-0.712114	0.034893	0.0907027	Not Regulated
24	300041500 _	LINF_300041500	LINF_300041500-T1-p1	ZincfingerCCCHdomain-containingprotein	2	8.51753e+06	1.13672e+07	1.0401e+07	1.79239e+06	1.04758e+07	9.10176e+06	1.00952e+07	7.12331e+06	1.41721	0.503055	0.672034	0.247021	0.362018	Not Regulated
25	60009100 _	LINF_060009100	LINF_060009100-T1-p1	ZincfingerC-x8-C-x5-C-x3-Htype(and	4	1.1181e+07	9.97767e+06	1.54101e+07	8.1856e+06	1.1237e+07	1.00307e+07	1.21896e+07	9.81776e+06	1.24159	0.312184	0.401895	0.181186	0.291638	Not Regulated
26	180017000 _	LINF_180017000	LINF_180017000-T1-p1	Zincfinger-C3HC4type	2	1.79461e+07	1.57995e+07	2.37848e+07	1.85699e+07	1.58871e+07	1.44038e+07	1.91768e+07	1.6287e+07	1.17743	0.235645	0.293569	0.260548	0.378339	Not Regulated
27	240005600 _	LINF_240005600	LINF_240005600-T1-p1	Zincfinger-C3HC4type	10	1.31479e+08	1.42732e+08	1.27356e+08	1.32464e+08	1.30381e+08	1.28401e+08	1.33856e+08	1.30415e+08	1.02638	0.0375685	0.0132304	0.679686	0.758787	Not Regulated
28	240019200 _	LINF_240019200	LINF_240019200-T1-p1;LINF_240019300-T1-p1	Zincfinger-C3HC4type	2	2.1771e+07	1.66016e+07	1.67983e+07	1.15507e+07	1.72484e+07	2.48089e+07	1.83903e+07	1.78693e+07	1.02915	0.041457	0.0187338	0.739877	0.808248	Not Regulated
29	300017900 _	LINF_300017900	LINF_300017900-T1-p1	Zincfinger-C3HC4type	5	1.71051e+07	1.84546e+07	2.44113e+07	2.04092e+07	1.81382e+07	1.77751e+07	1.99903e+07	1.87742e+07	1.06478	0.0905507	0.0882163	0.636944	0.727316	Not Regulated
30	100012400 _	LINF_100012400	LINF_100012400-T1-p1	zincbindingdehydrogenase-likeprotein|	3	2.15687e+07	1.6637e+07	1.71919e+07	1.51794e+07	1.81658e+07	1.75764e+07	1.84659e+07	1.69738e+07	1.0879	0.121548	0.132086	0.42276	0.54011	Not Regulated
31	170021500 _	LINF_170021500	LINF_170021500-T1-p1	zinc-fingerproteinZPR1-putative	12	1.12316e+08	1.17097e+08	1.28687e+08	1.28629e+08	1.41004e+08	1.52348e+08	1.19367e+08	1.4066e+08	0.848617	-0.236815	-0.375105	0.0609529	0.135245	Not Regulated
32	300027900 _	LINF_300027900	LINF_300027900-T1-p1	zinc-fingerprotein-conserved|	6	2.39041e+07	2.80869e+07	4.09412e+07	6.5203e+07	4.62797e+07	6.00732e+07	3.09774e+07	5.71853e+07	0.541702	-0.884429	-1.29167	0.00734023	0.0311753	Not Regulated
33	20006300 _	LINF_020006300	LINF_020006300-T1-p1	Zinc-fingerofC2H2type-	3	2.39634e+07	3.4142e+07	2.9606e+07	3.33866e+07	4.56226e+07	5.25827e+07	2.92371e+07	4.3864e+07	0.666541	-0.585235	-0.868225	0.0319613	0.0848628	Not Regulated
34	50013700 _	LINF_050013700	LINF_050013700-T1-p1	zinc-fingerofaC2HC-type-	3	5.48056e+06	4.94593e+06	4.65185e+06	1.79239e+06	2.50078e+06	2.15379e+06	5.02611e+06	2.14899e+06	2.33883	1.22579	1.69492	0.000115017	0.0025549	Not Regulated
35	200020200 _	LINF_200020200	LINF_200020200-T1-p1	zinc-bindingphosphatase-putative|	10	6.35735e+07	6.45857e+07	7.69827e+07	6.47258e+07	6.27505e+07	5.06707e+07	6.83806e+07	5.93823e+07	1.15153	0.203553	0.248149	0.175906	0.284879	Not Regulated
36	100012500 _	LINF_100012500	LINF_100012500-T1-p1	zinc-bindingdehydrogenase-likeprotein|transcript_product=zinc-binding	3	1.68416e+07	1.7376e+07	1.69901e+07	2.00724e+07	2.13587e+07	1.61432e+07	1.70692e+07	1.91914e+07	0.88942	-0.169064	-0.279216	0.240848	0.356084	Not Regulated
37	170014900 _	LINF_170014900	LINF_170014900-T1-p1	ysinedecarboxylase-likeprotein|transcript_product=ysine	16	5.60715e+08	4.95055e+08	5.58933e+08	5.44066e+08	5.16656e+08	5.23348e+08	5.38235e+08	5.28023e+08	1.01934	0.0276336	-0.000830446	0.781971	0.838162	Not Regulated
38	140018300 _	LINF_140018300	LINF_140018300-T1-p1	YjeF-relatedproteinN-terminus/Carbohydratekinase-	7	7.51833e+07	8.47625e+07	8.58752e+07	8.00705e+07	1.07054e+08	1.02797e+08	8.19403e+07	9.66403e+07	0.84789	-0.238052	-0.376855	0.143517	0.246462	Not Regulated
39	160009000 _	LINF_160009000	LINF_160009000-T1-p1	XRN5'-3'exonucleaseN-terminus-	4	2.58622e+07	2.49821e+07	1.91301e+07	1.75387e+07	2.13393e+07	2.86751e+07	2.33248e+07	2.25177e+07	1.03584	0.0508044	0.0319632	0.758913	0.822733	Not Regulated
40	270015700 _	LINF_270015700	LINF_270015700-T1-p1	XRN5'-3'exonucleaseN-terminus-	4	2.36358e+07	2.19668e+07	2.71755e+07	2.85494e+07	2.12138e+07	2.48109e+07	2.42594e+07	2.4858e+07	0.975916	-0.0351705	-0.0897172	0.83874	0.885354	Not Regulated
41	290022500 _	LINF_290022500	LINF_290022500-T1-p1	XPC-bindingdomain/UBA/TS-Ndomaincontainingprotein	10	4.87523e+07	5.99044e+07	6.79116e+07	7.64608e+07	1.01921e+08	8.33525e+07	5.88561e+07	8.72447e+07	0.674609	-0.567876	-0.843657	0.0130893	0.046498	Not Regulated
42	210015000 _	LINF_210015000	LINF_210015000-T1-p1	xanthinephosphoribosyltransferase|transcript_product=xanthinephosphoribosyltransferase	13	3.01869e+08	3.81915e+08	4.50105e+08	6.41668e+08	5.71218e+08	5.34047e+08	3.77963e+08	5.82311e+08	0.649074	-0.623546	-0.922446	0.00769436	0.0320039	Not Regulated
43	120010400 _	LINF_120010400	LINF_120010400-T1-p1	WWdomaincontainingprotein-	7	8.64703e+06	9.34953e+06	1.14716e+07	1.44889e+07	1.31932e+07	1.25781e+07	9.82272e+06	1.34201e+07	0.731943	-0.450196	-0.677104	0.0120951	0.0442203	Not Regulated
44	160017100 _	LINF_160017100	LINF_160017100-T1-p1	WWdomaincontainingprotein-	6	2.80498e+07	4.27813e+07	3.55547e+07	1.62963e+07	2.19791e+07	2.5918e+07	3.54619e+07	2.13978e+07	1.65727	0.728809	0.991544	0.0160305	0.0531442	Not Regulated
45	310007100 _	LINF_310007100	LINF_310007100-T1-p1	WDrepeatprotein|transcript_product=WD	7	1.11334e+08	8.64148e+07	1.01912e+08	6.8488e+07	6.02454e+07	5.16493e+07	9.98869e+07	6.01276e+07	1.66125	0.732268	0.996441	0.00223339	0.0147975	Not Regulated
46	120016400 _	LINF_120016400	LINF_120016400-T1-p1	WDrepeatandHMG-boxDNA-binding	4	1.13862e+07	1.11881e+07	1.53812e+07	1.50409e+07	1.40667e+07	1.40977e+07	1.26518e+07	1.44017e+07	0.878494	-0.186896	-0.304454	0.203573	0.315206	Not Regulated
47	250007100 _	LINF_250007100	LINF_250007100-T1-p1	wdrepeat-containingprotein19|	17	1.15019e+08	1.18287e+08	1.54056e+08	1.32594e+08	1.21615e+08	1.41177e+08	1.29121e+08	1.31796e+08	0.979706	-0.0295799	-0.0818048	0.784646	0.840713	Not Regulated
48	360051300 _	LINF_360051300	LINF_360051300-T1-p1	WDdomain-G-betarepeat/Utp21	16	6.76444e+07	5.74776e+07	8.06095e+07	7.5297e+07	8.29286e+07	9.02448e+07	6.85772e+07	8.28235e+07	0.827992	-0.272311	-0.425343	0.102508	0.1946	Not Regulated
49	250009500 _	LINF_250009500	LINF_250009500-T1-p1	WDdomain-G-betarepeat/Utp13	15	8.53104e+07	7.21868e+07	1.05082e+08	9.70184e+07	1.17095e+08	9.18968e+07	8.75263e+07	1.02003e+08	0.858073	-0.220827	-0.352477	0.219145	0.333375	Not Regulated
50	350044200 _	LINF_350044200	LINF_350044200-T1-p1	WDdomain-G-betarepeat/Sof1-like	3	1.1322e+07	1.00013e+07	1.61053e+07	1.33471e+07	1.25024e+07	1.0085e+07	1.24762e+07	1.19781e+07	1.04158	0.0587752	0.0432443	0.856785	0.89676	Not Regulated
51	240025100 _	LINF_240025100	LINF_240025100-T1-p1	WDdomain-G-betarepeat/PFU	14	1.67735e+08	1.75522e+08	1.72085e+08	1.83378e+08	1.83964e+08	1.79558e+08	1.71781e+08	1.823e+08	0.942298	-0.0857452	-0.161296	0.292152	0.412459	Not Regulated
52	230013800 _	LINF_230013800	LINF_230013800-T1-p1	WDdomain-G-betarepeat/BING4CT	4	4.77878e+07	4.58831e+07	4.59441e+07	4.29177e+07	2.73405e+07	4.27708e+07	4.65383e+07	3.76763e+07	1.23521	0.304762	0.39139	0.124339	0.222228	Not Regulated
53	60005200 _	LINF_060005200	LINF_060005200-T1-p1	WDdomain-G-betarepeat	44	3.05962e+09	2.54672e+09	3.41665e+09	2.36623e+09	2.31098e+09	2.21341e+09	3.00766e+09	2.29687e+09	1.30946	0.388972	0.510573	0.0220768	0.066487	Not Regulated
54	60015600 _	LINF_060015600	LINF_060015600-T1-p1	WDdomain-G-betarepeat	9	3.11407e+07	3.4322e+07	4.34981e+07	3.81063e+07	3.2659e+07	2.40542e+07	3.63203e+07	3.16065e+07	1.14914	0.200554	0.243904	0.345392	0.463982	Not Regulated
55	60017100 _	LINF_060017100	LINF_060017100-T1-p1	WDdomain-G-betarepeat	3	5.43914e+07	4.40694e+07	5.57935e+07	1.08472e+08	7.27253e+07	5.47165e+07	5.14181e+07	7.86381e+07	0.653858	-0.612951	-0.907451	0.0686158	0.146982	Not Regulated
56	80009200 _	LINF_080009200	LINF_080009200-T1-p1	WDdomain-G-betarepeat	27	3.84793e+08	3.28006e+08	3.34779e+08	2.73428e+08	3.3807e+08	3.49069e+08	3.49193e+08	3.20189e+08	1.09058	0.125101	0.137115	0.350672	0.468604	Not Regulated
57	100014500 _	LINF_100014500	LINF_100014500-T1-p1	WDdomain-G-betarepeat	11	2.88675e+08	2.69581e+08	3.45035e+08	3.03059e+08	2.9465e+08	2.73643e+08	3.01097e+08	2.90451e+08	1.03665	0.0519357	0.0335644	0.712068	0.785397	Not Regulated
58	140011200 _	LINF_140011200	LINF_140011200-T1-p1	WDdomain-G-betarepeat	11	7.02316e+07	7.39011e+07	9.31068e+07	8.03186e+07	8.92339e+07	8.99376e+07	7.90798e+07	8.64967e+07	0.914252	-0.129336	-0.222989	0.329381	0.450075	Not Regulated
59	150007500 _	LINF_150007500	LINF_150007500-T1-p1	WDdomain-G-betarepeat	5	2.99769e+07	2.19845e+07	2.7364e+07	2.37041e+07	2.91813e+07	2.66999e+07	2.64418e+07	2.65284e+07	0.996734	-0.00471944	-0.0466197	0.940107	0.963441	Not Regulated
60	180020100 _	LINF_180020100	LINF_180020100-T1-p1	WDdomain-G-betarepeat	6	3.03026e+07	3.38015e+07	4.24359e+07	3.22418e+07	3.12069e+07	3.52111e+07	3.55133e+07	3.28866e+07	1.07987	0.11086	0.11696	0.51412	0.625952	Not Regulated
61	190015400 _	LINF_190015400	LINF_190015400-T1-p1	WDdomain-G-betarepeat	5	2.69862e+07	3.1727e+07	3.56012e+07	2.23112e+07	2.25863e+07	3.51619e+07	3.14381e+07	2.66865e+07	1.17806	0.236408	0.294649	0.258309	0.375855	Not Regulated
62	190021900 _	LINF_190021900	LINF_190021900-T1-p1	WDdomain-G-betarepeat	14	2.2927e+08	2.47429e+08	2.74704e+08	2.26649e+08	2.50282e+08	1.86162e+08	2.50468e+08	2.21031e+08	1.13318	0.180376	0.215346	0.222897	0.33683	Not Regulated
63	210005900 _	LINF_210005900	LINF_210005900-T1-p1	WDdomain-G-betarepeat	8	9.08261e+07	8.92696e+07	9.70131e+07	9.603e+07	1.03064e+08	1.09812e+08	9.23696e+07	1.02969e+08	0.897064	-0.156717	-0.261742	0.133868	0.233552	Not Regulated
64	220018600 _	LINF_220018600	LINF_220018600-T1-p1	WDdomain-G-betarepeat	14	1.87851e+08	1.6573e+08	2.18788e+08	1.67715e+08	1.77719e+08	1.62044e+08	1.9079e+08	1.69159e+08	1.12787	0.173601	0.205758	0.222665	0.33683	Not Regulated
65	240020400 _	LINF_240020400	LINF_240020400-T1-p1	WDdomain-G-betarepeat	6	3.76646e+07	4.4901e+07	5.8631e+07	4.45866e+07	3.28508e+07	4.35958e+07	4.70655e+07	4.03444e+07	1.16659	0.222302	0.274684	0.331765	0.452249	Not Regulated
66	250022500 _	LINF_250022500	LINF_250022500-T1-p1	WDdomain-G-betarepeat	2	2.86945e+06	3.72566e+06	2.34544e+06	1.79239e+06	1.97413e+06	2.21683e+06	2.98018e+06	1.99445e+06	1.49424	0.579411	0.780101	0.0226407	0.0676844	Not Regulated
67	260028700 _	LINF_260028700	LINF_260028700-T1-p1	WDdomain-G-betarepeat	3	9.34872e+06	1.02768e+07	1.00433e+07	1.26018e+07	1.1486e+07	1.19267e+07	9.8896e+06	1.20048e+07	0.823801	-0.279632	-0.435704	0.0162519	0.0531593	Not Regulated
68	270011800 _	LINF_270011800	LINF_270011800-T1-p1	WDdomain-G-betarepeat	7	5.13793e+07	4.48528e+07	4.80408e+07	6.04395e+07	5.73249e+07	6.14532e+07	4.8091e+07	5.97392e+07	0.805015	-0.312912	-0.482805	0.011623	0.043286	Not Regulated
69	270018900 _	LINF_270018900	LINF_270018900-T1-p1	WDdomain-G-betarepeat	18	5.71361e+08	5.60438e+08	6.2331e+08	6.19619e+08	6.39322e+08	5.09507e+08	5.85037e+08	5.89483e+08	0.992457	-0.0109231	-0.0553997	0.964519	0.978789	Not Regulated
70	280016800 _	LINF_280016800	LINF_280016800-T1-p1	WDdomain-G-betarepeat	17	2.07131e+08	1.98018e+08	2.44845e+08	2.03803e+08	2.11995e+08	1.86433e+08	2.16665e+08	2.00744e+08	1.07931	0.110109	0.115897	0.383449	0.501813	Not Regulated
71	290005900 _	LINF_290005900	LINF_290005900-T1-p1	WDdomain-G-betarepeat	6	3.00216e+07	3.97641e+07	4.19535e+07	4.85899e+07	4.9791e+07	4.06831e+07	3.72464e+07	4.63547e+07	0.803509	-0.315614	-0.48663	0.0848039	0.171352	Not Regulated
72	300019600 _	LINF_300019600	LINF_300019600-T1-p1	WDdomain-G-betarepeat	2	1.50312e+07	1.64264e+07	1.51484e+07	1.96201e+07	1.71066e+07	1.72653e+07	1.55353e+07	1.79973e+07	0.863203	-0.212228	-0.340307	0.0664237	0.144019	Not Regulated
73	310032000 _	LINF_310032000	LINF_310032000-T1-p1	WDdomain-G-betarepeat	6	7.90792e+07	6.99588e+07	9.56869e+07	2.90127e+07	4.83073e+07	3.7374e+07	8.1575e+07	3.82313e+07	2.13372	1.09337	1.50751	0.00178618	0.0125337	Not Regulated
74	330005600 _	LINF_330005600	LINF_330005600-T1-p1	WDdomain-G-betarepeat	8	4.34875e+07	4.28876e+07	5.25326e+07	5.47882e+07	5.36524e+07	5.58387e+07	4.63025e+07	5.47597e+07	0.845558	-0.242024	-0.382478	0.0559348	0.126878	Not Regulated
75	330008000 _	LINF_330008000	LINF_330008000-T1-p1	WDdomain-G-betarepeat	9	5.0654e+07	6.57036e+07	7.11404e+07	5.11216e+07	5.43156e+07	4.54335e+07	6.24994e+07	5.02903e+07	1.24277	0.313562	0.403845	0.0916471	0.180195	Not Regulated
76	330014200 _	LINF_330014200	LINF_330014200-T1-p1	WDdomain-G-betarepeat	6	7.05349e+07	5.94753e+07	6.67318e+07	6.88546e+07	6.52771e+07	6.89708e+07	6.55807e+07	6.77009e+07	0.968683	-0.0459029	-0.104907	0.624714	0.717574	Not Regulated
77	340008100 _	LINF_340008100	LINF_340008100-T1-p1	WDdomain-G-betarepeat	14	2.04701e+08	2.02545e+08	2.17014e+08	1.85998e+08	2.11158e+08	1.83864e+08	2.08086e+08	1.93674e+08	1.07442	0.103557	0.106624	0.294042	0.414101	Not Regulated
78	270033000 _	LINF_270033000	LINF_270033000-T1-p1	WD-repeatprotein|transcript_product=WD-repeatprotein	15	1.71303e+08	1.78917e+08	1.86655e+08	1.75088e+08	1.74362e+08	1.74951e+08	1.78958e+08	1.748e+08	1.02379	0.0339166	0.00806198	0.686309	0.763787	Not Regulated
79	100006000 _	LINF_100006000	LINF_100006000-T1-p1	WD-repeatcontainingprotein|transcript_product=WD-repeat	3	2.85554e+07	2.9503e+07	4.37254e+07	3.96238e+07	4.03051e+07	3.83927e+07	3.39279e+07	3.94405e+07	0.86023	-0.217205	-0.347351	0.209781	0.322889	Not Regulated
80	300009200 _	LINF_300009200	LINF_300009200-T1-p1	WD-40repeatprotein|transcript_product=WD-40	7	8.35195e+07	6.51171e+07	8.16463e+07	6.78932e+07	7.40274e+07	5.95242e+07	7.6761e+07	6.71482e+07	1.14316	0.193023	0.233246	0.217179	0.33141	Not Regulated
81	50012600 _	LINF_050012600	LINF_050012600-T1-p1	Vta1like-putative|	5	8.70099e+07	1.00279e+08	9.68534e+07	1.13584e+08	1.14584e+08	1.16055e+08	9.4714e+07	1.14741e+08	0.825458	-0.276734	-0.431603	0.0184543	0.05821	Not Regulated
82	190013000 _	LINF_190013000	LINF_190013000-T1-p1	vps53-likedomainprotein|transcript_product=vps53-like	2	7.83704e+06	6.22859e+06	8.88656e+06	8.51449e+06	1.13942e+07	1.0098e+07	7.65073e+06	1.00022e+07	0.764903	-0.386651	-0.587168	0.060827	0.135071	Not Regulated
83	340032600 _	LINF_340032600	LINF_340032600-T1-p1	Vps52/Sac2family-	4	2.03116e+07	2.13783e+07	2.17879e+07	3.7638e+07	3.3259e+07	4.11428e+07	2.11593e+07	3.73466e+07	0.566564	-0.819688	-1.20005	0.000200077	0.00351078	Not Regulated
84	210008700 _	LINF_210008700	LINF_210008700-T1-p1	Vps51/Vps67/ProteinofunknownfunctionN-terminal	3	8.44675e+06	9.14533e+06	8.82148e+06	1.16264e+07	1.25003e+07	1.4471e+07	8.80452e+06	1.28659e+07	0.684329	-0.547238	-0.814447	0.00211923	0.0142398	Not Regulated
85	20006500 _	LINF_020006500	LINF_020006500-T1-p1	Vps51/Vps67-putative|transcript_product=Vps51/Vps67	4	1.27668e+07	1.35716e+07	1.32989e+07	1.67237e+07	1.37483e+07	1.49869e+07	1.32124e+07	1.5153e+07	0.871936	-0.197706	-0.319754	0.0995947	0.191074	Not Regulated
86	320015500 _	LINF_320015500	LINF_320015500-T1-p1	Vps23coredomaincontainingprotein	7	5.7773e+07	51224750	5.89747e+07	7.7215e+07	7.93357e+07	6.20223e+07	5.59908e+07	7.28577e+07	0.768496	-0.379891	-0.577601	0.0243691	0.0706282	Not Regulated
87	140007600 _	LINF_140007600	LINF_140007600-T1-p1	vonWillebrandfactortypeA	2	1.07017e+07	9.12397e+06	9.32842e+06	7.97636e+06	1.06799e+07	1.00709e+07	9.71804e+06	9.57571e+06	1.01486	0.0212853	-0.00981517	0.842251	0.886447	Not Regulated
88	20009800 _	LINF_020009800	LINF_020009800-T1-p1	voltage-dependentanion-selectivechannel-putative	3	2.64894e+07	2.20967e+07	1.83073e+07	1.94278e+07	3.7653e+07	1.76617e+07	2.22978e+07	2.49142e+07	0.894985	-0.160065	-0.26648	0.781626	0.838107	Not Regulated
89	170013800 _	LINF_170013800	LINF_170013800-T1-p1	VID27cytoplasmicprotein-putative	2	5.6999e+07	5.09896e+07	6.22312e+07	6.86972e+07	5.06553e+07	5.23328e+07	5.67399e+07	5.72285e+07	0.991464	-0.0123682	-0.057445	0.98303	0.988733	Not Regulated
90	360060900 _	LINF_360060900	LINF_360060900-T1-p1	VHSdomaincontainingprotein-	12	1.93277e+08	1.83188e+08	2.14674e+08	1.6653e+08	2.00525e+08	1.78043e+08	1.97046e+08	1.81699e+08	1.08446	0.116982	0.125625	0.323458	0.444268	Not Regulated
91	270016900 _	LINF_270016900	LINF_270016900-T1-p1	vesiculartransportprotein(CDC48homologue)	7	3.44717e+07	5.85926e+07	5.08738e+07	3.0007e+07	2.87221e+07	3.18638e+07	4.79794e+07	3.01977e+07	1.58884	0.667978	0.90545	0.0185976	0.0584173	Not Regulated
92	200013000 _	LINF_200013000	LINF_200013000-T1-p1	vesicular-fusionproteinnsf-putative	13	9.32558e+07	1.06862e+08	1.04616e+08	1.09519e+08	1.1387e+08	1.15734e+08	1.01578e+08	1.13041e+08	0.898594	-0.154258	-0.258262	0.12971	0.228113	Not Regulated
93	270017100 _	LINF_270017100	LINF_270017100-T1-p1	vesicular-fusionATPase-likeprotein-putative	3	7.76684e+06	6.58207e+06	9.42666e+06	5.16158e+06	1.84103e+06	6.52712e+06	7.92519e+06	4.50991e+06	1.75728	0.813347	1.11119	0.0799747	0.164511	Not Regulated
94	190008900 _	LINF_190008900	LINF_190008900-T1-p1	Vesicle-traffickingproteinSEC22-putative	2	4.68272e+06	5.65152e+06	4.00098e+06	8.13887e+06	9.35554e+06	8.35924e+06	4.77841e+06	8.61788e+06	0.554476	-0.850804	-1.24408	0.000898057	0.00838874	Not Regulated
95	210021000 _	LINF_210021000	LINF_210021000-T1-p1	vesicle-associatedmembraneprotein-putative	10	2.71155e+08	3.20823e+08	3.40589e+08	2.92339e+08	2.98967e+08	2.94991e+08	3.10856e+08	2.95432e+08	1.05221	0.0734177	0.063968	0.55621	0.66137	Not Regulated
96	300036900 _	LINF_300036900	LINF_300036900-T1-p1	valyl-tRNAsynthetase-putative|	45	1.22457e+09	1.25147e+09	1.40241e+09	1.65752e+09	1.92158e+09	1.74088e+09	1.29281e+09	1.77333e+09	0.729032	-0.455946	-0.685241	0.00369411	0.0199198	Not Regulated
97	360056000 _	LINF_360056000	LINF_360056000-T1-p1	Vacuolarsortingprotein9(VPS9)	8	5.37517e+07	5.23033e+07	4.29038e+07	2.54547e+07	3.77938e+07	3.79702e+07	4.96529e+07	3.37396e+07	1.47165	0.557438	0.749002	0.0217145	0.0658133	Not Regulated
98	320016200 _	LINF_320016200	LINF_320016200-T1-p1	vacuolarsorting-likeprotein|transcript_product=vacuolar	4	5.89659e+07	6.50532e+07	5.94393e+07	4.61339e+07	4.62634e+07	3.65971e+07	6.11528e+07	4.29981e+07	1.42222	0.508144	0.679236	0.00497708	0.0244057	Not Regulated
99	210010100 _	LINF_210010100	LINF_210010100-T1-p1	vacuolarsorting-associated-likeprotein|transcript_product=vacuolar	20	1.42135e+08	1.38816e+08	1.58613e+08	1.08612e+08	1.32524e+08	1.16638e+08	1.46521e+08	1.19258e+08	1.22861	0.297029	0.380446	0.0332148	0.0874573	Not Regulated
100	230025800 _	LINF_230025800	LINF_230025800-T1-p1	vacuolarprotontranslocatingATPasesubunit	9	9.18538e+07	8.931e+07	1.02203e+08	8.63097e+07	1.07656e+08	9.99162e+07	9.44557e+07	9.79605e+07	0.964222	-0.0525631	-0.114333	0.683768	0.76215	Not Regulated
101	280031400 _	LINF_280031400	LINF_280031400-T1-p1	VacuolarprotonpumpsubunitB	30	2.04399e+09	2.07751e+09	2.30286e+09	1.89844e+09	2.02883e+09	2.05433e+09	2.14145e+09	1.99387e+09	1.07402	0.103022	0.105867	0.295121	0.414596	Not Regulated
102	320014800 _	LINF_320014800	LINF_320014800-T1-p1	vacuolarproton-ATPase-likeprotein-putative	2	9.92196e+06	7.08632e+06	1.24307e+07	8.11067e+06	8.88339e+06	7.96038e+06	9.813e+06	8.31814e+06	1.17971	0.238433	0.297514	0.36289	0.479756	Not Regulated
103	190012300 _	LINF_190012300	LINF_190012300-T1-p1	Vacuolarproteinsortingprotein36	7	6.51311e+07	5.63243e+07	7.54924e+07	6.53594e+07	5.91943e+07	6.82562e+07	6.56493e+07	6.427e+07	1.02146	0.0306336	0.00341555	0.867235	0.905369	Not Regulated
104	360029400 _	LINF_360029400	LINF_360029400-T1-p1	vacuolarproteinsorting-associatedprotein45-	5	1.11684e+07	1.29595e+07	1.68293e+07	1.45835e+07	9.73616e+06	1.01723e+07	1.36524e+07	1.14973e+07	1.18744	0.247855	0.310849	0.286675	0.406539	Not Regulated
105	290032800 _	LINF_290032800	LINF_290032800-T1-p1	vacuolarproteinsorting-associatedprotein4	11	1.50808e+08	1.46905e+08	1.46738e+08	1.2017e+08	1.46667e+08	1.38407e+08	1.4815e+08	1.35081e+08	1.09675	0.133234	0.148626	0.216287	0.330402	Not Regulated
106	250028900 _	LINF_250028900	LINF_250028900-T1-p1	vacuolarproteinsorting-associatedprotein33	4	4.24044e+06	6.1351e+06	7.2838e+06	1.10276e+07	1.11523e+07	9.24358e+06	5.88645e+06	1.04745e+07	0.561979	-0.831412	-1.21664	0.00598761	0.0274697	Not Regulated
107	180016100 _	LINF_180016100	LINF_180016100-T1-p1	Vacuolarproteinsorting-associatedprotein16	3	9.31663e+06	1.07138e+07	9.47345e+06	8.72592e+06	1.08799e+07	1.4447e+07	9.83462e+06	1.13509e+07	0.866417	-0.206867	-0.33272	0.383795	0.502035	Not Regulated
108	360042800 _	LINF_360042800	LINF_360042800-T1-p1	vacuolarproteinsorting-associatedprotein-likeprotein	5	3.34731e+07	4.30765e+07	3.29745e+07	3.16062e+07	3.49509e+07	2.34811e+07	3.6508e+07	3.00127e+07	1.21642	0.282642	0.360083	0.165915	0.273233	Not Regulated
109	360061200 _	LINF_360061200	LINF_360061200-T1-p1	vacuolarproteinsorting-associatedprotein-likeprotein	10	7.10327e+07	8.29724e+07	9.38386e+07	6.69636e+07	7.06681e+07	7.81063e+07	8.26146e+07	7.19126e+07	1.14882	0.200151	0.243333	0.182681	0.293216	Not Regulated
110	350011600 _	LINF_350011600	LINF_350011600-T1-p1	vacuolarATPsynthasesubunitd	8	1.03585e+08	7.82813e+07	9.12274e+07	4.87812e+07	6.03974e+07	6.74803e+07	9.10312e+07	5.88863e+07	1.54588	0.628429	0.849477	0.00745125	0.0314498	Not Regulated
111	180010600 _	LINF_180010600	LINF_180010600-T1-p1	vacuolarATPsynthasesubunitc	16	2.30262e+08	2.23004e+08	2.62108e+08	2.69253e+08	3.04559e+08	2.77728e+08	2.38458e+08	2.83847e+08	0.840095	-0.251376	-0.395713	0.0462493	0.111193	Not Regulated
112	120010500 _	LINF_120010500	LINF_120010500-T1-p1	vacuolarATPsynthasesubunit-	5	7.97325e+07	7.77213e+07	4.99225e+07	6.11309e+07	6.20158e+07	8.01176e+07	6.91254e+07	6.77548e+07	1.02023	0.0288935	0.000952668	0.968636	0.980684	Not Regulated
113	340044200 _	LINF_340044200	LINF_340044200-T1-p1	vacuolarATPsynthasecatalyticsubunit	34	2.1174e+09	2.11658e+09	2.2095e+09	1.64059e+09	1.8576e+09	1.68066e+09	2.14783e+09	1.72628e+09	1.24419	0.315209	0.406175	0.00988617	0.0385304	Not Regulated
114	140021000 _	LINF_140021000	LINF_140021000-T1-p1	Vacuolar14Fab1-bindingregion/Vacuolarprotein	5	7.5404e+06	1.23611e+07	1.22533e+07	1.62156e+07	1.89219e+07	1.68237e+07	1.07183e+07	1.73204e+07	0.618825	-0.692397	-1.01989	0.0127552	0.0457677	Not Regulated
115	70011900 _	LINF_070011900	LINF_070011900-T1-p1;LINF_070012100-T1-p1	vacuolar-typeCa2+-ATPase-putative|	6	3.72494e+07	3.97336e+07	4.12018e+07	2.79286e+07	3.46743e+07	3.301e+07	3.93949e+07	3.1871e+07	1.23607	0.305766	0.392811	0.0294935	0.0804855	Not Regulated
116	50016700 _	LINF_050016700	LINF_050016700-T1-p1	V-typeprotonATPasesubunitD	9	1.0658e+08	9.11453e+07	9.37089e+07	6.09436e+07	8.91186e+07	6.44562e+07	9.71446e+07	7.15061e+07	1.35855	0.442067	0.585718	0.0306061	0.08217	Not Regulated
117	190007300 _	LINF_190007300	LINF_190007300-T1-p1	UvrB/uvrCmotifcontainingprotein-	4	1.25733e+07	1.27548e+07	1.41582e+07	1.23268e+07	1.32963e+07	1.65456e+07	1.31621e+07	1.40562e+07	0.936389	-0.0948199	-0.174139	0.542601	0.650924	Not Regulated
118	300038700 _	LINF_300038700	LINF_300038700-T1-p1	UVexcisionrepairRAD23-likeprotein	4	3.94778e+07	3.20537e+07	3.32639e+07	2.99672e+07	3.27427e+07	3.91615e+07	3.49318e+07	3.39571e+07	1.0287	0.040828	0.0178436	0.761479	0.824641	Not Regulated
119	320006500 _	LINF_320006500	LINF_320006500-T1-p1	Utp14protein-putative|	3	1.55008e+07	1.38865e+07	1.4258e+07	9.36956e+06	8.61562e+06	5.83579e+06	1.45484e+07	7.94032e+06	1.83222	0.873594	1.19646	0.00274126	0.0168726	Not Regulated
120	340016700 _	LINF_340016700	LINF_340016700-T1-p1	uracilphosphoribosyltransferase-putative|	9	1.0937e+08	1.01735e+08	1.17632e+08	1.52083e+08	1.48024e+08	1.31311e+08	1.09579e+08	1.43806e+08	0.761993	-0.392151	-0.594952	0.00791774	0.0325978	Not Regulated
121	180009800 _	LINF_180009800	LINF_180009800-T1-p1	uracil-DNA-glycosylase-putative|transcript_product=uracil-DNA-glycosylase	2	8.48321e+06	9.38397e+06	1.55087e+07	8.50901e+06	1.06013e+07	7.91742e+06	1.11253e+07	9.00924e+06	1.23488	0.304368	0.390832	0.330938	0.451553	Not Regulated
122	360022400 _	LINF_360022400	LINF_360022400-T1-p1;LINF_360022500-T1-p1	universalminicirclesequencebindingprotein	4	3.09375e+08	2.54308e+08	5.17886e+08	3.0011e+08	3.78836e+08	2.4273e+08	3.60523e+08	3.07225e+08	1.17348	0.230794	0.286703	0.549637	0.655743	Not Regulated
123	360022800 _	LINF_360022800	LINF_360022800-T1-p1	universalminicirclesequencebindingprotein	2	1.4268e+07	1.23572e+07	2.34134e+07	4.50031e+06	1.0154e+07	1.23232e+07	1.66795e+07	8.9925e+06	1.85482	0.891283	1.22149	0.06509	0.141883	Not Regulated
124	320045900 _	LINF_320045900	LINF_320045900-T1-p1	Unconventionalmyosin|transcript_product=Unconventionalmyosin	40	1.22564e+09	1.20807e+09	1.49477e+09	7.70337e+08	8.08622e+08	7.94452e+08	1.30949e+09	7.91137e+08	1.6552	0.727007	0.988994	0.000500258	0.00571322	Not Regulated
125	340029000 _	LINF_340029000	LINF_340029000-T1-p1	UncharacterizedconservedproteinH4(DUF2046)	3	1.048e+07	2.23162e+07	3.55103e+07	1.42468e+07	1.48106e+07	2.26119e+07	2.27688e+07	1.72231e+07	1.322	0.402718	0.530028	0.576176	0.677756	Not Regulated
126	130010400 _	LINF_130010400	LINF_130010400-T1-p1	UncharacterizedACR-COG1678-	9	5.26044e+07	4.75315e+07	6.17855e+07	4.03182e+07	3.81479e+07	4.89484e+07	5.39738e+07	4.24715e+07	1.27082	0.345763	0.449419	0.0519338	0.121179	Not Regulated
127	280034600 _	LINF_280034600	LINF_280034600-T1-p1	UncharacterizedACR-COG1678-	8	9.96669e+07	9.74001e+07	9.89601e+07	1.24832e+08	1.29279e+08	1.24015e+08	9.86757e+07	1.26042e+08	0.78288	-0.353137	-0.539735	0.00291944	0.0174737	Not Regulated
128	220011300 _	LINF_220011300	LINF_220011300-T1-p1	UncharacterisedproteinfamilyUPF0066-	8	6.25643e+07	6.71306e+07	6.44289e+07	6.64773e+07	6.71088e+07	6.14392e+07	6.47079e+07	6.50085e+07	0.995377	-0.00668541	-0.0494022	0.943017	0.965035	Not Regulated
129	70008100 _	LINF_070008100	LINF_070008100-T1-p1	Uncharacterisedproteinfamily(UPF0172)-	2	1.85362e+07	1.95105e+07	2.47306e+07	8.90875e+06	1.82994e+07	1.81074e+07	2.09258e+07	1.51052e+07	1.38534	0.470238	0.625589	0.12762	0.225832	Not Regulated
130	90014600 _	LINF_090014600	LINF_090014600-T1-p1	Uncharacterisedproteinfamily(UPF0160)-	8	4.45988e+08	4.4468e+08	5.74734e+08	4.26158e+08	4.42287e+08	4.60719e+08	4.88467e+08	4.43054e+08	1.1025	0.140778	0.159302	0.334635	0.454421	Not Regulated
131	130016300 _	LINF_130016300	LINF_130016300-T1-p1	UncharacterisedACR-YagEfamily	4	1.66728e+06	1.03516e+07	7.35831e+06	1.32793e+07	1.34728e+07	8.95151e+06	6.45907e+06	1.19012e+07	0.542724	-0.881709	-1.28783	0.117725	0.213807	Not Regulated
132	340050400 _	LINF_340050400	LINF_340050400-T1-p1	Unc104-likekinesin-putative|	9	3.76325e+07	3.02194e+07	3.93013e+07	3.32372e+07	3.63815e+07	2.76463e+07	3.57177e+07	3.24217e+07	1.10166	0.139681	0.157751	0.390476	0.508672	Not Regulated
133	10005800 _	LINF_010005800	LINF_010005800-T1-p1	UMP-CMPkinase-mitochondrial-	2	1.66728e+06	2.03283e+06	3.88556e+06	1.24334e+07	3.92214e+06	8.46543e+06	2.52856e+06	8.27367e+06	0.305615	-1.71021	-2.46041	0.0149806	0.0507487	Not Regulated
134	170018900 _	LINF_170018900	LINF_170018900-T1-p1	UDP-sugarpyrophosphorylase|transcript_product=UDP-sugarpyrophosphorylase	15	1.61756e+08	1.77097e+08	1.98031e+08	1.62763e+08	1.68545e+08	1.76547e+08	1.78961e+08	1.69285e+08	1.05716	0.0801905	0.0735535	0.487141	0.602633	Not Regulated
135	330034400 _	LINF_330034400	LINF_330034400-T1-p1	UDP-N-acetylglucosaminepyrophosphorylase-putative|	13	1.04441e+08	1.2062e+08	1.21624e+08	1.22043e+08	1.29503e+08	1.26514e+08	1.15561e+08	1.2602e+08	0.91701	-0.124991	-0.216841	0.222977	0.33683	Not Regulated
136	180015200 _	LINF_180015200	LINF_180015200-T1-p1	UDP-glucosepyrophosphorylase|transcript_product=UDP-glucosepyrophosphorylase	19	3.9191e+08	4.20029e+08	4.39505e+08	4.68353e+08	4.35399e+08	4.37664e+08	4.17148e+08	4.47139e+08	0.932927	-0.100163	-0.181702	0.286362	0.406297	Not Regulated
137	290028800 _	LINF_290028800	LINF_290028800-T1-p1	UDP-glucose:GlycoproteinGlucosyltransferase-putative|	4	5.38401e+06	9.50688e+06	7.87168e+06	5.84099e+06	5.84994e+06	5.33084e+06	7.58753e+06	5.67392e+06	1.33726	0.419283	0.553471	0.117067	0.212979	Not Regulated
138	330032000 _	LINF_330032000	LINF_330032000-T1-p1	udp-glc4'-epimerase-putative|	17	3.10726e+08	2.80308e+08	3.53185e+08	2.96324e+08	3.00354e+08	2.87213e+08	3.1474e+08	2.9463e+08	1.06825	0.0952528	0.0948712	0.436978	0.553715	Not Regulated
139	180007000 _	LINF_180007000	LINF_180007000-T1-p1	UDP-galactopyranosemutase|transcript_product=UDP-galactopyranosemutase	12	2.59002e+08	2.48226e+08	2.86347e+08	2.40857e+08	2.4369e+08	2.21161e+08	2.64525e+08	2.35236e+08	1.12451	0.169296	0.199664	0.123948	0.222228	Not Regulated
140	290008400 _	LINF_290008400	LINF_290008400-T1-p1	UBXdomain-containingprotein|transcript_product=UBX	4	1.97311e+07	2.39035e+07	2.09962e+07	3.47367e+07	3.76448e+07	3.61575e+07	2.15436e+07	3.61797e+07	0.595462	-0.74792	-1.09847	0.000263069	0.00400793	Not Regulated
141	90013600 _	LINF_090013600	LINF_090013600-T1-p1	ubiquitinligase-putative|	34	1.46248e+08	1.49198e+08	1.51173e+08	2.09054e+08	2.41863e+08	2.16002e+08	1.48873e+08	2.22306e+08	0.669675	-0.578466	-0.858644	0.000581268	0.00627285	Not Regulated
142	150020800 _	LINF_150020800	LINF_150020800-T1-p1	ubiquitinhydrolase-putative|	20	2.13636e+08	1.99012e+08	2.37915e+08	2.0453e+08	2.0677e+08	1.92425e+08	2.16854e+08	2.01242e+08	1.07758	0.107793	0.11262	0.32424	0.444756	Not Regulated
144	290030700 _	LINF_290030700	LINF_290030700-T1-p1	ubiquitinhydrolase-putative|	17	3.56102e+08	3.64998e+08	4.39172e+08	3.0274e+08	3.41111e+08	3.3556e+08	3.86757e+08	3.2647e+08	1.18466	0.244477	0.306069	0.0784151	0.162358	Not Regulated
145	300007500 _	LINF_300007500	LINF_300007500-T1-p1	ubiquitinhydrolase-putative|	12	1.25043e+08	1.3359e+08	1.4227e+08	1.16284e+08	1.56412e+08	1.26333e+08	1.33634e+08	1.3301e+08	1.0047	0.00675889	-0.0303744	0.906572	0.937372	Not Regulated
146	300017600 _	LINF_300017600	LINF_300017600-T1-p1	ubiquitinhydrolase-putative|	11	6.90434e+07	6.27986e+07	7.45999e+07	7.61569e+07	7.03211e+07	7.16024e+07	6.8814e+07	7.26935e+07	0.946632	-0.0791246	-0.151925	0.429215	0.547129	Not Regulated
147	320036300 _	LINF_320036300	LINF_320036300-T1-p1	ubiquitinhydrolase-putative|	22	2.06626e+08	1.96719e+08	2.12512e+08	1.58081e+08	1.66749e+08	1.7181e+08	2.05286e+08	1.65546e+08	1.24005	0.310397	0.399365	0.00859989	0.0347041	Not Regulated
148	340048400 _	LINF_340048400	LINF_340048400-T1-p1	ubiquitinhydrolase-putative|	25	4.34126e+08	4.53015e+08	5.39252e+08	4.04497e+08	4.42674e+08	4.10103e+08	4.75464e+08	4.19092e+08	1.13451	0.182072	0.217746	0.159307	0.266118	Not Regulated
149	350022300 _	LINF_350022300	LINF_350022300-T1-p1	ubiquitinhydrolase-putative|	5	9.47433e+06	1.08043e+07	1.02703e+07	9.17019e+06	1.30687e+07	2.13683e+07	1.0183e+07	1.45357e+07	0.700549	-0.513442	-0.766616	0.197289	0.309415	Not Regulated
150	360076400 _	LINF_360076400	LINF_360076400-T1-p1	ubiquitinfusiondegradationprotein-	7	9.94919e+07	8.99929e+07	1.20027e+08	1.35005e+08	1.42167e+08	1.2277e+08	1.03171e+08	1.33314e+08	0.773892	-0.369795	-0.563312	0.0273335	0.0765714	Not Regulated
151	160016100 _	LINF_160016100	LINF_160016100-T1-p1	ubiquitinfoldmodifierprotein-	6	1.84837e+08	1.20236e+08	9.53321e+07	1.10196e+08	9.95504e+07	1.10114e+08	1.33468e+08	1.0662e+08	1.25181	0.32402	0.418646	0.300552	0.42098	Not Regulated
152	280016700 _	LINF_280016700	LINF_280016700-T1-p1	Ubiquitinfamily-putative|	6	2.61967e+07	2.60567e+07	2.48958e+07	2.28632e+07	2.38098e+07	2.91669e+07	2.57164e+07	2.528e+07	1.01726	0.0246947	-0.00498987	0.785532	0.84103	Not Regulated
153	300015700 _	LINF_300015700	LINF_300015700-T1-p1	ubiquitinconjugationfactorE4B	26	2.11166e+08	1.8554e+08	2.47705e+08	2.79725e+08	2.8216e+08	2.85446e+08	2.14804e+08	2.82444e+08	0.760519	-0.394944	-0.598905	0.0147848	0.050385	Not Regulated
154	240009000 _	LINF_240009000	LINF_240009000-T1-p1	ubiquitincarboxyl-terminalhydrolase-putative	16	4.40407e+08	4.34327e+08	4.81462e+08	4.42219e+08	4.80818e+08	4.95205e+08	4.52065e+08	4.72747e+08	0.956251	-0.0645384	-0.131282	0.502757	0.614745	Not Regulated
155	250007000 _	LINF_250007000	LINF_250007000-T1-p1	ubiquitincarboxyl-terminalhydrolase-putative	5	1.26297e+08	1.41089e+08	1.40218e+08	1.02823e+08	1.36595e+08	1.10365e+08	1.35868e+08	1.16594e+08	1.16531	0.22071	0.272431	0.124949	0.222906	Not Regulated
156	270019200 _	LINF_270019200	LINF_270019200-T1-p1	ubiquitincarboxyl-terminalhydrolase-putative	4	1.18937e+07	1.14036e+07	1.64479e+07	1.56168e+07	1.57759e+07	1.77119e+07	1.32484e+07	1.63682e+07	0.809399	-0.305076	-0.471715	0.0878246	0.174974	Not Regulated
157	310006400 _	LINF_310006400	LINF_310006400-T1-p1	ubiquitincarboxyl-terminalhydrolase-putative	9	2.22571e+08	2.15702e+08	2.28623e+08	2.47074e+08	2.47353e+08	2.47136e+08	2.22299e+08	2.47188e+08	0.899311	-0.153108	-0.256634	0.0854145	0.171976	Not Regulated
158	360011600 _	LINF_360011600	LINF_360011600-T1-p1;LINF_140019100-T1-p1	ubiquitin/ribosomalproteinS27a-putative	6	7.50365e+08	6.66828e+08	9.82305e+08	6.93737e+08	9.01859e+08	5.76081e+08	7.99833e+08	7.23893e+08	1.10491	0.143923	0.163754	0.509982	0.621824	Not Regulated
159	300014700 _	LINF_300014700	LINF_300014700-T1-p1	ubiquitin-proteinligase-putative|	8	3.7859e+07	3.05333e+07	2.62563e+07	3.52737e+07	4.01694e+07	3.0293e+07	3.15495e+07	3.52454e+07	0.89514	-0.159815	-0.266126	0.366683	0.483648	Not Regulated
160	350029800 _	LINF_350029800	LINF_350029800-T1-p1	ubiquitin-proteinligase-putative|	5	3.60662e+07	2.777e+07	2.74183e+07	2.39711e+07	1.73943e+07	2.00264e+07	3.04182e+07	2.0464e+07	1.48643	0.571848	0.769398	0.0129048	0.0460725	Not Regulated
162	70008000 _	LINF_070008000	LINF_070008000-T1-p1	ubiquitin-proteinligase-like-putative|	28	4.77003e+07	5.72031e+07	5.92264e+07	9.48364e+07	8.78461e+07	9.35619e+07	5.47099e+07	9.20815e+07	0.594147	-0.751108	-1.10299	0.000397486	0.00505552	Not Regulated
163	130012200 _	LINF_130012200	LINF_130012200-T1-p1	ubiquitin-likeprotein|transcript_product=ubiquitin-likeprotein	11	2.80732e+08	2.57546e+08	3.07891e+08	3.38788e+08	3.08344e+08	2.94098e+08	2.82056e+08	3.13744e+08	0.899002	-0.153604	-0.257336	0.191017	0.30256	Not Regulated
164	340026400 _	LINF_340026400	LINF_340026400-T1-p1	ubiquitin-likeprotein|transcript_product=ubiquitin-likeprotein	3	8.7217e+07	7.3596e+07	8.1297e+07	8.66484e+07	9.05859e+07	8.41314e+07	8.07033e+07	8.71219e+07	0.926327	-0.110407	-0.1962	0.279585	0.40007	Not Regulated
165	360010900 _	LINF_360010900	LINF_360010900-T1-p1	ubiquitin-likeprotein-putative|	3	3.06818e+07	1.98855e+07	1.93529e+07	4.26935e+07	3.29376e+07	2.646e+07	2.33067e+07	3.40304e+07	0.684881	-0.546076	-0.812802	0.065022	0.141844	Not Regulated
166	70005000 _	LINF_070005000	LINF_070005000-T1-p1	Ubiquitin-likemodifier-activatingenzymeATG7-	7	4.24326e+07	4.38529e+07	4.83447e+07	5.26022e+07	6.1923e+07	5.89892e+07	4.48767e+07	5.78381e+07	0.775902	-0.366054	-0.558017	0.0111471	0.0419524	Not Regulated
167	30012700 _	LINF_030012700	LINF_030012700-T1-p1	Ubiquitin-likedomaincontainingprotein-	10	7.35509e+07	8.51089e+07	8.05175e+07	8.41117e+07	8.46348e+07	8.22414e+07	7.97257e+07	8.36626e+07	0.952943	-0.0695377	-0.138357	0.44471	0.561132	Not Regulated
168	310028300 _	LINF_310028300	LINF_310028300-T1-p1;LINF_310026800-T1-p1;LINF_090015200-T1-p1;LINF_360043900-T1-p1	ubiquitin-fusionprotein|transcript_product=ubiquitin-fusionprotein	8	3.36102e+09	2.25228e+09	2.42849e+09	3.34305e+09	4.42787e+09	3.82994e+09	2.6806e+09	3.86695e+09	0.693207	-0.528642	-0.788128	0.0255072	0.0728886	Not Regulated
169	320015200 _	LINF_320015200	LINF_320015200-T1-p1	ubiquitin-conjugatingenzymeprotein-putative	6	1.94852e+08	1.86436e+08	1.94949e+08	1.33072e+08	1.21615e+08	1.1181e+08	1.92079e+08	1.22166e+08	1.57228	0.652857	0.884049	0.000383442	0.00498824	Not Regulated
170	40011900 _	LINF_040011900	LINF_040011900-T1-p1	ubiquitin-conjugatingenzymeE2-putative	15	4.37704e+08	4.06379e+08	4.56248e+08	4.94119e+08	5.13982e+08	4.78102e+08	4.33444e+08	4.95401e+08	0.874935	-0.192753	-0.312744	0.0635847	0.139348	Not Regulated
171	50014500 _	LINF_050014500	LINF_050014500-T1-p1	ubiquitin-conjugatingenzymeE2-putative	3	8.09226e+06	1.25393e+07	1.18974e+07	1.17818e+07	1.24289e+07	9.54498e+06	1.0843e+07	1.12519e+07	0.963657	-0.0534083	-0.115529	0.73484	0.804199	Not Regulated
172	70014700 _	LINF_070014700	LINF_070014700-T1-p1	ubiquitin-conjugatingenzymeE2-putative	2	8.62963e+06	6.99756e+06	8.85474e+06	7.75528e+06	7.15171e+06	9.48346e+06	8.16064e+06	8.13015e+06	1.00375	0.00540109	-0.0322961	0.959305	0.976791	Not Regulated
173	320012400 _	LINF_320012400	LINF_320012400-T1-p1	ubiquitin-conjugatingenzymeE2-putative	2	3.38922e+07	3.31323e+07	3.29812e+07	1.73464e+07	1.45198e+07	1.41017e+07	3.33352e+07	1.53226e+07	2.17556	1.12138	1.54716	3.03581e-05	0.00110715	Not Regulated
174	340022800 _	LINF_340022800	LINF_340022800-T1-p1	ubiquitin-conjugatingenzymeE2-putative	4	5.60248e+07	5.98769e+07	5.98152e+07	4.58978e+07	4.22255e+07	3.45607e+07	5.85723e+07	4.08947e+07	1.43227	0.518305	0.693618	0.00498768	0.0244156	Not Regulated
175	350017900 _	LINF_350017900	LINF_350017900-T1-p1	ubiquitin-conjugatingenzymeE2-putative	7	1.41805e+09	1.55889e+09	1.61208e+09	1.39608e+09	1.47677e+09	1.33389e+09	1.52967e+09	1.40225e+09	1.09087	0.125483	0.137656	0.221265	0.33531	Not Regulated
176	130021300 _	LINF_130021300	LINF_130021300-T1-p1	ubiquitin-conjugatingenzyme-putative|	12	6.24826e+08	6.57499e+08	7.07889e+08	8.76587e+08	8.91655e+08	7.97834e+08	6.63405e+08	8.55359e+08	0.775587	-0.36664	-0.558847	0.00704624	0.030524	Not Regulated
177	330037000 _	LINF_330037000	LINF_330037000-T1-p1	ubiquitin-conjugatingenzyme-putative|	6	7.01684e+07	5.77778e+07	6.17644e+07	7.97676e+07	7.68621e+07	7.339e+07	6.32369e+07	7.66733e+07	0.824758	-0.277958	-0.433334	0.0315645	0.0841025	Not Regulated
178	230013100 _	LINF_230013100	LINF_230013100-T1-p1	ubiquitin-activatingenzymeE1-putative	34	8.34378e+08	8.15091e+08	9.45105e+08	7.26866e+08	8.02908e+08	8.61969e+08	8.64858e+08	7.97248e+08	1.0848	0.117435	0.126266	0.310056	0.431112	Not Regulated
179	350035900 _	LINF_350035900	LINF_350035900-T1-p1	ubiquitin-activatingenzymeE1-putative	50	1.67618e+09	1.59412e+09	1.7254e+09	1.01687e+09	1.14013e+09	1.19669e+09	1.66524e+09	1.1179e+09	1.48962	0.57494	0.773773	0.000812816	0.00779702	Not Regulated
180	80007200 _	LINF_080007200	LINF_080007200-T1-p1	ubiquitin-activatingenzyme-likeprotein|transcript_product=ubiquitin-activating	4	2.33003e+07	2.28722e+07	2.30441e+07	2.72153e+07	2.98528e+07	2.4273e+07	2.30722e+07	2.71137e+07	0.850944	-0.232864	-0.369513	0.0625904	0.137858	Not Regulated
181	360063100 _	LINF_360063100	LINF_360063100-T1-p1	ubiquinonebiosynthesismethyltransferase-putative	3	1.57974e+07	1.38127e+07	1.43257e+07	3.23873e+07	2.60415e+07	2.19615e+07	1.46452e+07	2.67968e+07	0.54653	-0.871628	-1.27356	0.00138051	0.0107489	Not Regulated
182	320028300 _	LINF_320028300	LINF_320028300-T1-p1	U5smallnuclearribonucleoproteincomponent	19	1.6476e+08	1.50142e+08	1.55542e+08	1.36729e+08	1.49514e+08	1.35868e+08	1.56815e+08	1.40704e+08	1.1145	0.156402	0.181416	0.119208	0.215933	Not Regulated
183	210019200 _	LINF_210019200	LINF_210019200-T1-p1	U4/U6smallnuclearribonuclearprotein	6	3.03006e+07	4.2862e+07	4.83657e+07	3.30339e+07	3.60652e+07	3.83867e+07	4.05094e+07	3.58286e+07	1.13065	0.177146	0.210775	0.439481	0.556233	Not Regulated
184	300018600 _	LINF_300018600	LINF_300018600-T1-p1	U3smallnuclearribonucleoprotein(snRNP)	3	4.9184e+07	4.12431e+07	4.89689e+07	3.40502e+07	3.28723e+07	3.082e+07	4.64653e+07	3.25808e+07	1.42616	0.512133	0.684882	0.00254786	0.0160239	Not Regulated
185	30006700 _	LINF_030006700	LINF_030006700-T1-p1	U2splicingauxiliaryfactor-	8	2.48851e+08	2.48049e+08	2.67708e+08	2.73717e+08	2.74099e+08	2.34419e+08	2.54869e+08	2.60745e+08	0.977467	-0.0328804	-0.0864759	0.770949	0.831023	Not Regulated
186	320006800 _	LINF_320006800	LINF_320006800-T1-p1	U2smallnuclearribonucleoprotein40K	3	3.43239e+07	3.04526e+07	3.44991e+07	2.63853e+07	3.70458e+07	3.23456e+07	3.30919e+07	3.19256e+07	1.03653	0.0517647	0.0333224	0.673952	0.753864	Not Regulated
187	360010700 _	LINF_360010700	LINF_360010700-T1-p1	U2smallnuclearribonucleoprotein16.5K	4	4.98247e+07	5.54593e+07	6.55088e+07	4.88649e+07	5.19625e+07	4.20521e+07	5.69309e+07	4.76265e+07	1.19536	0.257448	0.324426	0.113995	0.208821	Not Regulated
188	290012900 _	LINF_290012900	LINF_290012900-T1-p1	U-boxdomainprotein-putative	22	4.19649e+08	5.10663e+08	6.05148e+08	7.87065e+08	7.92418e+08	7.0655e+08	5.1182e+08	7.62011e+08	0.67167	-0.574175	-0.852571	0.00700011	0.030524	Not Regulated
189	130011500 _	LINF_130011500	LINF_130011500-T1-p1	U-boxdomaincontainingprotein-	2	2.3801e+06	3.9398e+06	3.72312e+06	6.69387e+06	5.59045e+06	6.65579e+06	3.34767e+06	6.31337e+06	0.530252	-0.915251	-1.3353	0.00376287	0.0200757	Not Regulated
190	160016900 _	LINF_160016900	LINF_160016900-T1-p1	tyrosylormethionyl-tRNAsynthetase-likeprotein	14	5.89951e+08	6.22475e+08	6.4512e+08	4.70735e+08	5.35901e+08	4.71016e+08	6.19182e+08	4.92551e+08	1.25709	0.330091	0.427239	0.0111921	0.042011	Not Regulated
191	140020100 _	LINF_140020100	LINF_140020100-T1-p1	tyrosyl-tRNAsynthetase-putative|	31	6.33557e+08	6.28714e+08	6.87986e+08	7.43933e+08	7.65621e+08	7.71086e+08	6.50086e+08	7.60214e+08	0.855136	-0.225774	-0.359479	0.0298688	0.0808381	Not Regulated
193	360030700 _	LINF_360030700	LINF_360030700-T1-p1	tyrosineaminotransferase|transcript_product=tyrosineaminotransferase	22	6.78359e+08	6.04083e+08	6.5378e+08	1.50708e+09	1.48096e+09	1.4454e+09	6.45407e+08	1.47781e+09	0.436732	-1.19518	-1.73148	5.5901e-06	0.000455034	Not Regulated
194	260013100 _	LINF_260013100	LINF_260013100-T1-p1	typeII(glutathioneperoxidase-like)tryparedoxin	13	5.581e+08	5.45726e+08	5.75111e+08	8.43947e+08	8.90859e+08	7.26924e+08	5.59645e+08	8.20577e+08	0.682015	-0.552125	-0.821364	0.00159529	0.0118809	Not Regulated
196	350054800 _	LINF_350054800	LINF_350054800-T1-p1	tubulintyrosineligase-putative	3	1.06492e+07	5.31319e+06	1.08537e+07	1.12607e+07	1.00272e+07	8.33174e+06	8.9387e+06	9.87322e+06	0.905348	-0.143456	-0.242974	0.51811	0.629465	Not Regulated
197	250015500 _	LINF_250015500	LINF_250015500-T1-p1	tubulingammachain|transcript_product=tubulin	7	3.19768e+07	4.85402e+07	4.36023e+07	4.28629e+07	4.40848e+07	4.67524e+07	4.13731e+07	4.45667e+07	0.928342	-0.107272	-0.191763	0.465317	0.582977	Not Regulated
198	240026400 _	LINF_240026400	LINF_240026400-T1-p1	tubulinfoldingcofactorD-	16	7.33652e+07	9.16826e+07	1.03877e+08	8.76707e+07	1.05707e+08	1.02727e+08	8.96414e+07	9.87013e+07	0.908209	-0.138904	-0.236531	0.369827	0.485995	Not Regulated
199	180010300 _	LINF_180010300	LINF_180010300-T1-p1	tubulincofactorCdomain-containingprotein	7	1.08242e+08	9.35868e+07	1.13774e+08	1.30791e+08	1.41095e+08	1.36992e+08	1.05201e+08	1.36293e+08	0.771875	-0.373561	-0.568642	0.0096965	0.0378429	Not Regulated
200	270024400 _	LINF_270024400	LINF_270024400-T1-p1	TubulincofactorCdomain-containingprotein	4	2.77611e+07	2.84116e+07	2.94851e+07	3.17506e+07	3.09671e+07	3.09916e+07	2.85526e+07	3.12364e+07	0.91408	-0.129608	-0.223374	0.13619	0.236589	Not Regulated
201	190010700 _	LINF_190010700	LINF_190010700-T1-p1	TubulinbindingcofactorC-	2	4.45385e+06	5.1149e+06	4.81717e+06	7.69629e+06	9.80667e+06	1.0358e+07	4.7953e+06	9.28698e+06	0.516347	-0.953587	-1.38955	0.000387311	0.00501567	Not Regulated
202	320036950 _	LINF_320036950	LINF_320036950-T1-p1	tubulinbindingcofactorA-likeprotein	5	1.69903e+08	1.37841e+08	1.20371e+08	7.86617e+07	8.37756e+07	9.07466e+07	1.42705e+08	8.43946e+07	1.69093	0.757815	1.0326	0.00192787	0.013295	Not Regulated
203	200012700 _	LINF_200012700	LINF_200012700-T1-p1	Tubulin/FtsZfamily-putative|	7	5.8018e+07	6.03463e+07	6.29486e+07	7.0125e+07	8.08112e+07	6.97266e+07	6.04376e+07	7.35542e+07	0.821674	-0.283362	-0.440983	0.0249993	0.0720151	Not Regulated
205	180009600 _	LINF_180009600	LINF_180009600-T1-p1	tubulin-specificchaperone-putative|	6	1.2902e+08	1.42339e+08	1.30816e+08	1.46264e+08	1.56963e+08	1.50863e+08	1.34058e+08	1.51363e+08	0.88567	-0.175159	-0.287843	0.0800763	0.164601	Not Regulated
206	290005500 _	LINF_290005500	LINF_290005500-T1-p1	tryptophanyl-tRNAsynthetase-putative|	23	5.75182e+08	5.48058e+08	7.00006e+08	6.09456e+08	6.84282e+08	6.10488e+08	6.07749e+08	6.34742e+08	0.957474	-0.0626954	-0.128673	0.590931	0.690346	Not Regulated
207	150019000 _	LINF_150019000	LINF_150019000-T1-p1	tryparedoxinperoxidase|transcript_product=tryparedoxinperoxidase	22	8.15866e+09	7.49147e+09	8.22627e+09	6.68769e+09	6.82252e+09	7.18734e+09	7.9588e+09	6.89918e+09	1.15359	0.206126	0.25179	0.0489767	0.115796	Not Regulated
208	290017400 _	LINF_290017400	LINF_290017400-T1-p1	tryparedoxin2-putative|	11	3.88721e+08	4.43037e+08	4.65273e+08	3.94972e+08	4.14878e+08	4.23773e+08	4.32344e+08	4.11208e+08	1.0514	0.0723112	0.0624019	0.510074	0.621824	Not Regulated
209	290017500 _	LINF_290017500	LINF_290017500-T1-p1	tryparedoxin1-putative|	14	4.42721e+09	4.83217e+09	5.59066e+09	3.63338e+09	3.65336e+09	3.6564e+09	4.95001e+09	3.64771e+09	1.35702	0.44044	0.583415	0.00628212	0.0284543	Not Regulated
210	270025600 _	LINF_270025600	LINF_270025600-T1-p1	trypanothionesynthetase-putative|	42	2.40393e+09	2.36201e+09	2.67364e+09	2.39413e+09	2.4521e+09	2.23017e+09	2.47986e+09	2.3588e+09	1.05132	0.0722045	0.0622508	0.464947	0.582783	Not Regulated
211	360052300 _	LINF_360052300	LINF_360052300-T1-p1	trypanothionesynthetase-likeprotein|transcript_product=trypanothione	7	3.78785e+07	3.62922e+07	3.81315e+07	3.46829e+07	3.58101e+07	3.20234e+07	3.74341e+07	3.41721e+07	1.09546	0.131532	0.146218	0.163664	0.270307	Not Regulated
212	50008500 _	LINF_050008500	LINF_050008500-T1-p1	trypanothionereductase|transcript_product=trypanothionereductase	28	2.54549e+09	3.05678e+09	3.51333e+09	2.48738e+09	2.51098e+09	2.62502e+09	3.03853e+09	2.54113e+09	1.19574	0.257905	0.325073	0.109263	0.202663	Not Regulated
213	360067300 _	LINF_360067300	LINF_360067300-T1-p1	tRNApseudouridinesynthaseTruD-	5	1.72888e+07	1.45301e+07	1.45862e+07	1.26088e+07	2.00189e+07	2.43914e+07	1.54684e+07	1.90064e+07	0.813853	-0.297161	-0.460512	0.349859	0.467737	Not Regulated
214	320041300 _	LINF_320041300	LINF_320041300-T1-p1	tRNApseudouridinesynthaseD(TruD)	4	1.11548e+07	1.44366e+07	1.18164e+07	9.61247e+06	1.00705e+07	9.86777e+06	1.24693e+07	9.85023e+06	1.26589	0.340148	0.441472	0.0288122	0.0793377	Not Regulated
215	340008200 _	LINF_340008200	LINF_340008200-T1-p1	tRNApseudouridinesynthase-putative	5	1.60113e+07	1.42614e+07	1.50031e+07	1.76184e+07	2.20403e+07	1.57768e+07	1.50919e+07	1.84785e+07	0.816728	-0.292073	-0.453311	0.0922083	0.180924	Not Regulated
216	40017100 _	LINF_040017100	LINF_040017100-T1-p1	tRNAnucleotidyltransferase-putative|	7	1.02836e+08	1.11074e+08	1.10556e+08	8.87138e+07	9.51146e+07	9.06924e+07	1.08155e+08	9.1507e+07	1.18194	0.241153	0.301364	0.024588	0.0709889	Not Regulated
217	280031000 _	LINF_280031000	LINF_280031000-T1-p1	tRNAmethyltransferasecomplexGCD14subunit/Protein-L-isoaspartate(D-aspartate)	6	3.84084e+07	4.07373e+07	3.83411e+07	3.58257e+07	3.82897e+07	3.6008e+07	3.91623e+07	3.67078e+07	1.06686	0.0933771	0.0922165	0.285861	0.406134	Not Regulated
218	20006100 _	LINF_020006100	LINF_020006100-T1-p1	tRNAexportin-putative|	2	1.66728e+06	4.37093e+06	4.14202e+06	6.27948e+06	7.01558e+06	8.77205e+06	3.39341e+06	7.35571e+06	0.46133	-1.11613	-1.6196	0.0183945	0.0581676	Not Regulated
219	200021600 _	LINF_200021600	LINF_200021600-T1-p1	tRNA(Uracil-5-)-methyltransferase/Protein-L-isoaspartate(D-aspartate)O-methyltransferase(PCMT)/ubiE/COQ5methyltransferase	17	2.21939e+08	2.25317e+08	2.36628e+08	1.89177e+08	1.92627e+08	1.9383e+08	2.27961e+08	1.91878e+08	1.18805	0.248599	0.311903	0.0166853	0.0539896	Not Regulated
220	350057900 _	LINF_350057900	LINF_350057900-T1-p1	tRNA(guanine-N(7)-)-methyltransferase-putative|	5	2.93721e+07	2.85031e+07	3.35932e+07	4.00821e+07	3.62999e+07	3.63813e+07	3.04895e+07	3.75878e+07	0.811154	-0.301951	-0.467293	0.0223334	0.0670199	Not Regulated
221	300036300 _	LINF_300036300	LINF_300036300-T1-p1	tRNA(Guanine-1)-methyltransferase-putative|	5	3.71279e+07	3.50168e+07	4.9571e+07	3.70552e+07	4.25531e+07	3.50314e+07	4.05719e+07	3.82132e+07	1.06172	0.0864084	0.0823537	0.656538	0.742253	Not Regulated
222	60006800 _	LINF_060006800	LINF_060006800-T1-p1	Trm112p-likeprotein-putative|	4	3.80749e+07	3.98241e+07	4.09712e+07	4.79931e+07	5.34197e+07	4.28731e+07	3.96234e+07	4.80953e+07	0.823851	-0.279545	-0.435581	0.0403347	0.100012	Not Regulated
223	290011800 _	LINF_290011800	LINF_290011800-T1-p1	TripleRNAbindingdomainprotein	11	1.26414e+08	1.31671e+08	1.38633e+08	7.84315e+07	9.81892e+07	8.20598e+07	1.32239e+08	8.62268e+07	1.53362	0.616942	0.833219	0.00127559	0.0102951	Not Regulated
224	240013700 _	LINF_240013700	LINF_240013700-T1-p1	triosephosphateisomerase|transcript_product=triosephosphateisomerase	17	2.77854e+09	3.29246e+09	3.65149e+09	3.44328e+09	3.4858e+09	3.17183e+09	3.24083e+09	3.36697e+09	0.962537	-0.0550866	-0.117904	0.624886	0.717574	Not Regulated
225	260020500 _	LINF_260020500	LINF_260020500-T1-p1	trifunctionalenzymealphasubunit-	4	1.19725e+07	1.31366e+07	1.40485e+07	1.65025e+07	1.78004e+07	1.70033e+07	1.30525e+07	1.71021e+07	0.763211	-0.389846	-0.59169	0.00538223	0.0255484	Not Regulated
226	350038600 _	LINF_350038600	LINF_350038600-T1-p1	transportproteinparticle(TRAPP)subunit	3	1.59422e+07	1.99868e+07	1.86167e+07	2.11315e+07	2.23067e+07	2.85346e+07	1.81819e+07	2.39909e+07	0.757866	-0.399985	-0.60604	0.0387301	0.0973892	Not Regulated
227	240018500 _	LINF_240018500	LINF_240018500-T1-p1	Transportproteinparticle(TRAPP)component	6	3.6457e+07	3.43614e+07	3.66302e+07	3.91933e+07	4.23286e+07	4.43566e+07	3.58162e+07	4.19595e+07	0.85359	-0.228385	-0.363174	0.0389228	0.0974437	Not Regulated
228	360035100 _	LINF_360035100	LINF_360035100-T1-p1	transportin2-likeprotein|transcript_product=transportin2-likeprotein	12	8.30003e+07	7.97171e+07	8.61125e+07	8.7023e+07	1.00108e+08	8.88015e+07	8.29433e+07	9.19774e+07	0.901779	-0.149154	-0.251038	0.159944	0.266347	Not Regulated
229	200007400 _	LINF_200007400	LINF_200007400-T1-p1	transmembraneprotein-putative|	3	2.88014e+07	2.41269e+07	3.59616e+07	1.60522e+07	2.03005e+07	2.00987e+07	2.963e+07	1.88171e+07	1.57463	0.655012	0.887099	0.0100184	0.0389392	Not Regulated
230	200014200 _	LINF_200014200	LINF_200014200-T1-p1	transmembraneprotein-conserved|	10	1.89378e+07	1.67384e+07	1.80867e+07	2.54168e+07	2.6766e+07	2.42429e+07	1.79209e+07	2.54752e+07	0.703466	-0.507448	-0.758133	0.00117985	0.00974313	Not Regulated
231	360028600 _	LINF_360028600	LINF_360028600-T1-p1	transmembraneemp24domain-containingprotein|	2	6.42288e+06	8.33483e+06	8.65338e+06	9.18523e+06	9.24095e+06	2.13887e+06	7.8037e+06	6.85502e+06	1.13839	0.186998	0.224718	0.464958	0.582783	Not Regulated
232	340044100 _	LINF_340044100	LINF_340044100-T1-p1	transmembrane/endomembrane-likeprotein|transcript_product=transmembrane/endomembrane-likeprotein	2	1.12034e+07	1.28709e+07	1.12277e+07	8.67132e+06	8.99941e+06	9.56064e+06	1.17673e+07	9.07712e+06	1.29637	0.374479	0.490061	0.00756075	0.031724	Not Regulated
233	300037100 _	LINF_300037100	LINF_300037100-T1-p1	Translocon-associatedproteinbeta(TRAPB)/Domainof	4	7.36753e+07	8.01107e+07	8.31664e+07	3.89453e+07	4.12153e+07	4.06851e+07	7.89841e+07	4.02819e+07	1.96079	0.971431	1.33493	2.27993e-05	0.000933639	Not Regulated
234	220013800 _	LINF_220013800	LINF_220013800-T1-p1	TranslationinitiationfactorSUI1-	9	7.31036e+07	7.23049e+07	8.88412e+07	6.77726e+07	7.73264e+07	6.8763e+07	7.80833e+07	7.12874e+07	1.09533	0.131367	0.145984	0.31555	0.436197	Not Regulated
235	250009300 _	LINF_250009300	LINF_250009300-T1-p1	TranslationinitiationfactorSUI1-	7	9.87627e+07	1.15384e+08	1.09029e+08	8.99095e+07	1.00134e+08	9.24759e+07	1.07725e+08	9.41732e+07	1.14391	0.19397	0.234586	0.0930804	0.182008	Not Regulated
236	220018500 _	LINF_220018500	LINF_220018500-T1-p1	translationinitiationfactorIF-2-	2	8.97138e+06	1.78623e+06	6.87587e+06	8.02907e+06	7.95612e+06	1.12121e+07	5.87783e+06	9.06576e+06	0.648355	-0.625145	-0.92471	0.18109	0.291638	Not Regulated
237	330036700 _	LINF_330036700	LINF_330036700-T1-p1	translationinitiationfactorIF-2-	17	3.07527e+08	2.43129e+08	2.7843e+08	3.41498e+08	4.17745e+08	3.71793e+08	2.76362e+08	3.77012e+08	0.733032	-0.448051	-0.674068	0.0114241	0.042657	Not Regulated
238	250028200 _	LINF_250028200	LINF_250028200-T1-p1	TranslationinitiationfactoreIF3subunit	5	6.03388e+07	6.94688e+07	7.24499e+07	6.30768e+07	6.70119e+07	6.49521e+07	6.74191e+07	6.50136e+07	1.037	0.052417	0.0342456	0.640563	0.730278	Not Regulated
239	320021400 _	LINF_320021400	LINF_320021400-T1-p1	TranslationinitiationfactoreIF3subunit	2	2.3661e+06	2.22443e+06	2.664e+06	1.79239e+06	2.62966e+06	2.13887e+06	2.41818e+06	2.18697e+06	1.10572	0.144985	0.165257	0.357396	0.473812	Not Regulated
240	270018500 _	LINF_270018500	LINF_270018500-T1-p1	translationinitiationfactoreIF2Bdelta	10	1.33968e+08	1.27961e+08	1.17921e+08	1.43046e+08	1.2882e+08	1.63148e+08	1.26617e+08	1.45004e+08	0.873192	-0.19563	-0.316815	0.148575	0.252861	Not Regulated
241	100016600 _	LINF_100016600	LINF_100016600-T1-p1	TranslationinitiationfactoreIF-2Bsubunit	8	3.79893e+07	4.87458e+07	3.4957e+07	4.96919e+07	4.61461e+07	4.22699e+07	4.05641e+07	4.60359e+07	0.881139	-0.182559	-0.298316	0.23297	0.347531	Not Regulated
242	280029700 _	LINF_280029700	LINF_280029700-T1-p1	TranslationinitiationfactoreIF-2Bsubunit	7	5.54181e+07	4.84181e+07	5.17354e+07	5.21718e+07	5.57973e+07	6.47182e+07	5.18572e+07	5.75624e+07	0.900886	-0.150583	-0.253061	0.239388	0.354294	Not Regulated
243	90018100 _	LINF_090018100	LINF_090018100-T1-p1	translationinitiationfactorEIF-2Bgamma	23	3.239e+09	3.40682e+09	3.59461e+09	2.8089e+09	2.84497e+09	2.58447e+09	3.41348e+09	2.74612e+09	1.24302	0.313849	0.404251	0.011016	0.0416794	Not Regulated
244	120005000 _	LINF_120005000	LINF_120005000-T1-p1	translationinitiationfactorEIF-2balpha	7	6.90872e+07	7.66546e+07	9.55661e+07	5.77294e+07	7.20191e+07	5.56721e+07	8.0436e+07	6.18069e+07	1.30141	0.380073	0.497978	0.0577539	0.129969	Not Regulated
245	360058800 _	LINF_360058800	LINF_360058800-T1-p1	translationinitiationfactor2subunit	15	4.12269e+08	3.50562e+08	3.66369e+08	2.456e+08	2.5768e+08	2.3461e+08	3.764e+08	2.45963e+08	1.53031	0.613824	0.828806	0.000647322	0.00673073	Not Regulated
246	170020200 _	LINF_170020200	LINF_170020200-T1-p1	translationinitiationfactor-putative	48	4.0909e+09	3.59911e+09	4.22962e+09	3.51332e+09	3.88479e+09	3.46028e+09	3.97321e+09	3.61947e+09	1.09773	0.134528	0.150457	0.235964	0.350349	Not Regulated
247	240017300 _	LINF_240017300	LINF_240017300-T1-p1	translationfactorsui1-putative	6	4.02333e+08	3.55157e+08	3.39824e+08	3.07752e+08	3.00559e+08	3.5196e+08	3.65771e+08	3.2009e+08	1.14271	0.192464	0.232455	0.127234	0.225569	Not Regulated
248	360020500 _	LINF_360020500	LINF_360020500-T1-p1	translationelongationfactor1-beta-	12	2.16096e+09	2.56503e+09	2.95772e+09	2.85763e+09	3.44233e+09	2.83579e+09	2.56123e+09	3.04525e+09	0.841058	-0.249723	-0.393373	0.13169	0.230599	Not Regulated
249	240020600 _	LINF_240020600	LINF_240020600-T1-p1;LINF_240020500-T1-p1	translationallycontrolledtumorprotein(TCTP)	18	3.5652e+09	3.52599e+09	3.9349e+09	4.24036e+09	4.19235e+09	4.56854e+09	3.67536e+09	4.33375e+09	0.848079	-0.23773	-0.3764	0.0349674	0.0908133	Not Regulated
250	90015700 _	LINF_090015700	LINF_090015700-T1-p1	translation-associatedelement2-putative	18	2.21647e+08	1.89575e+08	2.30907e+08	1.79303e+08	1.95862e+08	1.77812e+08	2.14043e+08	1.84326e+08	1.16122	0.215645	0.265262	0.0926914	0.181622	Not Regulated
251	240026800 _	LINF_240026800	LINF_240026800-T1-p1	transketolase|transcript_product=transketolase|location=LinJ.24:783660-785675(-)	32	2.41306e+09	2.40925e+09	2.98455e+09	2.59359e+09	2.61741e+09	2.39187e+09	2.60229e+09	2.53429e+09	1.02683	0.0381973	0.0141204	0.78982	0.844986	Not Regulated
252	360019800 _	LINF_360019800	LINF_360019800-T1-p1	TransitionalendoplasmicreticulumATPase-	53	4.05921e+09	3.90762e+09	4.40059e+09	3.38649e+09	3.62968e+09	3.33071e+09	4.12247e+09	3.44896e+09	1.19528	0.257349	0.324286	0.0263678	0.0745257	Not Regulated
253	110011300 _	LINF_110011300	LINF_110011300-T1-p1	transcriptionmodulator/accessoryprotein-putative	5	3.7579e+07	3.17929e+07	1.93729e+07	5.43946e+07	2.38067e+07	2.20779e+07	2.95816e+07	3.34264e+07	0.884977	-0.176288	-0.289441	0.813461	0.864435	Not Regulated
254	340013900 _	LINF_340013900	LINF_340013900-T1-p1	TranscriptionfactorPcc1-putative	5	4.58637e+07	4.6754e+07	4.66404e+07	5.28493e+07	6.13924e+07	5.41264e+07	4.64194e+07	5.61227e+07	0.827106	-0.273857	-0.42753	0.0234	0.0691857	Not Regulated
255	360046600 _	LINF_360046600	LINF_360046600-T1-p1	transcriptionfactorbtf3-putative	11	2.17894e+09	2.10752e+09	2.45077e+09	2.16795e+09	2.52363e+09	2.04058e+09	2.24575e+09	2.24406e+09	1.00075	0.00108661	-0.0384024	0.974433	0.983407	Not Regulated
256	220005600 _	LINF_220005600	LINF_220005600-T1-p1	transcriptionfactor-likeprotein|transcript_product=transcription	5	3.29335e+07	3.09988e+07	3.565e+07	2.79794e+07	3.13426e+07	3.11271e+07	3.31941e+07	3.01497e+07	1.10098	0.138783	0.15648	0.199231	0.310848	Not Regulated
257	290005100 _	LINF_290005100	LINF_290005100-T1-p1	transcriptionfactor-likeprotein|transcript_product=transcription	34	4.01283e+08	3.78667e+08	4.89334e+08	6.1102e+08	5.75208e+08	5.17868e+08	4.23095e+08	5.68032e+08	0.744843	-0.424992	-0.641432	0.0145846	0.0499416	Not Regulated
258	270030300 _	LINF_270030300	LINF_270030300-T1-p1	transcriptionelongationregulator-likeprotein|	9	3.22354e+07	4.10237e+07	4.04434e+07	5.36982e+07	4.94921e+07	4.77631e+07	3.79008e+07	5.03178e+07	0.75323	-0.408838	-0.61857	0.0139765	0.0485469	Not Regulated
259	330037400 _	LINF_330037400	LINF_330037400-T1-p1	transcriptionelongationfactor-likeprotein|	11	6.2573e+07	8.35599e+07	9.89856e+07	9.92253e+07	1.02778e+08	8.17858e+07	8.17062e+07	9.45964e+07	0.863735	-0.21134	-0.33905	0.270991	0.390702	Not Regulated
260	40015900 _	LINF_040015900	LINF_040015900-T1-p1	TranscriptionalrepressorTCF25-putative	4	1.56749e+07	1.76732e+07	1.78561e+07	2.58054e+07	2.9165e+07	3.45125e+07	1.70681e+07	2.98276e+07	0.572223	-0.805351	-1.17976	0.00078404	0.00764976	Not Regulated
261	160013000 _	LINF_160013000	LINF_160013000-T1-p1	transaldolase-putative|transcript_product=transaldolase	22	1.45412e+09	1.36227e+09	1.54422e+09	1.32574e+09	1.39014e+09	1.19448e+09	1.45354e+09	1.30345e+09	1.11515	0.157232	0.18259	0.1579	0.26431	Not Regulated
262	330006400 _	LINF_330006400	LINF_330006400-T1-p1	trans-splicingfactor-putative|	5	4.85802e+07	3.83844e+07	4.63444e+07	4.58858e+07	4.51797e+07	4.47069e+07	4.44363e+07	4.52575e+07	0.981856	-0.0264165	-0.0773277	0.771396	0.831023	Not Regulated
263	160019900 _	LINF_160019900	LINF_160019900-T1-p1	traffickingproteinparticlecomplexsubunit-	4	5.5634e+07	6.11906e+07	6.60289e+07	4.59566e+07	7.27416e+07	5.95984e+07	6.09511e+07	5.94322e+07	1.02556	0.0364084	0.0115886	0.757319	0.821943	Not Regulated
264	350054400 _	LINF_350054400	LINF_350054400-T1-p1	TPRrepeat/Tetratricopeptiderepeat/Uncharacterisedproteinfamily	10	8.38287e+07	9.4561e+07	1.16058e+08	7.65066e+07	9.14911e+07	7.6668e+07	9.81492e+07	8.15552e+07	1.20347	0.267199	0.338227	0.129989	0.228462	Not Regulated
265	250028000 _	LINF_250028000	LINF_250028000-T1-p1	TPRrepeat/Tetratricopeptiderepeat-putative	7	6.15823e+07	4.80324e+07	5.54232e+07	5.98516e+07	5.21982e+07	6.07306e+07	5.50126e+07	5.75935e+07	0.955188	-0.0661431	-0.133553	0.590372	0.690346	Not Regulated
266	290008200 _	LINF_290008200	LINF_290008200-T1-p1	TPRrepeat/Tetratricopeptiderepeat-putative	9	1.01592e+09	8.89823e+08	1.1018e+09	9.7123e+08	1.07411e+09	7.94392e+08	1.00251e+09	9.46577e+08	1.05909	0.0828312	0.0772908	0.563486	0.66696	Not Regulated
267	240008800 _	LINF_240008800	LINF_240008800-T1-p1	TPRrepeat-putative|	8	2.40849e+07	2.66717e+07	3.18713e+07	3.16161e+07	3.00569e+07	2.85928e+07	2.75426e+07	3.00886e+07	0.915385	-0.12755	-0.220461	0.313166	0.434166	Not Regulated
268	340045900 _	LINF_340045900	LINF_340045900-T1-p1	TPRrepeat-putative|	8	1.34493e+08	1.57848e+08	1.53579e+08	1.7192e+08	1.61484e+08	1.77962e+08	1.4864e+08	1.70455e+08	0.872019	-0.197569	-0.31956	0.0862091	0.1726	Not Regulated
270	270032100 _	LINF_270032100	LINF_270032100-T1-p1	TPR-repeatprotein-putative|	11	2.10661e+08	2.25002e+08	2.12956e+08	1.663e+08	1.81045e+08	1.76918e+08	2.16206e+08	1.74755e+08	1.2372	0.307075	0.394664	0.00882742	0.0353221	Not Regulated
271	360010300 _	LINF_360010300	LINF_360010300-T1-p1	TPR-repeat-containingchaperoneproteinDNAJ-	18	2.62298e+08	2.67377e+08	3.33382e+08	2.68675e+08	3.19702e+08	2.63044e+08	2.87685e+08	2.83807e+08	1.01367	0.0195817	-0.0122262	0.907103	0.937372	Not Regulated
272	70012600 _	LINF_070012600	LINF_070012600-T1-p1	topoisomerase-relatedfunctionprotein-likeprotein|	6	7.04912e+07	7.43853e+07	6.78584e+07	6.34415e+07	6.62588e+07	6.07677e+07	7.09116e+07	6.34893e+07	1.11691	0.159507	0.185811	0.104836	0.197277	Not Regulated
273	310013100 _	LINF_310013100	LINF_310013100-T1-p1	Tirchaperoneprotein(CesT)family	6	5.73072e+07	6.19031e+07	5.63557e+07	4.94368e+07	5.12901e+07	3.83897e+07	5.8522e+07	4.63722e+07	1.26201	0.33572	0.435204	0.0385835	0.0972782	Not Regulated
275	100005500 _	LINF_100005500	LINF_100005500-T1-p1	thymidylatekinase-likeprotein|transcript_product=thymidylate	5	2.04934e+07	1.81938e+07	2.57684e+07	1.25082e+07	2.00056e+07	1.05416e+07	2.14852e+07	1.43518e+07	1.49704	0.582113	0.783926	0.0537058	0.124195	Not Regulated
276	210020200 _	LINF_210020200	LINF_210020200-T1-p1	thymidinekinase-putative|	2	3.89645e+07	4.10148e+07	4.5912e+07	3.46072e+07	3.17192e+07	3.13479e+07	4.19638e+07	3.25581e+07	1.28889	0.366129	0.478242	0.00956637	0.0375925	Not Regulated
277	350019000 _	LINF_350019000	LINF_350019000-T1-p1	threonyl-tRNAsynthetase-putative|	43	1.74726e+09	1.65789e+09	1.72374e+09	1.79432e+09	1.83923e+09	1.75995e+09	1.70963e+09	1.79783e+09	0.950938	-0.0725771	-0.142659	0.375968	0.493155	Not Regulated
278	140008500 _	LINF_140008500	LINF_140008500-T1-p1	threoninesynthase-putative|	19	1.58615e+08	1.58104e+08	1.60698e+08	1.66779e+08	1.93903e+08	1.78213e+08	1.59139e+08	1.79632e+08	0.885919	-0.174754	-0.28727	0.0985257	0.190059	Not Regulated
279	340027200 _	LINF_340027200	LINF_340027200-T1-p1	Thioredoxin/Thioredoxin-likedomain/Thioredoxin-like-putative|	4	3.48703e+07	3.37267e+07	4.66792e+07	2.90964e+07	3.33733e+07	3.6297e+07	3.84254e+07	3.29222e+07	1.16716	0.222998	0.27567	0.225903	0.340709	Not Regulated
280	250012600 _	LINF_250012600	LINF_250012600-T1-p1	Thioredoxin/Thioredoxin-like-putative|transcript_product=Thioredoxin/Thioredoxin-like	9	1.30079e+08	1.21505e+08	1.29541e+08	1.47719e+08	1.40167e+08	1.24908e+08	1.27042e+08	1.37598e+08	0.923284	-0.115153	-0.202917	0.284656	0.40547	Not Regulated
281	10007600 _	LINF_010007600	LINF_010007600-T1-p1	thioredoxin-putative|transcript_product=thioredoxin	3	2.34627e+07	1.58271e+07	2.62308e+07	1.39449e+07	2.15158e+07	1.4998e+07	2.18402e+07	1.68196e+07	1.2985	0.376845	0.49341	0.181366	0.291762	Not Regulated
282	60017700 _	LINF_060017700	LINF_060017700-T1-p1	Thioredoxin-putative|transcript_product=Thioredoxin	3	2.34714e+07	2.62004e+07	2.04506e+07	2.49685e+07	1.54871e+07	2.35804e+07	2.33742e+07	2.13453e+07	1.09505	0.130993	0.145454	0.481021	0.596357	Not Regulated
283	330020500 _	LINF_330020500	LINF_330020500-T1-p1	Thioredoxin-putative|transcript_product=Thioredoxin	3	4.98004e+07	4.55603e+07	4.40215e+07	4.03491e+07	5.20646e+07	4.0924e+07	4.64607e+07	4.44459e+07	1.04533	0.0639616	0.0505846	0.59144	0.690346	Not Regulated
284	350018200 _	LINF_350018200	LINF_350018200-T1-p1	Thioredoxin-putative|transcript_product=Thioredoxin	3	2.42162e+07	1.4719e+07	1.4757e+07	2.03145e+07	2.63323e+07	9.4396e+06	1.78974e+07	1.86955e+07	0.957312	-0.0629396	-0.129019	0.96343	0.978789	Not Regulated
285	330007600 _	LINF_330007600	LINF_330007600-T1-p1	thiol-dependentreductase1|transcript_product=thiol-dependent	22	1.66773e+09	1.59531e+09	1.87575e+09	1.95284e+09	1.83341e+09	1.76156e+09	1.71293e+09	1.84927e+09	0.926272	-0.110492	-0.19632	0.292883	0.413286	Not Regulated
286	290023600 _	LINF_290023600	LINF_290023600-T1-p1	Thioesterasesuperfamily-putative|	6	3.94069e+07	3.34905e+07	5.02984e+07	3.61067e+07	3.1659e+07	3.78036e+07	4.10652e+07	3.51897e+07	1.16697	0.222763	0.275337	0.260367	0.37827	Not Regulated
287	360080000 _	LINF_360080000	LINF_360080000-T1-p1	Thioesterasesuperfamily-putative|	2	1.65538e+07	1.06242e+07	1.5104e+07	1.50449e+07	1.57759e+07	1.32927e+07	1.4094e+07	1.47045e+07	0.958483	-0.061175	-0.126521	0.665567	0.747714	Not Regulated
288	260020700 _	LINF_260020700	LINF_260020700-T1-p1	thimetoligopeptidase-putative|	39	1.963e+09	2.07593e+09	2.33147e+09	3.45723e+09	3.72356e+09	3.45496e+09	2.12347e+09	3.54525e+09	0.598961	-0.739465	-1.08651	0.000229068	0.00370804	Not Regulated
289	130017400 _	LINF_130017400	LINF_130017400-T1-p1	Thiaminpyrophosphokinase-vitaminB1	4	3.76743e+07	3.60531e+07	3.57454e+07	3.18283e+07	3.0365e+07	3.67447e+07	3.64909e+07	3.29794e+07	1.10648	0.145974	0.166657	0.182237	0.292782	Not Regulated
290	330025200 _	LINF_330025200	LINF_330025200-T1-p1	thiaminebiosynthesis-likeprotein|transcript_product=thiamine	20	2.99759e+08	2.7768e+08	2.91802e+08	2.5108e+08	2.80078e+08	2.45108e+08	2.89747e+08	2.58756e+08	1.11977	0.163205	0.191043	0.116652	0.212495	Not Regulated
291	360020200 _	LINF_360020200	LINF_360020200-T1-p1	TheARF-like2bindingprotein	2	2.53907e+07	2.4241e+07	2.63361e+07	1.79239e+06	1.9976e+07	2.13887e+06	2.53226e+07	7.96909e+06	3.17761	1.66794	2.3207	0.0279241	0.077996	Not Regulated
292	200009400 _	LINF_200009400	LINF_200009400-T1-p1	TFIIHbasaltranscriptionfactorsubunit	3	2.45633e+07	4.40193e+07	1.63751e+06	1.63451e+07	1.62922e+07	1.46156e+07	2.34067e+07	1.5751e+07	1.48605	0.57148	0.768877	0.758238	0.822315	Not Regulated
293	240029000 _	LINF_240029000	LINF_240029000-T1-p1	TFIIHbasaltranscriptionfactorcomplex	2	5.96261e+06	1.17421e+07	7.74295e+06	1.79239e+06	7.71601e+06	7.13947e+06	8.48257e+06	5.54929e+06	1.52859	0.612198	0.826505	0.219169	0.333375	Not Regulated
294	40010500 _	LINF_040010500	LINF_040010500-T1-p1	Tetratricopeptiderepeat/TPRrepeat-putative	23	1.91886e+08	2.06137e+08	2.03298e+08	2.58742e+08	2.42424e+08	2.54352e+08	2.0044e+08	2.51839e+08	0.795905	-0.329331	-0.506043	0.00582882	0.026871	Not Regulated
295	50009100 _	LINF_050009100	LINF_050009100-T1-p1	Tetratricopeptiderepeat/TPRrepeat-putative	6	2.42833e+07	2.4862e+07	2.28445e+07	2.2361e+07	2.1125e+07	3.25985e+07	2.39966e+07	2.53615e+07	0.946182	-0.0798101	-0.152896	0.773138	0.832139	Not Regulated
296	120011300 _	LINF_120011300	LINF_120011300-T1-p1	Tetratricopeptiderepeat/TPRrepeat-putative	6	1.43399e+07	1.39554e+07	1.89881e+07	1.84763e+07	1.6031e+07	1.49016e+07	1.57611e+07	1.64696e+07	0.956982	-0.0634363	-0.129722	0.655262	0.741693	Not Regulated
297	350011500 _	LINF_350011500	LINF_350011500-T1-p1	Tetratricopeptiderepeat/TPRrepeat-putative	3	1.66728e+06	2.177e+07	1.37779e+07	9.04883e+06	1.45228e+07	9.75686e+06	1.24051e+07	1.11095e+07	1.11662	0.159135	0.185284	0.644791	0.734085	Not Regulated
298	40009200 _	LINF_040009200	LINF_040009200-T1-p1	Tetratricopeptiderepeat-putative|	12	7.68303e+08	6.68531e+08	7.59215e+08	7.09759e+08	7.59386e+08	6.8208e+08	7.32016e+08	7.17075e+08	1.02084	0.029752	0.00216773	0.777582	0.835028	Not Regulated
299	170008100 _	LINF_170008100	LINF_170008100-T1-p1	Tetratricopeptiderepeat-putative|	9	1.73326e+08	1.42722e+08	1.61297e+08	5.47424e+07	1.04523e+08	1.68849e+08	1.59115e+08	1.09371e+08	1.45481	0.540833	0.725502	0.129606	0.228071	Not Regulated
300	190020400 _	LINF_190020400	LINF_190020400-T1-p1	Tetratricopeptiderepeat-putative|	20	8.68301e+08	7.97928e+08	8.76182e+08	8.30536e+08	8.31633e+08	8.29159e+08	8.4747e+08	8.30443e+08	1.0205	0.0292825	0.00150326	0.738826	0.807718	Not Regulated
301	210010900 _	LINF_210010900	LINF_210010900-T1-p1	Tetratricopeptiderepeat-putative|	3	5.14309e+06	6.70371e+06	6.02631e+06	8.41625e+06	1.24524e+07	8.71434e+06	5.9577e+06	9.86098e+06	0.604169	-0.726975	-1.06883	0.00794446	0.0326606	Not Regulated
302	350046400 _	LINF_350046400	LINF_350046400-T1-p1	Tetratricopeptiderepeat-putative|	2	1.39053e+07	1.21417e+07	1.55243e+07	1.66261e+07	1.78362e+07	1.52981e+07	1.38571e+07	1.65868e+07	0.835431	-0.259408	-0.407081	0.0708017	0.150684	Not Regulated
303	210014100 _	LINF_210014100	LINF_210014100-T1-p1	TemperaturedependentproteinaffectingM2	30	6.97765e+08	7.93972e+08	8.71403e+08	8.49745e+08	9.24217e+08	9.4674e+08	7.87714e+08	9.06901e+08	0.868578	-0.203273	-0.327634	0.108311	0.201684	Not Regulated
304	280027300 _	LINF_280027300	LINF_280027300-T1-p1	Telomererecombination/PutativeGTP-bindingcontrollingmetal-binding	4	1.77944e+07	1.72944e+07	1.31537e+07	2.06055e+07	2.38771e+07	2.53238e+07	1.60808e+07	2.32688e+07	0.691089	-0.533058	-0.794378	0.0109379	0.0414943	Not Regulated
305	280015100 _	LINF_280015100	LINF_280015100-T1-p1	Tctex-1family-putative|	2	2.46051e+07	1.96965e+07	2.6712e+07	1.50807e+07	1.86137e+07	1.20763e+07	2.36712e+07	1.52569e+07	1.55151	0.633672	0.856896	0.0149107	0.0506324	Not Regulated
306	140015400 _	LINF_140015400	LINF_140015400-T1-p1	tc40antigen-like|transcript_product=tc40antigen-like	38	7.82557e+08	8.70023e+08	1.03047e+09	1.02833e+09	1.0192e+09	9.5488e+08	8.9435e+08	1.0008e+09	0.893632	-0.162247	-0.269568	0.205742	0.317529	Not Regulated
307	150010000 _	LINF_150010000	LINF_150010000-T1-p1;LINF_150010300-T1-p1;LINF_150009900-T1-p1;LINF_150010200-T1-p1;LINF_150010100-T1-p1;LINF_150010400-T1-p1	tb-292membraneassociatedprotein-likeprotein	21	2.65837e+08	2.60173e+08	3.02014e+08	2.98237e+08	2.78578e+08	2.87343e+08	2.76008e+08	2.88053e+08	0.958185	-0.0616233	-0.127156	0.515707	0.627617	Not Regulated
308	150012100 _	LINF_150012100	LINF_150012100-T1-p1	tb-292membraneassociatedprotein-likeprotein	6	7.75585e+07	8.59936e+07	9.3394e+07	7.75318e+07	9.60534e+07	8.18279e+07	8.56487e+07	8.51377e+07	1.006	0.00863272	-0.0277224	0.933425	0.958251	Not Regulated
309	350049700 _	LINF_350049700	LINF_350049700-T1-p1	TAX-1|transcript_product=TAX-1|location=LinJ.35:1698592-1699827(+)	3	1.60336e+07	1.30608e+07	1.28055e+07	2.47423e+07	1.97791e+07	1.28702e+07	1.39666e+07	1.91305e+07	0.730071	-0.45389	-0.682332	0.147259	0.251455	Not Regulated
310	30012500 _	LINF_030012500	LINF_030012500-T1-p1	TatDrelatedDNase-putative	8	6.56746e+07	7.4033e+07	7.53816e+07	8.35269e+07	8.74103e+07	8.65512e+07	7.16964e+07	8.58295e+07	0.835335	-0.259573	-0.407315	0.025484	0.0728886	Not Regulated
311	270016300 _	LINF_270016300	LINF_270016300-T1-p1	TatDrelatedDNase-putative	3	3.38027e+07	2.48984e+07	4.09268e+07	2.78958e+07	2.80538e+07	2.97882e+07	3.32093e+07	2.85792e+07	1.16201	0.216621	0.266644	0.346289	0.464293	Not Regulated
312	110018600 _	LINF_110018600	LINF_110018600-T1-p1	tatDrelateddeoxyribonuclease-putative	7	7.88837e+07	8.73565e+07	8.99234e+07	6.84103e+07	6.69496e+07	6.1399e+07	8.53879e+07	6.55863e+07	1.30192	0.380637	0.498776	0.00633777	0.0286154	Not Regulated
313	270008200 _	LINF_270008200	LINF_270008200-T1-p1	TATA-bindingproteininteracting(TIP20)-	11	4.15099e+07	4.72786e+07	5.07696e+07	3.53205e+07	2.90303e+07	2.96366e+07	4.65193e+07	3.13292e+07	1.48486	0.570325	0.767241	0.00322779	0.0182822	Not Regulated
314	340047100 _	LINF_340047100	LINF_340047100-T1-p1	targetofrapamycinkinase3	8	3.17736e+07	2.82886e+07	2.54081e+07	2.38167e+07	3.84591e+07	2.52586e+07	2.84901e+07	2.91781e+07	0.976419	-0.0344271	-0.088665	0.976476	0.984941	Not Regulated
315	360073800 _	LINF_360073800	LINF_360073800-T1-p1	targetofrapamycin(TOR)kinase	7	3.34459e+07	3.77319e+07	3.81371e+07	5.32927e+07	7.22243e+07	6.31424e+07	3.64383e+07	6.28865e+07	0.57943	-0.787294	-1.1542	0.00102	0.00896905	Not Regulated
316	250019900 _	LINF_250019900	LINF_250019900-T1-p1	TAP42-likefamily-putative|	2	1.1953e+07	1.01696e+07	9.15334e+06	1.3099e+07	1.02523e+07	1.05878e+07	1.04253e+07	1.1313e+07	0.921531	-0.117895	-0.206797	0.448591	0.565003	Not Regulated
317	250031700 _	LINF_250031700	LINF_250031700-T1-p1;LINF_020005200-T1-p1	tagatose-6-phosphatekinase-likeprotein|transcript_product=tagatose-6-phosphate	4	5.15543e+07	4.91523e+07	4.19602e+07	2.89917e+07	3.13283e+07	2.47929e+07	4.75556e+07	2.8371e+07	1.67621	0.745199	1.01474	0.00106306	0.00927418	Not Regulated
318	300039900 _	LINF_300039900	LINF_300039900-T1-p1	T-complexprotein11-putative	10	2.79225e+07	3.20163e+07	2.95949e+07	3.75424e+07	3.97857e+07	3.42044e+07	2.98446e+07	3.71775e+07	0.802759	-0.316961	-0.488536	0.0184703	0.05821	Not Regulated
319	130021400 _	LINF_130021400	LINF_130021400-T1-p1	T-complexprotein10C-terminus-	2	1.07289e+07	1.62758e+07	1.23309e+07	1.38722e+07	9.29972e+06	9.16168e+06	1.31119e+07	1.07779e+07	1.21656	0.282807	0.360318	0.243643	0.359099	Not Regulated
320	360081100 _	LINF_360081100	LINF_360081100-T1-p1	T-complexprotein1-theta	28	1.85139e+09	1.20443e+09	1.14971e+09	1.0093e+09	8.97022e+08	9.07647e+08	1.40184e+09	9.3799e+08	1.49452	0.579679	0.78048	0.0297901	0.0808306	Not Regulated
321	230021100 _	LINF_230021100	LINF_230021100-T1-p1	T-complexprotein1-gamma	33	2.63989e+09	1.90352e+09	1.95292e+09	2.01462e+09	2.12332e+09	1.95898e+09	2.16545e+09	2.0323e+09	1.06551	0.0915478	0.0896274	0.616727	0.710783	Not Regulated
322	350044000 _	LINF_350044000	LINF_350044000-T1-p1	T-complexprotein1-eta	35	1.9875e+09	1.28079e+09	1.1741e+09	1.24165e+09	1.27758e+09	1.23663e+09	1.4808e+09	1.25195e+09	1.18279	0.242194	0.302838	0.354701	0.472659	Not Regulated
323	210018500 _	LINF_210018500	LINF_210018500-T1-p1	T-complexprotein1-delta	30	2.22931e+09	1.62424e+09	1.32989e+09	1.37147e+09	1.45953e+09	1.5838e+09	1.72781e+09	1.4716e+09	1.1741	0.231559	0.287785	0.340553	0.459827	Not Regulated
324	270019000 _	LINF_270019000	LINF_270019000-T1-p1	T-complexprotein1-beta	30	2.36562e+09	1.86121e+09	1.94261e+09	2.28981e+09	2.12995e+09	2.00655e+09	2.05648e+09	2.1421e+09	0.960027	-0.0588526	-0.123235	0.609772	0.704762	Not Regulated
325	310031800 _	LINF_310031800	LINF_310031800-T1-p1	SymplekintightjunctionproteinC	25	2.70523e+08	2.66009e+08	2.91037e+08	2.23282e+08	2.32496e+08	1.97213e+08	2.75856e+08	2.17663e+08	1.26735	0.341818	0.443836	0.0118726	0.0437582	Not Regulated
326	320034200 _	LINF_320034200	LINF_320034200-T1-p1	Sybindin-likefamily/Sedlin-N-terminalconserved	2	7.38231e+06	9.08766e+06	8.68387e+06	1.28081e+07	1.20044e+07	1.16226e+07	8.38462e+06	1.2145e+07	0.690375	-0.534547	-0.796486	0.00226023	0.0148716	Not Regulated
327	250020200 _	LINF_250020200	LINF_250020200-T1-p1	Surpmodule-putative|	7	2.50776e+07	2.59504e+07	2.78674e+07	3.71797e+07	5.05084e+07	3.88815e+07	2.62985e+07	4.21899e+07	0.623336	-0.681918	-1.00506	0.00250519	0.0159291	Not Regulated
328	120014700 _	LINF_120014700	LINF_120014700-T1-p1	surfaceantigenprotein2-	2	3.61226e+07	4.15295e+07	2.55201e+07	2.72402e+07	2.94803e+07	3.20294e+07	3.43907e+07	2.95833e+07	1.1625	0.217236	0.267515	0.353038	0.471324	Not Regulated
329	200020900 _	LINF_200020900	LINF_200020900-T1-p1	SuppressorofG2alleleof	4	1.71216e+08	1.43815e+08	1.90824e+08	1.74132e+08	1.92025e+08	1.78886e+08	1.68618e+08	1.81681e+08	0.928101	-0.107647	-0.192293	0.386084	0.504752	Not Regulated
330	300033000 _	LINF_300033000	LINF_300033000-T1-p1	superoxidedismutase-putative|	3	1.29379e+07	1.32832e+07	1.19684e+07	1.31558e+07	1.49065e+07	1.61652e+07	1.27298e+07	1.47425e+07	0.863478	-0.211768	-0.339656	0.0975758	0.188854	Not Regulated
331	230017200 _	LINF_230017200	LINF_230017200-T1-p1;LINF_230017000-T1-p1;LINF_230017100-T1-p1	sucrosehydrolase-likeprotein|transcript_product=sucrose	4	4.07408e+07	4.6202e+07	5.49996e+07	5.05806e+07	4.42899e+07	5.07982e+07	4.73141e+07	4.85562e+07	0.97442	-0.0373848	-0.0928511	0.746611	0.813457	Not Regulated
332	160015100 _	LINF_160015100	LINF_160015100-T1-p1	sucrose-phosphatesynthase-likeprotein|transcript_product=sucrose-phosphate	18	5.69718e+08	6.18519e+08	7.49048e+08	5.01163e+08	4.86573e+08	5.02783e+08	6.45762e+08	4.9684e+08	1.29974	0.378221	0.495357	0.0204265	0.0626912	Not Regulated
333	360071800 _	LINF_360071800	LINF_360071800-T1-p1	Sucrase/ferredoxin-like-putative|transcript_product=Sucrase/ferredoxin-like	6	4.38151e+07	4.19428e+07	3.60037e+07	6.06955e+07	7.17355e+07	6.81086e+07	4.05872e+07	6.68465e+07	0.60717	-0.719827	-1.05871	0.000677503	0.0068868	Not Regulated
334	250028400 _	LINF_250028400	LINF_250028400-T1-p1;LINF_250028300-T1-p1	succinyl-CoAsynthetasealphasubunit-	14	2.17039e+09	1.80088e+09	1.94217e+09	1.64487e+09	1.76729e+09	1.54306e+09	1.97115e+09	1.65174e+09	1.19338	0.255049	0.321031	0.0530952	0.123283	Not Regulated
335	360037500 _	LINF_360037500	LINF_360037500-T1-p1	succinyl-CoAligase[GDP-forming]beta-chain-	23	4.10947e+09	2.987e+09	3.06239e+09	3.1106e+09	2.98426e+09	3.26206e+09	3.38629e+09	3.11897e+09	1.08571	0.118634	0.127963	0.491343	0.60599	Not Regulated
336	330032400 _	LINF_330032400	LINF_330032400-T1-p1	succinyl-coA:3-ketoacid-coenzymeAtransferase-mitochondrial	24	8.61932e+08	9.18026e+08	9.40914e+08	7.64089e+08	8.09071e+08	7.16024e+08	9.06958e+08	7.63062e+08	1.18858	0.249235	0.312803	0.029162	0.0798102	Not Regulated
338	240021800 _	LINF_240021800	LINF_240021800-T1-p1	Succinatedehydrogenase[ubiquinone]flavoproteinsubunit	18	2.96366e+08	2.78536e+08	3.13801e+08	2.52624e+08	2.70854e+08	2.51251e+08	2.96234e+08	2.58243e+08	1.14711	0.19801	0.240303	0.0634402	0.139221	Not Regulated
339	130015300 _	LINF_130015300	LINF_130015300-T1-p1	subtilisin-likeserinepeptidase|transcript_product=subtilisin-like	2	7.18766e+08	7.51194e+08	7.33014e+08	6.25438e+08	6.0275e+08	5.34429e+08	7.34325e+08	5.87539e+08	1.24983	0.321735	0.415411	0.0118248	0.0437354	Not Regulated
340	50009000 _	LINF_050009000	LINF_050009000-T1-p1	structuralmaintenanceofchromosome(SMC)	13	5.68765e+07	7.057e+07	6.6041e+07	4.40844e+07	5.58432e+07	5.25847e+07	6.44958e+07	5.08375e+07	1.26867	0.343314	0.445953	0.0390379	0.0976461	Not Regulated
341	270013600 _	LINF_270013600	LINF_270013600-T1-p1	StressresponsiveA/BBarrelDomain	5	1.13386e+08	1.19951e+08	1.5695e+08	1.34935e+08	1.54024e+08	1.17601e+08	1.30095e+08	1.3552e+08	0.95997	-0.0589382	-0.123356	0.704661	0.779279	Not Regulated
342	270013700 _	LINF_270013700	LINF_270013700-T1-p1	StressresponsiveA/BBarrelDomain	3	3.13974e+07	4.38096e+07	6.27579e+07	4.47231e+07	5.10482e+07	5.50658e+07	4.59883e+07	5.0279e+07	0.914661	-0.12869	-0.222076	0.500388	0.612562	Not Regulated
343	360005700 _	LINF_360005700	LINF_360005700-T1-p1	stress-inducibleproteinSTI1homolog|	16	2.95724e+09	2.69296e+09	2.92667e+09	2.80402e+09	2.77517e+09	2.61087e+09	2.85896e+09	2.73002e+09	1.04723	0.0665763	0.0542852	0.462238	0.580139	Not Regulated
344	80016000 _	LINF_080016000	LINF_080016000-T1-p1	stress-inducedproteinsti1|transcript_product=stress-induced	43	2.92788e+09	2.7706e+09	3.19267e+09	3.055e+09	3.13987e+09	2.87293e+09	2.96372e+09	3.0226e+09	0.980518	-0.0283836	-0.0801116	0.756273	0.821122	Not Regulated
345	150007700 _	LINF_150007700	LINF_150007700-T1-p1	sterolcarrierprotein-putative	7	2.93167e+07	2.97332e+07	3.2103e+07	4.28838e+07	4.18021e+07	5.59992e+07	3.03843e+07	4.6895e+07	0.647922	-0.626109	-0.926073	0.00349181	0.0192421	Not Regulated
346	360031300 _	LINF_360031300	LINF_360031300-T1-p1;LINF_360031200-T1-p1	sterol24-c-methyltransferase-putative|	7	2.26625e+08	1.97516e+08	2.29166e+08	2.01531e+08	2.12771e+08	1.68227e+08	2.17769e+08	1.94176e+08	1.1215	0.165434	0.194199	0.215708	0.329872	Not Regulated
347	110017200 _	LINF_110017200	LINF_110017200-T1-p1	sterol14-alpha-demethylase-putative|	11	1.55251e+08	1.68496e+08	1.95858e+08	8.48889e+07	7.80948e+07	6.58383e+07	1.73202e+08	7.6274e+07	2.27078	1.18319	1.63463	0.00011316	0.0025549	Not Regulated
348	110014400 _	LINF_110014400	LINF_110014400-T1-p1	STARTdomaincontainingprotein-	13	6.45992e+08	5.97942e+08	6.5562e+08	3.92033e+08	3.81377e+08	3.6295e+08	6.33185e+08	3.78787e+08	1.67161	0.741241	1.00914	9.6954e-05	0.00226411	Not Regulated
349	290035100 _	LINF_290035100	LINF_290035100-T1-p1	STARTdomaincontainingprotein-	3	2.15619e+07	2.23378e+07	2.59237e+07	2.70349e+07	2.73486e+07	2.72549e+07	2.32745e+07	2.72128e+07	0.855276	-0.225538	-0.359145	0.055258	0.126247	Not Regulated
351	340013000 _	LINF_340013000	LINF_340013000-T1-p1	StageIIsporulationproteinE	4	2.63591e+07	2.83949e+07	3.33859e+07	3.44378e+07	2.73435e+07	3.0551e+07	2.93799e+07	3.07774e+07	0.954594	-0.0670412	-0.134824	0.628589	0.720374	Not Regulated
352	300032500 _	LINF_300032500	LINF_300032500-T1-p1	Stabilizationofpolarityaxis-	5	2.35298e+07	2.88033e+07	2.19863e+07	2.93046e+07	3.04334e+07	3.79933e+07	2.47731e+07	3.25771e+07	0.760447	-0.395081	-0.5991	0.0388207	0.097418	Not Regulated
353	190022400 _	LINF_190022400	LINF_190022400-T1-p1	SRP19protein-putative|	3	3.246e+07	3.20882e+07	3.39114e+07	2.70927e+07	3.42182e+07	3.51689e+07	3.28199e+07	3.21599e+07	1.02052	0.0293056	0.00153597	0.762265	0.824798	Not Regulated
354	130021700 _	LINF_130021700	LINF_130021700-T1-p1	squalenemonooxygenase-likeprotein|transcript_product=squalene	10	9.36077e+07	1.03044e+08	1.11478e+08	6.18075e+07	7.00671e+07	5.38002e+07	1.0271e+08	6.18916e+07	1.65952	0.730762	0.994309	0.00109407	0.00940432	Not Regulated
355	350059500 _	LINF_350059500	LINF_350059500-T1-p1	SPRYdomain/HECT-domain(ubiquitin-transferase)|transcript_product=SPRY	4	2.35599e+07	2.29361e+07	2.08531e+07	2.5366e+07	1.88699e+07	3.15797e+07	2.24497e+07	2.52719e+07	0.888329	-0.170834	-0.281722	0.489339	0.604303	Not Regulated
356	130020100 _	LINF_130020100	LINF_130020100-T1-p1	SPRYdomain/HECT-domain(ubiquitin-transferase)-putative	41	1.37274e+08	1.51028e+08	1.59567e+08	2.07818e+08	2.01995e+08	2.19424e+08	1.4929e+08	2.09746e+08	0.711765	-0.490527	-0.734185	0.00165241	0.0120095	Not Regulated
357	70014900 _	LINF_070014900	LINF_070014900-T1-p1	splicingfactorptsr1-likeprotein|	21	2.00345e+09	2.29302e+09	2.48226e+09	1.48416e+09	1.65157e+09	1.47491e+09	2.25958e+09	1.53688e+09	1.47024	0.55605	0.747038	0.00227714	0.0149483	Not Regulated
358	280033100 _	LINF_280033100	LINF_280033100-T1-p1	splicingfactor3Bsubunit1	16	1.08339e+08	1.12078e+08	1.2118e+08	1.44989e+08	1.44626e+08	1.392e+08	1.13866e+08	1.42938e+08	0.796609	-0.328057	-0.504239	0.00708121	0.0305672	Not Regulated
359	300023100 _	LINF_300023100	LINF_300023100-T1-p1	splicingfactor3a-putative	11	7.29792e+07	7.01665e+07	8.22749e+07	9.7664e+07	9.52677e+07	9.54157e+07	7.51402e+07	9.61158e+07	0.781767	-0.355189	-0.54264	0.00742366	0.0314267	Not Regulated
360	300010800 _	LINF_300010800	LINF_300010800-T1-p1	spliceosome-associatedprotein-putative|	3	1.27124e+07	9.05647e+06	1.22622e+07	9.26036e+06	7.97122e+06	1.01321e+07	1.13437e+07	9.12124e+06	1.24365	0.314586	0.405294	0.112518	0.207082	Not Regulated
361	230014200 _	LINF_230014200	LINF_230014200-T1-p1	spliceosomalU5snRNP-specificprotein-	2	1.89193e+07	1.85865e+07	1.87897e+07	2.50323e+07	2.08505e+07	1.94774e+07	1.87652e+07	2.17867e+07	0.861311	-0.215393	-0.344787	0.115412	0.210909	Not Regulated
362	260012100 _	LINF_260012100	LINF_260012100-T1-p1	sphingosinekinaseA-B	3	4.33659e+07	3.66337e+07	5.09115e+07	3.22986e+07	3.17763e+07	2.88036e+07	4.3637e+07	3.09595e+07	1.40949	0.495171	0.660876	0.0120912	0.0442203	Not Regulated
363	40010800 _	LINF_040010800	LINF_040010800-T1-p1	spermidinesynthase|transcript_product=spermidinesynthase	15	5.03225e+08	5.61167e+08	5.87208e+08	5.5653e+08	5.66657e+08	6.0571e+08	5.50533e+08	5.76299e+08	0.95529	-0.0659886	-0.133334	0.498674	0.611063	Not Regulated
364	20008100 _	LINF_020008100	LINF_020008100-T1-p1	SolubleNSFattachmentprotein-	6	4.12415e+07	3.48997e+07	3.45745e+07	8.64362e+07	8.07561e+07	7.94341e+07	3.69052e+07	8.22088e+07	0.448921	-1.15547	-1.67528	2.29395e-05	0.000933639	Not Regulated
365	150018400 _	LINF_150018400	LINF_150018400-T1-p1	solanesyl-diphosphatesynthase-putative|	8	9.71895e+07	1.01814e+08	7.48915e+07	9.66547e+07	1.14503e+08	1.10746e+08	9.12983e+07	1.07301e+08	0.85086	-0.233006	-0.369715	0.145312	0.249094	Not Regulated
366	310015600 _	LINF_310015600	LINF_310015600-T1-p1;LINF_310015400-T1-p1;LINF_310015200-T1-p1;LINF_310015000-T1-p1	sodiumstibogluconateresistanceprotein-	2	9.49922e+06	1.29447e+07	1.16224e+07	8.18729e+06	5.67045e+06	2.13887e+06	1.13554e+07	5.3322e+06	2.1296	1.09058	1.50356	0.0360577	0.0933047	Not Regulated
368	350049800 _	LINF_350049800	LINF_350049800-T1-p1	Snf7-putative|transcript_product=Snf7	3	2.91543e+07	2.89962e+07	3.5527e+07	2.69243e+07	2.44986e+07	3.11381e+07	3.12258e+07	2.75203e+07	1.13465	0.182241	0.217986	0.218035	0.33236	Not Regulated
369	290006900 _	LINF_290006900	LINF_290006900-T1-p1	SNF2familyN-terminaldomain/Helicaseconserved	5	3.34284e+06	4.81239e+06	3.64096e+06	5.90645e+06	7.96693e+06	9.27309e+06	3.93206e+06	7.71549e+06	0.509632	-0.972472	-1.41628	0.00357523	0.0195506	Not Regulated
370	360014700 _	LINF_360014700	LINF_360014700-T1-p1	SNF1-relatedproteinkinases-putative	4	3.65484e+07	3.01426e+07	3.42474e+07	3.52707e+07	3.90438e+07	3.12064e+07	3.36461e+07	3.51736e+07	0.956573	-0.0640535	-0.130595	0.629029	0.720589	Not Regulated
371	230010200 _	LINF_230010200	LINF_230010200-T1-p1	SNF1-relatedproteinkinaseregulatorysubunit	2	1.6685e+07	2.30493e+07	2.38402e+07	7.78238e+06	1.56626e+07	8.977e+06	2.11915e+07	1.08073e+07	1.96085	0.971477	1.33499	0.0116399	0.0432924	Not Regulated
372	200021400 _	LINF_200021400	LINF_200021400-T1-p1	SNAPprotein-putative|	3	2.25789e+07	3.18963e+07	3.0034e+07	1.85729e+07	1.84535e+07	1.74319e+07	2.81697e+07	1.81528e+07	1.55181	0.633955	0.857297	0.00489635	0.0240928	Not Regulated
373	320036100 _	LINF_320036100	LINF_320036100-T1-p1	SNAPprotein-putative|	6	1.30274e+08	1.12344e+08	1.30838e+08	8.62349e+07	8.81696e+07	7.76125e+07	1.24485e+08	8.40056e+07	1.48187	0.567415	0.763123	0.00139346	0.0108174	Not Regulated
374	280018100 _	LINF_280018100	LINF_280018100-T1-p1	SMP-30/Gluconolaconase/LRE-likeregioncontainingprotein-	4	9.96474e+06	1.96867e+07	1.37979e+07	1.44371e+07	1.53239e+07	1.74128e+07	1.44831e+07	1.57246e+07	0.921048	-0.118652	-0.207868	0.517557	0.62918	Not Regulated
375	80009800 _	LINF_080009800	LINF_080009800-T1-p1	smallubiquitinprotein-putative	5	7.73583e+07	8.37253e+07	9.37698e+07	1.091e+08	9.08033e+07	1.13757e+08	8.49511e+07	1.04553e+08	0.812514	-0.299536	-0.463874	0.0549027	0.125637	Not Regulated
376	330042000 _	LINF_330042000	LINF_330042000-T1-p1	smallnuclearribonucleoproteinSmD2|	10	2.85642e+08	2.55036e+08	2.71456e+08	2.66125e+08	2.77252e+08	2.42288e+08	2.70711e+08	2.61888e+08	1.03369	0.0478039	0.0277167	0.623551	0.716618	Not Regulated
377	270026800 _	LINF_270026800	LINF_270026800-T1-p1	smallnuclearribonucleoproteinprotein-	6	6.23241e+07	4.06133e+07	4.88392e+07	5.10878e+07	5.96382e+07	4.55821e+07	5.05922e+07	5.21027e+07	0.97101	-0.0424424	-0.100009	0.771518	0.831023	Not Regulated
378	300017700 _	LINF_300017700	LINF_300017700-T1-p1	smallnuclearribonucleoproteinpolypeptidee	4	7.19291e+07	5.27078e+07	5.30504e+07	5.23123e+07	5.85515e+07	6.20825e+07	5.92291e+07	5.76488e+07	1.02741	0.0390165	0.0152799	0.863817	0.902463	Not Regulated
379	220016600 _	LINF_220016600	LINF_220016600-T1-p1	smallnuclearribonucleoprotein-putative	5	1.40988e+08	1.22529e+08	1.56695e+08	1.2816e+08	1.20268e+08	1.46798e+08	1.40071e+08	1.31742e+08	1.06322	0.0884377	0.0852258	0.528795	0.638905	Not Regulated
380	320016400 _	LINF_320016400	LINF_320016400-T1-p1	smallnuclearribonucleoprotein-putative	5	1.65129e+08	9.87041e+07	1.02921e+08	1.08761e+08	1.16166e+08	9.8231e+07	1.22251e+08	1.0772e+08	1.1349	0.182572	0.218454	0.519126	0.629625	Not Regulated
381	340046300 _	LINF_340046300	LINF_340046300-T1-p1	smallnuclearribonucleoprotein-putative	5	1.15252e+08	1.09706e+08	1.01468e+08	1.00641e+08	1.31942e+08	1.11629e+08	1.08809e+08	1.14737e+08	0.948329	-0.0765399	-0.148267	0.595933	0.693856	Not Regulated
382	200018000 _	LINF_200018000	LINF_200018000-T1-p1	smallmyristoylatedprotein4-	7	2.94548e+08	3.39422e+08	3.63253e+08	5.06155e+08	5.71831e+08	5.02291e+08	3.32407e+08	5.26759e+08	0.631043	-0.66419	-0.979969	0.000925463	0.00852599	Not Regulated
383	200018300 _	LINF_200018300	LINF_200018300-T1-p1;LINF_200018200-T1-p1	smallmyristoylatedprotein-1|transcript_product=small	5	2.48618e+08	2.26429e+08	2.28013e+08	1.45208e+08	1.6378e+08	1.2275e+08	2.34353e+08	1.43912e+08	1.62844	0.703494	0.955715	0.00116905	0.00972054	Not Regulated
384	20007600 _	LINF_020007600	LINF_020007600-T1-p1	smallGTPbindingproteinrab6-like	5	5.94871e+07	6.79149e+07	7.02057e+07	7.69938e+07	7.73713e+07	5.52595e+07	6.58692e+07	6.98749e+07	0.942674	-0.0851698	-0.160481	0.668045	0.74961	Not Regulated
385	100019000 _	LINF_100019000	LINF_100019000-T1-p1	smallGTP-bindingproteinRab7-	8	4.29274e+07	5.70929e+07	5.26191e+07	7.18168e+07	8.08051e+07	7.57938e+07	5.08798e+07	7.61386e+07	0.668253	-0.581534	-0.862987	0.00339327	0.0188817	Not Regulated
386	300022000 _	LINF_300022000	LINF_300022000-T1-p1	smallGTP-bindingproteinRab28-	8	9.16894e+07	9.88222e+07	1.14772e+08	8.55315e+07	7.81152e+07	8.14385e+07	1.01761e+08	8.16951e+07	1.24562	0.316865	0.408519	0.0284806	0.0788544	Not Regulated
387	330026900 _	LINF_330026900	LINF_330026900-T1-p1	smallGTP-bindingproteinRab18-	3	1.27561e+08	1.62739e+08	1.71985e+08	1.4468e+08	1.72494e+08	1.57397e+08	1.54095e+08	1.5819e+08	0.974113	-0.0378395	-0.0934947	0.756166	0.821122	Not Regulated
388	100015800 _	LINF_100015800	LINF_100015800-T1-p1	smallGTP-bindingproteinRab11-	9	5.48027e+08	5.72277e+08	6.31271e+08	5.31432e+08	5.9279e+08	5.29631e+08	5.83858e+08	5.51285e+08	1.05909	0.0828211	0.0772766	0.42869	0.546704	Not Regulated
389	290005800 _	LINF_290005800	LINF_290005800-T1-p1	smallGTP-bindingprotein-putative	8	3.44804e+07	4.07265e+07	5.04491e+07	4.43225e+07	4.49123e+07	4.49809e+07	4.18853e+07	4.47386e+07	0.936224	-0.095074	-0.174499	0.471275	0.586828	Not Regulated
390	300032600 _	LINF_300032600	LINF_300032600-T1-p1	smallglutamine-richtetratricopeptiderepeatprotein	20	9.88599e+08	9.18922e+08	1.11312e+09	1.11442e+09	1.3032e+09	1.09893e+09	1.00688e+09	1.17218e+09	0.858982	-0.219301	-0.350317	0.10574	0.198579	Not Regulated
391	360072500 _	LINF_360072500	LINF_360072500-T1-p1	smallG-protein-putative|	3	2.53868e+07	2.3936e+07	3.02025e+07	1.45357e+07	2.09556e+07	1.6905e+07	2.65084e+07	1.74654e+07	1.51777	0.601949	0.811999	0.0092006	0.0365586	Not Regulated
392	350050400 _	LINF_350050400	LINF_350050400-T1-p1	sm-fsnRNPcorecomplexprotein	4	5.38888e+07	2.58815e+07	2.02466e+07	3.17566e+07	3.96541e+07	2.99518e+07	3.3339e+07	3.37875e+07	0.986726	-0.0192792	-0.0672262	0.713441	0.786607	Not Regulated
393	260029100 _	LINF_260029100	LINF_260029100-T1-p1	SLY1protein-putative|	6	2.77543e+07	3.2039e+07	3.55369e+07	5.60496e+07	6.30444e+07	5.94027e+07	3.17767e+07	5.94989e+07	0.534072	-0.904893	-1.32064	0.000200862	0.00351078	Not Regulated
394	110018100 _	LINF_110018100	LINF_110018100-T1-p1	SKP1-likeprotein|transcript_product=SKP1-likeprotein	7	4.13553e+07	4.91405e+07	6.49167e+07	1.08532e+08	8.5996e+07	9.3585e+07	5.18042e+07	9.60377e+07	0.539415	-0.890534	-1.30031	0.00250207	0.0159291	Not Regulated
395	130018900 _	LINF_130018900	LINF_130018900-T1-p1	Sin-likeproteinconservedregioncontaining	4	2.06655e+07	2.07151e+07	2.02134e+07	2.06951e+07	2.02352e+07	2.32442e+07	2.05313e+07	2.13915e+07	0.959787	-0.0592132	-0.123745	0.54498	0.652568	Not Regulated
396	360077100 _	LINF_360077100	LINF_360077100-T1-p1	similaritytoendo-1-likeprotein|	12	8.13202e+07	8.26172e+07	8.47398e+07	1.5559e+08	1.29085e+08	1.45724e+08	8.28924e+07	1.43466e+08	0.577783	-0.791399	-1.16001	0.000160606	0.00315564	Not Regulated
397	260007100 _	LINF_260007100	LINF_260007100-T1-p1	Silentinformationregulator2related	7	7.55246e+07	5.1516e+07	6.92067e+07	1.0085e+08	9.58993e+07	8.71123e+07	6.54158e+07	9.46207e+07	0.691347	-0.532517	-0.793613	0.0133943	0.0471698	Not Regulated
398	190012800 _	LINF_190012800	LINF_190012800-T1-p1	signalrecognitionparticleprotein-	14	1.37021e+08	1.30293e+08	1.64446e+08	1.27333e+08	1.52004e+08	1.28692e+08	1.4392e+08	1.3601e+08	1.05816	0.0815595	0.075491	0.558811	0.663632	Not Regulated
399	240012300 _	LINF_240012300	LINF_240012300-T1-p1	signalrecognitionparticle-putative	7	7.31804e+07	7.1806e+07	7.85693e+07	9.42236e+07	1.03135e+08	8.82033e+07	7.45186e+07	9.51874e+07	0.782862	-0.35317	-0.539783	0.00952114	0.0375183	Not Regulated
400	340017800 _	LINF_340017800	LINF_340017800-T1-p1	Shwachman-Bodian-Diamondsyndrome(SBDS)protein/SBDSprotein	4	3.27712e+07	3.3523e+07	3.55092e+07	2.86151e+07	3.67989e+07	3.34998e+07	3.39344e+07	3.29713e+07	1.02921	0.0415416	0.0188535	0.688365	0.765122	Not Regulated
401	320045300 _	LINF_320045300	LINF_320045300-T1-p1	SHQ1protein-putative|	6	5.18538e+07	5.91772e+07	5.03383e+07	3.07483e+07	3.47764e+07	3.34978e+07	5.37897e+07	3.30075e+07	1.62962	0.704538	0.957194	0.000393647	0.00502915	Not Regulated
402	340005000 _	LINF_340005000	LINF_340005000-T1-p1	shortchaindehydrogenase-putative	7	1.60151e+08	1.51382e+08	1.48645e+08	1.0906e+08	1.11329e+08	1.0367e+08	1.53393e+08	1.0802e+08	1.42004	0.505936	0.676113	0.000679253	0.0068868	Not Regulated
403	350017000 _	LINF_350017000	LINF_350017000-T1-p1	shortchaindehydrogenase-putative	14	6.16688e+08	7.65552e+08	8.76005e+08	9.34784e+08	9.62626e+08	8.19624e+08	7.52748e+08	9.05678e+08	0.831143	-0.266831	-0.417586	0.111828	0.206212	Not Regulated
404	350017100 _	LINF_350017100	LINF_350017100-T1-p1	shortchaindehydrogenase-putative	14	1.17391e+09	1.1068e+09	1.16723e+09	1.32195e+09	1.32034e+09	1.35045e+09	1.14932e+09	1.33091e+09	0.863553	-0.211643	-0.339479	0.0307488	0.0824027	Not Regulated
405	360042700 _	LINF_360042700	LINF_360042700-T1-p1	shortchaindehydrogenase-likeprotein|	4	1.56924e+07	9.05263e+06	9.71949e+06	1.40176e+07	1.17166e+07	1.68046e+07	1.14882e+07	1.41796e+07	0.810189	-0.30367	-0.469726	0.220653	0.334739	Not Regulated
406	360017200 _	LINF_360017200	LINF_360017200-T1-p1	shortchain3-hydroxyacyl-CoAdehydrogenase-	7	1.04752e+08	8.92056e+07	9.05399e+07	1.60571e+08	1.65035e+08	1.91903e+08	9.48325e+07	1.72503e+08	0.549743	-0.86317	-1.26159	0.000230818	0.00371526	Not Regulated
407	360007300 _	LINF_360007300	LINF_360007300-T1-p1	SETdomainprotein-putative	5	6.0612e+07	6.48219e+07	7.64848e+07	6.99496e+07	7.41692e+07	5.78912e+07	6.73062e+07	6.73367e+07	0.999548	-0.000652422	-0.0408637	0.998566	0.999268	Not Regulated
408	210027300 _	LINF_210027300	LINF_210027300-T1-p1	SETdomaincontainingprotein-	8	9.88599e+07	1.15099e+08	1.04347e+08	1.35364e+08	1.2135e+08	1.38116e+08	1.06102e+08	1.3161e+08	0.806184	-0.31082	-0.479844	0.0202036	0.062362	Not Regulated
409	230015700 _	LINF_230015700	LINF_230015700-T1-p1	SETdomaincontainingprotein-	2	6.6395e+06	5.24923e+06	7.40388e+06	6.5474e+06	7.10334e+06	5.9217e+06	6.43087e+06	6.52415e+06	0.985702	-0.0207762	-0.0693449	0.842265	0.886447	Not Regulated
410	230016000 _	LINF_230016000	LINF_230016000-T1-p1	SETdomaincontainingprotein-	3	5.64341e+07	5.02259e+07	6.14639e+07	4.17599e+07	5.06288e+07	5.2124e+07	5.60413e+07	4.81709e+07	1.16338	0.218328	0.26906	0.134084	0.233785	Not Regulated
411	330011600 _	LINF_330011600	LINF_330011600-T1-p1	SETdomaincontainingprotein-	2	4.69196e+09	767874	4.27009e+09	4.10426e+09	4.90278e+09	4.44098e+09	2.9876e+09	4.48267e+09	0.666479	-0.585369	-0.868415	0.258218	0.375855	Not Regulated
412	360052400 _	LINF_360052400	LINF_360052400-T1-p1	SETdomaincontainingprotein-	7	2.45896e+07	2.92835e+07	2.85682e+07	4.06909e+07	4.44123e+07	4.02847e+07	2.74804e+07	4.17959e+07	0.65749	-0.60496	-0.896141	0.000916981	0.0085097	Not Regulated
413	340016800 _	LINF_340016800	LINF_340016800-T1-p1	SETdomain/Tetratricopeptiderepeat-putative	15	1.43224e+08	1.30392e+08	1.46317e+08	1.23198e+08	1.40544e+08	1.31663e+08	1.39978e+08	1.31802e+08	1.06203	0.0868263	0.0829452	0.389794	0.508565	Not Regulated
414	110005900 _	LINF_110005900	LINF_110005900-T1-p1	seryl-tRNAsynthetase-putative|	32	3.48975e+09	3.99264e+09	4.48941e+09	3.32382e+09	3.22457e+09	2.97591e+09	3.9906e+09	3.17477e+09	1.25698	0.329956	0.427047	0.031955	0.0848628	Not Regulated
415	360079300 _	LINF_360079300	LINF_360079300-T1-p1	serinepeptidaseclanSC-	38	1.63068e+09	1.67817e+09	1.84193e+09	1.95972e+09	2.10046e+09	2.08625e+09	1.71693e+09	2.04881e+09	0.838013	-0.254956	-0.40078	0.025802	0.0734566	Not Regulated
416	60008700 _	LINF_060008700	LINF_060008700-T1-p1	serinepeptidase-clanSC	2	4.72861e+07	2.7645e+07	4.25778e+07	3.73969e+07	5.24095e+07	4.82438e+07	3.91696e+07	4.60167e+07	0.851204	-0.232423	-0.368889	0.318726	0.439308	Not Regulated
417	120017600 _	LINF_120017600	LINF_120017600-T1-p1	serinepeptidase-ClanSC	3	1.82154e+07	1.70946e+07	2.73463e+07	1.90811e+07	1.82311e+07	1.76678e+07	2.08854e+07	1.83266e+07	1.13962	0.188554	0.226921	0.432964	0.550586	Not Regulated
418	350008300 _	LINF_350008300	LINF_350008300-T1-p1	serinepalmitoyltransferase-putative|	2	4.60669e+06	4.55761e+06	5.84968e+06	1.79239e+06	1.84103e+06	5.35041e+06	5.00466e+06	2.99461e+06	1.67122	0.740905	1.00866	0.0735577	0.155048	Not Regulated
419	340044900 _	LINF_340044900	LINF_340044900-T1-p1	serinepalmitoyltransferase-likeprotein|transcript_product=serine	9	8.46697e+07	8.25089e+07	8.45779e+07	4.51545e+07	4.85502e+07	4.5283e+07	8.39188e+07	4.63292e+07	1.81136	0.857072	1.17308	2.70677e-05	0.00103142	Not Regulated
420	140019600 _	LINF_140019600	LINF_140019600-T1-p1	serinehydroxymethyltransferase(SHMT-L)|transcript_product=serine	26	1.29467e+09	1.23444e+09	1.4696e+09	1.15576e+09	1.13666e+09	1.06801e+09	1.3329e+09	1.12015e+09	1.18994	0.250884	0.315136	0.0440191	0.106966	Not Regulated
421	180009500 _	LINF_180009500	LINF_180009500-T1-p1	serinecarboxypeptidase(CBP1)-putative	2	1.34192e+07	1.68013e+07	1.37835e+07	2.33604e+07	1.90484e+07	2.15209e+07	1.4668e+07	2.13099e+07	0.688319	-0.538852	-0.802578	0.00535933	0.0255484	Not Regulated
422	180006500 _	LINF_180006500	LINF_180006500-T1-p1	serine/threonineproteinphosphatasetype5	21	7.76995e+08	7.74133e+08	8.76925e+08	6.6578e+08	6.77139e+08	6.38279e+08	8.09351e+08	6.604e+08	1.22555	0.293427	0.375347	0.0161611	0.0531442	Not Regulated
423	310034400 _	LINF_310034400	LINF_310034400-T1-p1	serine/threonineproteinphosphatasepp1(5.9)-	2	1.48718e+07	1.41974e+07	1.52615e+07	1.58649e+07	1.59014e+07	1.33509e+07	1.47769e+07	1.50391e+07	0.982567	-0.025372	-0.0758493	0.841101	0.886447	Not Regulated
424	280012000 _	LINF_280012000	LINF_280012000-T1-p1	serine/threonineproteinphosphatasecatalyticsubunit	14	2.53421e+08	2.53757e+08	2.71001e+08	3.07324e+08	2.98314e+08	2.73412e+08	2.59393e+08	2.93016e+08	0.885251	-0.175842	-0.28881	0.0897149	0.177348	Not Regulated
425	200011900 _	LINF_200011900	LINF_200011900-T1-p1	serine/threonineproteinphosphatase2Aregulatory	19	2.35123e+08	2.64198e+08	2.48537e+08	2.47822e+08	2.69813e+08	2.81432e+08	2.49286e+08	2.66355e+08	0.935915	-0.0955507	-0.175173	0.344584	0.463513	Not Regulated
426	90010600 _	LINF_090010600	LINF_090010600-T1-p1	serine/threonineproteinphosphatase-putative	5	1.55805e+07	2.00823e+07	2.12224e+07	3.0293e+07	3.48407e+07	2.40692e+07	1.89617e+07	2.97343e+07	0.637706	-0.649036	-0.958523	0.0113834	0.0425606	Not Regulated
427	250019400 _	LINF_250019400	LINF_250019400-T1-p1	serine/threonineproteinphosphatase-putative	6	4.46552e+07	4.06123e+07	4.72325e+07	6.59124e+07	6.37393e+07	6.38711e+07	4.41667e+07	6.45076e+07	0.684674	-0.546511	-0.813419	0.000758603	0.00753052	Not Regulated
428	360027500 _	LINF_360027500	LINF_360027500-T1-p1	serine/threonineproteinphosphatase-putative	2	1.37634e+07	1.37772e+07	1.92775e+07	2.32667e+07	2.02872e+07	2.2633e+07	1.56061e+07	2.20623e+07	0.707363	-0.499478	-0.746852	0.0156903	0.052412	Not Regulated
429	210006700 _	LINF_210006700	LINF_210006700-T1-p1	serine/threonineproteinkinase-putative	4	8.23499e+06	1.23041e+07	1.12299e+07	1.21016e+07	1.97464e+07	1.63148e+07	1.05896e+07	1.60543e+07	0.659615	-0.600304	-0.889552	0.0399955	0.0993437	Not Regulated
430	360021400 _	LINF_360021400	LINF_360021400-T1-p1	serine/threonineproteinkinase-putative	21	5.20103e+08	5.20888e+08	5.1722e+08	5.44345e+08	5.76494e+08	5.29461e+08	5.19404e+08	5.501e+08	0.944199	-0.0828366	-0.157179	0.333686	0.453617	Not Regulated
431	360021500 _	LINF_360021500	LINF_360021500-T1-p1	serine/threonineproteinkinase-putative	2	1.66728e+06	1.78623e+06	4.67535e+06	5.23272e+06	4.40766e+06	7.92866e+06	2.70962e+06	5.85635e+06	0.462681	-1.11191	-1.61363	0.0297704	0.0808306	Not Regulated
432	300038500 _	LINF_300038500	LINF_300038500-T1-p1	serine/threoninephosphatase-putative|	3	2.92331e+07	3.83735e+07	3.31408e+07	1.79239e+06	1.84103e+06	2.1275e+07	3.35825e+07	8.3028e+06	4.04472	2.01604	2.81336	0.018902	0.0591129	Not Regulated
433	70015200 _	LINF_070015200	LINF_070015200-T1-p1	serine/threoninekinase-putative|	6	1.84682e+08	1.52042e+08	1.69535e+08	1.40067e+08	1.63045e+08	1.56955e+08	1.68753e+08	1.53356e+08	1.1004	0.138031	0.155415	0.263225	0.380868	Not Regulated
434	340013700 _	LINF_340013700	LINF_340013700-T1-p1;LINF_340013500-T1-p1;LINF_340013800-T1-p1;LINF_340013600-T1-p1	serine/threonine-proteinphosphatasePP1-putative	2	1.0341e+07	1.40193e+07	1.24961e+07	8.27258e+06	1.37983e+07	1.08578e+07	1.22855e+07	1.09762e+07	1.11928	0.162573	0.19015	0.422055	0.53945	Not Regulated
435	340014300 _	LINF_340014300	LINF_340014300-T1-p1	serine/threonine-proteinphosphatasePP1-putative	8	5.85488e+07	5.63922e+07	6.655e+07	6.73492e+07	7.06079e+07	6.52311e+07	6.0497e+07	6.77294e+07	0.893217	-0.162918	-0.270519	0.135437	0.235712	Not Regulated
436	290033500 _	LINF_290033500	LINF_290033500-T1-p1	serine/threonine-proteinkinase-putative|	19	7.43238e+08	6.78421e+08	7.69261e+08	5.95139e+08	5.24687e+08	5.07811e+08	7.30307e+08	5.42546e+08	1.34607	0.428758	0.566882	0.00503382	0.0244995	Not Regulated
437	300041600 _	LINF_300041600	LINF_300041600-T1-p1	serine/threonine-proteinkinase-putative|	13	1.74278e+08	1.90687e+08	2.15594e+08	1.42e+08	1.86423e+08	1.42021e+08	1.9352e+08	1.56814e+08	1.23407	0.303424	0.389497	0.0767537	0.160316	Not Regulated
438	60013000 _	LINF_060013000	LINF_060013000-T1-p1	serine-threoninedehydratase-putative|	7	1.66646e+08	1.602e+08	2.20384e+08	6.17028e+07	1.61055e+08	8.57945e+07	1.8241e+08	1.02851e+08	1.77354	0.826633	1.13	0.0379985	0.0963503	Not Regulated
439	220022300 _	LINF_220022300	LINF_220022300-T1-p1	ser/thrproteinphosphatase-putative	10	1.52539e+08	1.44277e+08	1.54644e+08	1.79911e+08	1.67035e+08	1.55209e+08	1.50487e+08	1.67385e+08	0.899046	-0.153533	-0.257236	0.145703	0.249315	Not Regulated
440	280033900 _	LINF_280033900	LINF_280033900-T1-p1	SelRdomaincontainingprotein-	6	7.34527e+07	7.15147e+07	7.65757e+07	9.67932e+07	9.34901e+07	7.79377e+07	7.38477e+07	8.9407e+07	0.825972	-0.275835	-0.43033	0.0464429	0.111471	Not Regulated
441	360063800 _	LINF_360063800	LINF_360063800-T1-p1	selenophosphatesynthetase-putative|	3	1.84215e+07	2.06186e+07	1.78616e+07	2.26171e+07	2.33771e+07	2.02181e+07	1.89672e+07	2.20708e+07	0.859383	-0.218627	-0.349364	0.0742497	0.156001	Not Regulated
442	340035300 _	LINF_340035300	LINF_340035300-T1-p1	selenocysteine-specificelongationfactor-putative	3	8.46755e+07	4.50181e+07	1.63751e+06	5.30296e+07	5.32513e+07	5.56058e+07	4.3777e+07	5.39623e+07	0.811253	-0.301776	-0.467045	0.315035	0.435909	Not Regulated
443	70006200 _	LINF_070006200	LINF_070006200-T1-p1	Sec7domaincontainingprotein-	4	1.54162e+07	1.64412e+07	1.37713e+07	1.80947e+07	1.36687e+07	1.38026e+07	1.52096e+07	1.51887e+07	1.00138	0.00198304	-0.0371337	0.942453	0.964804	Not Regulated
444	340029900 _	LINF_340029900	LINF_340029900-T1-p1	Sec7domaincontainingprotein-	8	1.05452e+08	8.02121e+07	1.06514e+08	1.48057e+08	2.10169e+08	2.08815e+08	9.73928e+07	1.89014e+08	0.515268	-0.956605	-1.39382	0.00202315	0.0137564	Not Regulated
445	360011400 _	LINF_360011400	LINF_360011400-T1-p1	sec14,cytosolicfactor|transcript_product=sec14,	4	3.91385e+07	4.09843e+07	4.62745e+07	3.34046e+07	3.22049e+07	1.92937e+07	4.21325e+07	2.83011e+07	1.48872	0.574076	0.772551	0.0334479	0.0879086	Not Regulated
446	250010600 _	LINF_250010600	LINF_250010600-T1-p1	Scd6-likeSmdomaincontainingprotein	8	3.96713e+08	3.01436e+08	3.16584e+08	3.03298e+08	3.13436e+08	2.45319e+08	3.38244e+08	2.87351e+08	1.17711	0.23525	0.29301	0.171872	0.280593	Not Regulated
447	140007400 _	LINF_140007400	LINF_140007400-T1-p1	ScavengermRNAdecappingenzymeC-term	8	4.61223e+08	3.7786e+08	3.91039e+08	4.13973e+08	3.89397e+08	4.27196e+08	4.10041e+08	4.10189e+08	0.99964	-0.000519631	-0.0406757	0.96391	0.978789	Not Regulated
448	280012400 _	LINF_280012400	LINF_280012400-T1-p1	Sas10/Utp3/C1Dfamily/Sas10C-terminaldomaincontaining	3	3.35879e+07	3.26511e+07	3.14344e+07	2.32478e+07	1.75311e+07	1.72974e+07	3.25578e+07	1.93587e+07	1.68181	0.750016	1.02156	0.00117029	0.00972054	Not Regulated
449	290034100 _	LINF_290034100	LINF_290034100-T1-p1	SAMdomain(Sterilealphamotif)	16	9.70106e+07	1.05858e+08	1.07996e+08	1.11481e+08	8.71491e+07	8.72367e+07	1.03622e+08	9.52891e+07	1.08744	0.120942	0.131229	0.34082	0.45997	Not Regulated
450	280009700 _	LINF_280009700	LINF_280009700-T1-p1	Saccharopinedehydrogenase-putative|	2	1.19977e+06	6.22485e+06	5.3515e+06	3.90499e+06	5.32381e+06	4.19217e+06	4.25871e+06	4.47365e+06	0.951953	-0.0710377	-0.14048	0.568273	0.671231	Not Regulated
451	320028100 _	LINF_320028100	LINF_320028100-T1-p1	SAC3/GANP/Nin1/mts3/eIF-3p25family/COP9signalosome-	17	1.62942e+09	1.61469e+09	1.84393e+09	1.56008e+09	1.60637e+09	1.53864e+09	1.69601e+09	1.56836e+09	1.08139	0.112888	0.119831	0.25995	0.377856	Not Regulated
452	350058800 _	LINF_350058800	LINF_350058800-T1-p1	SAC3/GANP/Nin1/mts3/eIF-3p25family-putative	8	1.89553e+07	1.94623e+07	2.85471e+07	1.92704e+07	2.5321e+07	2.32974e+07	2.23216e+07	2.26296e+07	0.986388	-0.0197734	-0.0679256	0.855529	0.896192	Not Regulated
453	300041000 _	LINF_300041000	LINF_300041000-T1-p1;LINF_300040800-T1-p1	S-adenosylmethioninesynthetase|transcript_product=S-adenosylmethioninesynthetase	37	7.08587e+09	6.54458e+09	7.75149e+09	8.131e+09	8.66522e+09	7.5291e+09	7.12731e+09	8.10844e+09	0.878999	-0.186066	-0.30328	0.118533	0.21496	Not Regulated
454	300036800 _	LINF_300036800	LINF_300036800-T1-p1	S-adenosylmethioninedecarboxylaseproenzyme-like-	7	3.72271e+07	3.47314e+07	3.53706e+07	3.4645e+07	4.18337e+07	3.7101e+07	3.57764e+07	3.78599e+07	0.944967	-0.0816637	-0.155519	0.462932	0.580754	Not Regulated
455	300036700 _	LINF_300036700	LINF_300036700-T1-p1	S-adenosylmethioninedecarboxylase|transcript_product=S-adenosylmethioninedecarboxylase	8	1.61649e+08	1.50703e+08	1.79536e+08	1.75278e+08	1.59422e+08	1.81144e+08	1.63963e+08	1.71948e+08	0.953561	-0.0686033	-0.137035	0.521506	0.631437	Not Regulated
456	360048000 _	LINF_360048000	LINF_360048000-T1-p1	S-adenosylhomocysteinehydrolase|transcript_product=S-adenosylhomocysteinehydrolase	44	1.02029e+10	9.86942e+09	1.11334e+10	1.75288e+10	1.84015e+10	1.64453e+10	1.04019e+10	1.74585e+10	0.595809	-0.747078	-1.09728	0.000154265	0.00309509	Not Regulated
457	200010800 _	LINF_200010800	LINF_200010800-T1-p1	RWDdomain-containingprotein|transcript_product=RWD	5	8.6551e+07	6.88173e+07	8.39936e+07	6.95052e+07	7.94469e+07	7.63508e+07	7.97873e+07	7.5101e+07	1.0624	0.0873272	0.083654	0.516484	0.628293	Not Regulated
458	340032100 _	LINF_340032100	LINF_340032100-T1-p1	ruvB-likeDNAhelicase-putative	25	8.80473e+08	8.91417e+08	1.09501e+09	1.10485e+09	1.15289e+09	1.08729e+09	9.55635e+08	1.11501e+09	0.857066	-0.222522	-0.354876	0.0832477	0.168806	Not Regulated
459	340041900 _	LINF_340041900	LINF_340041900-T1-p1	ruvb-like1DNAhelicase-	30	1.46083e+09	1.61587e+09	1.81477e+09	1.69828e+09	1.92637e+09	1.66641e+09	1.63049e+09	1.76369e+09	0.924478	-0.113288	-0.200278	0.352473	0.470791	Not Regulated
460	300006700 _	LINF_300006700	LINF_300006700-T1-p1	RubiscoLSMTsubstrate-binding-putative	9	4.65063e+07	3.33901e+07	4.39072e+07	5.09144e+07	5.40575e+07	5.33656e+07	4.12679e+07	5.27792e+07	0.781898	-0.354948	-0.542299	0.0379509	0.0963503	Not Regulated
461	210009100 _	LINF_210009100	LINF_210009100-T1-p1	Rtr1/RPAP2family-putative|	2	3.8738e+06	3.01623e+06	5.70986e+06	4.67108e+06	6.90497e+06	7.80169e+06	4.19996e+06	6.45925e+06	0.650225	-0.62099	-0.918828	0.0678519	0.145571	Not Regulated
462	280009200 _	LINF_280009200	LINF_280009200-T1-p1	rrp44phomologue-putative|	19	1.4443e+08	1.34663e+08	1.63736e+08	1.40226e+08	1.59698e+08	1.6375e+08	1.4761e+08	1.54558e+08	0.955043	-0.0663626	-0.133863	0.569247	0.671546	Not Regulated
463	50005700 _	LINF_050005700	LINF_050005700-T1-p1	Rrp15p-putative|transcript_product=Rrp15p	2	1.96845e+07	1.64421e+07	1.58225e+07	1.22242e+07	1.03329e+07	7.35295e+06	1.73164e+07	9.97002e+06	1.73685	0.79647	1.0873	0.00635024	0.0286263	Not Regulated
464	320042800 _	LINF_320042800	LINF_320042800-T1-p1	Roadblock/LC7domaincontainingprotein-	3	1.49466e+07	9.25132e+06	1.42791e+07	1.08323e+07	8.96135e+06	8.80367e+06	1.28257e+07	9.53244e+06	1.34548	0.428118	0.565976	0.0970256	0.188045	Not Regulated
465	250027900 _	LINF_250027900	LINF_250027900-T1-p1	RNAtriphosphatase-putative|	4	3.75664e+07	2.59032e+07	2.6161e+07	2.42093e+07	2.3122e+07	4.28059e+07	2.98768e+07	3.00457e+07	0.994379	-0.00813241	-0.0514501	0.920234	0.94819	Not Regulated
466	20008200 _	LINF_020008200	LINF_020008200-T1-p1	RNasePH-likeprotein-putative	4	5.22466e+07	4.93442e+07	5.6359e+07	6.6028e+07	6.25873e+07	6.74693e+07	5.26499e+07	6.53615e+07	0.805519	-0.31201	-0.481529	0.0118085	0.0437354	Not Regulated
468	260020300 _	LINF_260020300	LINF_260020300-T1-p1	RNArecognitionmotif(a.k.a.RRM	3	7.40419e+07	8.31496e+07	9.44906e+07	7.76584e+07	9.00992e+07	9.0033e+07	8.3894e+07	8.59302e+07	0.976304	-0.0345974	-0.0889061	0.766183	0.827466	Not Regulated
469	320014000 _	LINF_320014000	LINF_320014000-T1-p1	RNArecognitionmotif(a.k.a.RRM	8	7.97948e+07	7.55091e+07	8.20698e+07	5.33594e+07	5.71229e+07	4.64442e+07	7.91246e+07	5.23088e+07	1.51264	0.597071	0.805095	0.00109591	0.00940432	Not Regulated
470	30010000 _	LINF_030010000	LINF_030010000-T1-p1	RNArecognitionmotif.(a.k.a.RRM	17	3.13448e+08	3.22358e+08	3.57387e+08	3.49798e+08	3.7306e+08	3.34115e+08	3.31065e+08	3.52324e+08	0.939659	-0.0897913	-0.167022	0.369293	0.485517	Not Regulated
471	110005700 _	LINF_110005700	LINF_110005700-T1-p1	RNArecognitionmotif.(a.k.a.RRM	6	1.05744e+08	8.96465e+07	1.03912e+08	5.06643e+07	6.26669e+07	5.59631e+07	9.97673e+07	5.64314e+07	1.76794	0.822069	1.12354	0.000376583	0.00498824	Not Regulated
472	240021200 _	LINF_240021200	LINF_240021200-T1-p1	RNArecognitionmotif.(a.k.a.RRM	3	4.42361e+07	3.10578e+07	3.96517e+07	4.9648e+07	5.55381e+07	5.62211e+07	3.83152e+07	5.38024e+07	0.712147	-0.489754	-0.733089	0.0139525	0.0485356	Not Regulated
473	240023900 _	LINF_240023900	LINF_240023900-T1-p1	RNArecognitionmotif.(a.k.a.RRM	3	1.4934e+08	1.56529e+08	1.33998e+08	1.00243e+08	1.07411e+08	9.42976e+07	1.46622e+08	1.0065e+08	1.45675	0.542753	0.728219	0.00146744	0.0112689	Not Regulated
474	260015600 _	LINF_260015600	LINF_260015600-T1-p1	RNArecognitionmotif.(a.k.a.RRM	3	3.26312e+07	3.22968e+07	2.78164e+07	5.04262e+07	5.5182e+07	4.74047e+07	3.09148e+07	5.10043e+07	0.606121	-0.722322	-1.06224	0.00044241	0.00536352	Not Regulated
476	300027200 _	LINF_300027200	LINF_300027200-T1-p1	RNArecognitionmotif.(a.k.a.RRM	2	1.3426e+07	1.1563e+07	1.08681e+07	1.09449e+07	1.13584e+07	1.06832e+07	1.19524e+07	1.09955e+07	1.08703	0.120385	0.130441	0.312542	0.433723	Not Regulated
477	300037400 _	LINF_300037400	LINF_300037400-T1-p1	RNArecognitionmotif.(a.k.a.RRM	2	4.53328e+07	5.28633e+07	4.76273e+07	5.55524e+07	5.24391e+07	5.98142e+07	4.86078e+07	5.59352e+07	0.869001	-0.20257	-0.326638	0.0860439	0.1726	Not Regulated
478	310036300 _	LINF_310036300	LINF_310036300-T1-p1	RNArecognitionmotif.(a.k.a.RRM	3	5.25636e+07	5.3686e+07	6.41228e+07	6.41688e+07	5.86311e+07	6.44603e+07	5.67908e+07	6.242e+07	0.909816	-0.136353	-0.23292	0.242171	0.35767	Not Regulated
479	320027400 _	LINF_320027400	LINF_320027400-T1-p1	RNArecognitionmotif.(a.k.a.RRM	6	1.23098e+08	1.16113e+08	1.22744e+08	7.38593e+07	7.85734e+07	6.16239e+07	1.20652e+08	7.13522e+07	1.69093	0.757818	1.0326	0.000450465	0.00539234	Not Regulated
480	330022800 _	LINF_330022800	LINF_330022800-T1-p1	RNArecognitionmotif.(a.k.a.RRM	6	1.04995e+08	1.03064e+08	1.23564e+08	5.56022e+07	5.31605e+07	5.60946e+07	1.10541e+08	5.49524e+07	2.01157	1.00833	1.38714	4.70005e-05	0.00142451	Not Regulated
481	330022900 _	LINF_330022900	LINF_330022900-T1-p1	RNArecognitionmotif.(a.k.a.RRM	3	2.01376e+07	2.1276e+07	2.12479e+07	1.66071e+07	1.72015e+07	1.5822e+07	2.08871e+07	1.65435e+07	1.26256	0.336348	0.436094	0.00539843	0.0255484	Not Regulated
482	340033000 _	LINF_340033000	LINF_340033000-T1-p1	RNArecognitionmotif.(a.k.a.RRM	8	5.18898e+08	4.57572e+08	5.52513e+08	4.07207e+08	3.98194e+08	3.51007e+08	5.09661e+08	3.85469e+08	1.32218	0.402922	0.530316	0.0103631	0.0398108	Not Regulated
483	350022000 _	LINF_350022000	LINF_350022000-T1-p1	RNAre-cappingenzyme-cytoplasmic	2	2.07199e+07	1.90392e+07	1.9914e+07	1.9652e+07	2.22434e+07	1.91211e+07	1.9891e+07	2.03388e+07	0.977983	-0.0321183	-0.0853974	0.7632	0.825496	Not Regulated
484	150009000 _	LINF_150009000	LINF_150009000-T1-p1	RNApseudouridylatesynthase-putative	3	3.11786e+06	3.35938e+06	4.22474e+06	3.41997e+06	3.57744e+06	3.62198e+06	3.56733e+06	3.53979e+06	1.00778	0.0111785	-0.0241193	0.995927	0.996977	Not Regulated
485	300020300 _	LINF_300020300	LINF_300020300-T1-p1	RNApseudouridylatesynthase-putative	4	4.35059e+07	3.94305e+07	3.87857e+07	2.97898e+07	3.6057e+07	4.011e+07	4.0574e+07	3.53189e+07	1.14879	0.200114	0.243282	0.15991	0.266347	Not Regulated
486	290006300 _	LINF_290006300	LINF_290006300-T1-p1	RNApolymerasesubunit-putative	6	7.3125e+07	6.42078e+07	6.44011e+07	4.41133e+07	4.97135e+07	5.17075e+07	6.72447e+07	4.85114e+07	1.38616	0.471095	0.626801	0.00360805	0.0196922	Not Regulated
488	250011500 _	LINF_250011500	LINF_250011500-T1-p1	RNApolymeraseIsecondlargest	3	8.62807e+06	7.25795e+06	6.09694e+06	1.0101e+07	8.39541e+06	5.0479e+06	7.32765e+06	7.8481e+06	0.933685	-0.0989917	-0.180043	0.848647	0.890204	Not Regulated
489	310034200 _	LINF_310034200	LINF_310034200-T1-p1	RNApolymeraseiilargestsubunit	15	7.56325e+07	7.79624e+07	8.8564e+07	4.6666e+07	4.72675e+07	3.6023e+07	8.07197e+07	4.33188e+07	1.86338	0.897926	1.2309	0.000512164	0.0057416	Not Regulated
490	280013400 _	LINF_280013400	LINF_280013400-T1-p1	RNApolymeraseBsubunitRPB8	3	1.44722e+07	1.83345e+07	1.96601e+07	1.34029e+07	1.70392e+07	1.42813e+07	1.74889e+07	1.49078e+07	1.17314	0.230374	0.286108	0.191172	0.30256	Not Regulated
491	320018500 _	LINF_320018500	LINF_320018500-T1-p1	RNApolymerase-likeprotein-putative	9	1.75251e+08	1.54246e+08	1.30605e+08	1.07645e+08	1.18074e+08	9.76539e+07	1.53367e+08	1.07791e+08	1.42282	0.508751	0.680096	0.0101431	0.0393166	Not Regulated
492	350033800 _	LINF_350033800	LINF_350033800-T1-p1	RNApolymerase-associatedproteinLEO1-	2	7.62936e+06	9.88222e+06	1.55387e+07	1.37626e+07	1.65902e+07	1.86845e+07	1.10168e+07	1.63458e+07	0.673983	-0.569217	-0.845554	0.0607539	0.135048	Not Regulated
493	290033300 _	LINF_290033300	LINF_290033300-T1-p1	RNApolymerase-associatedproteinCTR9-	3	721751	2.59396e+06	2.81535e+06	3.17496e+06	2.92773e+06	3.05189e+06	2.04369e+06	3.05153e+06	0.669726	-0.578357	-0.858491	0.166338	0.273679	Not Regulated
494	360048800 _	LINF_360048800	LINF_360048800-T1-p1	RNApolymerase-associatedproteinCDC73-	3	4.32959e+06	1.90992e+07	1.82519e+07	2.14783e+07	3.04936e+07	3.01646e+07	1.38936e+07	2.73788e+07	0.507457	-0.978644	-1.42502	0.0771731	0.160721	Not Regulated
495	90005800 _	LINF_090005800	LINF_090005800-T1-p1	RNAhelicase-putative|	20	1.12073e+08	1.09096e+08	1.15603e+08	1.19911e+08	1.23483e+08	1.20652e+08	1.12257e+08	1.21348e+08	0.925083	-0.112345	-0.198943	0.186223	0.297393	Not Regulated
496	210011700 _	LINF_210011700	LINF_210011700-T1-p1	RNAhelicase-putative|	27	5.14571e+08	5.0155e+08	5.3801e+08	3.34614e+08	3.73152e+08	3.03934e+08	5.18044e+08	3.37233e+08	1.53616	0.619328	0.836596	0.000795244	0.00768017	Not Regulated
497	360066500 _	LINF_360066500	LINF_360066500-T1-p1	RNAhelicase-putative|	2	4.30237e+06	5.19855e+06	4.87738e+06	3.9016e+06	4.20449e+06	3.62669e+06	4.79276e+06	3.91093e+06	1.22548	0.293347	0.375234	0.0354289	0.0917608	Not Regulated
498	320019300 _	LINF_320019300	LINF_320019300-T1-p1	RNAguanylyltransferase-putative|	14	2.89609e+08	3.19032e+08	3.25931e+08	2.70907e+08	3.24029e+08	2.96376e+08	3.11524e+08	2.97104e+08	1.04853	0.0683739	0.0568295	0.519509	0.629801	Not Regulated
499	330028500 _	LINF_330028500	LINF_330028500-T1-p1	RNAeditingcomplexproteinMP46	2	1.00367e+07	9.19621e+06	6.91557e+06	6.44777e+06	7.57376e+06	8.52274e+06	8.71615e+06	7.51476e+06	1.15987	0.213966	0.262886	0.285656	0.406134	Not Regulated
501	340039200 _	LINF_340039200	LINF_340039200-T1-p1	RNAeditingassociatedhelicase2	10	2.18089e+07	2.28791e+07	2.43902e+07	3.18762e+07	3.51795e+07	3.4649e+07	2.3026e+07	3.39015e+07	0.679204	-0.558084	-0.829797	0.000671435	0.00685634	Not Regulated
502	140015700 _	LINF_140015700	LINF_140015700-T1-p1	RNAediting3'terminaluridylyl	4	8.60639e+07	9.56504e+07	8.92382e+07	1.05633e+08	1.14646e+08	1.11689e+08	9.03175e+07	1.10656e+08	0.816201	-0.293004	-0.454629	0.0132777	0.0469331	Not Regulated
503	220005900 _	LINF_220005900	LINF_220005900-T1-p1	RNAcappingenzyme-nuclear	7	3.46875e+07	4.76614e+07	4.36023e+07	4.37148e+07	4.61205e+07	4.75784e+07	4.19837e+07	4.58046e+07	0.916584	-0.125661	-0.217789	0.345224	0.463982	Not Regulated
504	280013700 _	LINF_280013700	LINF_280013700-T1-p1	RNAbindingproteinrbp16-	4	1.1322e+09	9.3881e+08	1.05934e+09	5.96294e+08	6.24618e+08	4.99059e+08	1.04345e+09	5.73324e+08	1.82001	0.863943	1.1828	0.000381988	0.00498824	Not Regulated
505	70016100 _	LINF_070016100	LINF_070016100-T1-p1	RNAbindingprotein-putative	4	6.53177e+06	7.16505e+06	5.95014e+06	1.20817e+07	1.23166e+07	1.21887e+07	6.54899e+06	1.21957e+07	0.536992	-0.897026	-1.3095	6.67775e-05	0.00177803	Not Regulated
507	190007800 _	LINF_190007800	LINF_190007800-T1-p1	RNAbindingprotein-putative	12	2.91223e+08	3.01554e+08	3.68985e+08	3.04594e+08	3.25447e+08	2.82746e+08	3.20587e+08	3.04262e+08	1.05365	0.0754021	0.0667764	0.586214	0.688143	Not Regulated
508	280006500 _	LINF_280006500	LINF_280006500-T1-p1	RNAbindingprotein-putative	2	1.51032e+07	1.74351e+07	1.86511e+07	2.02458e+07	2.20801e+07	2.20528e+07	1.70631e+07	2.14596e+07	0.795127	-0.330742	-0.50804	0.0197817	0.0613292	Not Regulated
509	290008900 _	LINF_290008900	LINF_290008900-T1-p1	RNAbindingprotein-putative	3	2.71865e+07	2.33583e+07	2.57374e+07	3.1377e+07	2.85221e+07	2.10893e+07	2.54274e+07	2.69961e+07	0.94189	-0.0863697	-0.16218	0.688583	0.765122	Not Regulated
510	320013000 _	LINF_320013000	LINF_320013000-T1-p1	RNAbindingprotein-putative	19	1.27707e+10	1.20679e+10	1.41117e+10	1.21694e+10	1.42065e+10	1.12001e+10	1.29834e+10	1.25253e+10	1.03657	0.0518233	0.0334053	0.659411	0.744725	Not Regulated
511	350018900 _	LINF_350018900	LINF_350018900-T1-p1	RNAbindingprotein-putative	4	3.35577e+07	3.11474e+07	3.51189e+07	1.60741e+07	1.89433e+07	2.00033e+07	3.32747e+07	1.83402e+07	1.8143	0.859412	1.17639	0.000218655	0.00362178	Not Regulated
512	70016300 _	LINF_070016300	LINF_070016300-T1-p1	RNAbindingprotein-likeprotein|	9	2.94703e+08	2.59908e+08	3.26297e+08	2.98008e+08	2.81476e+08	2.05212e+08	2.93636e+08	2.61565e+08	1.12261	0.166856	0.196212	0.332554	0.453106	Not Regulated
513	300036500 _	LINF_300036500	LINF_300036500-T1-p1	RNA-bindingprotein42(RNA-bindingmotif	16	2.66751e+09	2.65271e+09	3.26652e+09	2.03046e+09	2.17312e+09	1.92084e+09	2.86224e+09	2.04147e+09	1.40205	0.487537	0.650072	0.00533567	0.0255056	Not Regulated
514	240017400 _	LINF_240017400	LINF_240017400-T1-p1	RNA-bindingprotein38-putative	2	1.66728e+06	1.78623e+06	3.32839e+06	4.67118e+06	6.49792e+06	4.0923e+06	2.26063e+06	5.08713e+06	0.444382	-1.17013	-1.69602	0.00716596	0.0307005	Not Regulated
515	180007200 _	LINF_180007200	LINF_180007200-T1-p1	RNA-bindingprotein29-putative	8	1.68406e+08	1.48686e+08	1.65876e+08	1.48247e+08	1.60892e+08	1.34192e+08	1.60989e+08	1.47777e+08	1.08941	0.123546	0.134914	0.276219	0.397047	Not Regulated
516	180005300 _	LINF_180005300	LINF_180005300-T1-p1	RNA-bindingprotein27-putative	3	9.28221e+06	6.84729e+06	7.52485e+06	9.18424e+06	1.52861e+07	1.19889e+07	7.88478e+06	1.21531e+07	0.648788	-0.62418	-0.923344	0.0281909	0.0784333	Not Regulated
517	40016900 _	LINF_040016900	LINF_040016900-T1-p1	RNA-bindingprotein-putative|	7	5.6299e+08	5.94527e+08	7.08599e+08	4.87214e+08	4.98635e+08	4.16326e+08	6.22039e+08	4.67392e+08	1.33087	0.412372	0.543691	0.0169248	0.0544844	Not Regulated
518	170011800 _	LINF_170011800	LINF_170011800-T1-p1	RNA-bindingprotein-putative|	6	1.3074e+08	1.05455e+08	1.1649e+08	1.02524e+08	1.11748e+08	9.61123e+07	1.17562e+08	1.03461e+08	1.13629	0.184327	0.220939	0.160756	0.266895	Not Regulated
519	250008000 _	LINF_250008000	LINF_250008000-T1-p1	RNA-bindingprotein-putative|	8	1.12588e+08	1.19567e+08	1.16634e+08	8.20024e+07	1.05452e+08	9.00531e+07	1.16263e+08	9.25024e+07	1.25687	0.329831	0.42687	0.0239775	0.0702797	Not Regulated
520	270028100 _	LINF_270028100	LINF_270028100-T1-p1	RNA-bindingprotein-putative|	7	6.70104e+08	6.26185e+08	8.46012e+08	6.97733e+08	6.72996e+08	5.2647e+08	7.14101e+08	6.324e+08	1.12919	0.175291	0.208149	0.328261	0.448975	Not Regulated
521	290019300 _	LINF_290019300	LINF_290019300-T1-p1;LINF_290020000-T1-p1	RNA-bindingprotein-putative|	2	1.66728e+06	1.22598e+07	1.19329e+07	2.08057e+07	1.9327e+07	2.18661e+07	8.61997e+06	2.06663e+07	0.417103	-1.26152	-1.82538	0.0648849	0.141653	Not Regulated
522	300016700 _	LINF_300016700	LINF_300016700-T1-p1	RNA-bindingprotein-putative|	16	2.97805e+08	3.191e+08	3.59605e+08	3.00459e+08	3.58376e+08	2.95684e+08	3.25503e+08	3.18173e+08	1.02304	0.0328615	0.00656867	0.786107	0.841329	Not Regulated
523	300031200 _	LINF_300031200	LINF_300031200-T1-p1	RNA-bindingprotein-putative|	3	4.44938e+07	4.94928e+07	4.59031e+07	6.8761e+07	8.6196e+07	8.05573e+07	4.66299e+07	7.85048e+07	0.593975	-0.751526	-1.10358	0.000486609	0.00563556	Not Regulated
524	320035200 _	LINF_320035200	LINF_320035200-T1-p1	RNA-bindingprotein-putative|	12	2.08619e+08	2.34744e+08	2.4989e+08	1.31767e+08	1.46596e+08	1.22499e+08	2.31084e+08	1.33621e+08	1.72941	0.790278	1.07854	0.000358641	0.0048425	Not Regulated
525	350027200 _	LINF_350027200	LINF_350027200-T1-p1	RNA-bindingprotein-putative|	25	3.54877e+09	3.346e+09	3.93501e+09	2.38217e+09	2.39884e+09	2.32432e+09	3.60992e+09	2.36844e+09	1.52418	0.608031	0.820607	0.000505612	0.00572021	Not Regulated
526	350037400 _	LINF_350037400	LINF_350037400-T1-p1	RNA-bindingprotein-putative|	6	5.4194e+07	5.8446e+07	5.77339e+07	7.04588e+07	6.46312e+07	6.68159e+07	5.67913e+07	6.7302e+07	0.843829	-0.244978	-0.386658	0.0243057	0.0705473	Not Regulated
527	250010200 _	LINF_250010200	LINF_250010200-T1-p1	RNA-bindingprotein-putative-	7	4.01166e+09	4.13169e+09	3.991e+09	3.34982e+09	3.49907e+09	3.16932e+09	4.04479e+09	3.3394e+09	1.21123	0.276474	0.351354	0.0131367	0.0465737	Not Regulated
528	100017400 _	LINF_100017400	LINF_100017400-T1-p1	RNA-bindingprotein-likeprotein|transcript_product=RNA-binding	8	6.37621e+07	7.66497e+07	8.24368e+07	4.98064e+07	4.10398e+07	3.80715e+07	7.42829e+07	4.29726e+07	1.72861	0.789612	1.0776	0.00153887	0.0115985	Not Regulated
529	320042200 _	LINF_320042200	LINF_320042200-T1-p1	RNA-binding-protein-putative	7	5.40783e+07	5.62918e+07	4.99158e+07	5.57407e+07	5.95301e+07	4.59213e+07	5.34287e+07	5.37307e+07	0.994379	-0.00813249	-0.0514502	0.991594	0.993919	Not Regulated
530	150014100 _	LINF_150014100	LINF_150014100-T1-p1	Rix1complexcomponentinvolvedin	5	2.09688e+07	2.90286e+07	2.20196e+07	7.19005e+06	1.58657e+07	8.63686e+06	2.40057e+07	1.05642e+07	2.27236	1.18419	1.63605	0.00621908	0.0283038	Not Regulated
531	300019200 _	LINF_300019200	LINF_300019200-T1-p1	Rio2-N-terminal/RIO1family/Phosphotransferaseenzyme	3	2.04992e+07	2.01512e+07	2.10694e+07	2.77662e+07	2.37414e+07	2.37631e+07	2.05733e+07	2.50902e+07	0.81997	-0.286356	-0.445221	0.0243164	0.0705473	Not Regulated
532	290007300 _	LINF_290007300	LINF_290007300-T1-p1	RIO1family-putative|	2	5.58634e+06	5.16794e+06	5.88372e+06	7.57822e+06	5.36881e+06	5.52084e+06	5.546e+06	6.15596e+06	0.900916	-0.150535	-0.252993	0.413891	0.531423	Not Regulated
533	170010300 _	LINF_170010300	LINF_170010300-T1-p1	Ringfingerdomaincontainingprotein	6	2.56231e+07	1.93206e+07	1.30162e+07	1.8839e+07	2.56272e+07	3.18798e+07	1.93199e+07	2.54487e+07	0.759174	-0.397498	-0.60252	0.206766	0.318937	Not Regulated
534	350020400 _	LINF_350020400	LINF_350020400-T1-p1	rieskeiron-sulfurprotein-mitochondrial	3	4.20796e+07	2.94085e+07	2.07611e+07	1.94647e+07	2.69864e+07	1.95376e+07	3.07497e+07	2.19962e+07	1.39796	0.483319	0.644102	0.160739	0.266895	Not Regulated
535	320013200 _	LINF_320013200	LINF_320013200-T1-p1	RIC1-putative|transcript_product=RIC1	4	1.45402e+07	9.84777e+06	9.85643e+06	8.54936e+06	1.00354e+07	7.777e+06	1.14148e+07	8.78724e+06	1.29902	0.377424	0.494229	0.101892	0.193915	Not Regulated
536	350042200 _	LINF_350042200	LINF_350042200-T1-p1	ribulose-phosphate3-epimerase-putative|	3	5.1392e+07	7.12559e+07	7.40965e+07	4.86138e+07	6.61476e+07	5.10762e+07	6.55814e+07	5.52792e+07	1.18637	0.246551	0.309003	0.246138	0.361227	Not Regulated
537	330024000 _	LINF_330024000	LINF_330024000-T1-p1	ribulose-5-phosphate3-epimerase-putative|	6	1.61522e+08	1.67876e+08	1.75323e+08	1.80668e+08	1.8376e+08	1.53071e+08	1.6824e+08	1.725e+08	0.975309	-0.0360688	-0.0909886	0.765305	0.827029	Not Regulated
538	300009500 _	LINF_300009500	LINF_300009500-T1-p1	Ribosomerecyclingfactor-putative	4	5.95114e+07	6.63984e+07	7.32005e+07	7.20818e+07	8.6394e+07	7.06981e+07	6.63701e+07	7.63913e+07	0.868818	-0.202875	-0.32707	0.154447	0.260059	Not Regulated
539	270009600 _	LINF_270009600	LINF_270009600-T1-p1	ribosomeproductionfactor1-	4	2.98544e+07	2.90867e+07	3.7545e+07	2.44135e+07	3.12794e+07	3.15516e+07	3.2162e+07	2.90815e+07	1.10593	0.145256	0.16564	0.378872	0.496507	Not Regulated
540	300011300 _	LINF_300011300	LINF_300011300-T1-p1	ribosomebiogenesisregulatoryprotein(RRS1)	8	1.42573e+08	1.38747e+08	1.63037e+08	1.13066e+08	1.42544e+08	1.23764e+08	1.48119e+08	1.26458e+08	1.17129	0.2281	0.28289	0.103652	0.195436	Not Regulated
542	200021200 _	LINF_200021200	LINF_200021200-T1-p1	ribosomebiogenesisprotein-putative	12	1.50905e+08	1.4351e+08	1.62727e+08	1.13843e+08	1.26177e+08	1.06651e+08	1.52381e+08	1.15557e+08	1.31866	0.399078	0.524875	0.00700663	0.030524	Not Regulated
543	330027700 _	LINF_330027700	LINF_330027700-T1-p1	ribosomeassemblyproteinRRB1-	13	1.50351e+08	1.47623e+08	1.70078e+08	1.4466e+08	1.75106e+08	1.54617e+08	1.56017e+08	1.58128e+08	0.986655	-0.0193817	-0.0673713	0.877274	0.914174	Not Regulated
544	240011000 _	LINF_240011000	LINF_240011000-T1-p1	Ribosome60SbiogenesisN-terminal-	7	2.94188e+07	2.83349e+07	2.48548e+07	2.88821e+07	2.53261e+07	2.49886e+07	2.75361e+07	2.6399e+07	1.04308	0.0608457	0.0461747	0.595877	0.693856	Not Regulated
545	350058700 _	LINF_350058700	LINF_350058700-T1-p1	ribosome-interactingGTPase2-putative	7	6.84659e+07	6.47333e+07	6.77652e+07	8.72701e+07	8.87971e+07	9.76198e+07	6.69882e+07	9.1229e+07	0.734286	-0.445587	-0.67058	0.00181051	0.0126425	Not Regulated
546	300007100 _	LINF_300007100	LINF_300007100-T1-p1	ribosomalRNAadeninedimethylasefamily	7	9.09651e+07	8.1698e+07	9.32509e+07	7.14003e+07	8.42695e+07	6.81939e+07	8.8638e+07	7.46212e+07	1.18784	0.248339	0.311535	0.0677222	0.145527	Not Regulated
547	180013200 _	LINF_180013200	LINF_180013200-T1-p1	RibosomalproteinS8-putative	2	1.46423e+07	1.01607e+07	1.40108e+07	1.59844e+07	2.21669e+07	1.89635e+07	1.29379e+07	1.90383e+07	0.679575	-0.557296	-0.828682	0.0227891	0.0679855	Not Regulated
548	10009300 _	LINF_010009300	LINF_010009300-T1-p1;LINF_010009200-T1-p1	ribosomalproteinS7-putative	21	6.40382e+09	5.58883e+09	6.98864e+09	6.17038e+09	6.87405e+09	5.78019e+09	6.3271e+09	6.27487e+09	1.00832	0.0119576	-0.0230167	0.938555	0.962196	Not Regulated
549	150022800 _	LINF_150022800	LINF_150022800-T1-p1	ribosomalproteinS6-putative	6	1.06376e+09	9.18548e+08	9.97895e+08	7.75946e+08	9.11645e+08	8.50337e+08	9.93399e+08	8.45976e+08	1.17426	0.231757	0.288066	0.0634777	0.139221	Not Regulated
551	300037600 _	LINF_300037600	LINF_300037600-T1-p1;LINF_280010400-T1-p1	ribosomalproteinS26-putative	7	1.00163e+09	9.31253e+08	1.49344e+09	1.51714e+09	1.64371e+09	1.20712e+09	1.14211e+09	1.45599e+09	0.784417	-0.350306	-0.53573	0.131898	0.230822	Not Regulated
552	340009500 _	LINF_340009500	LINF_340009500-T1-p1;LINF_250018100-T1-p1	ribosomalproteinS25|transcript_product=ribosomal	9	3.88128e+09	3.5439e+09	4.30568e+09	4.42737e+09	4.4297e+09	4.00317e+09	3.91029e+09	4.28675e+09	0.91218	-0.13261	-0.227623	0.242701	0.357895	Not Regulated
553	280015900 _	LINF_280015900	LINF_280015900-T1-p1;LINF_280015700-T1-p1	ribosomalproteinS20-putative	12	3.93699e+09	3.71139e+09	4.68777e+09	4.16733e+09	4.64491e+09	3.58614e+09	4.11205e+09	4.13279e+09	0.994981	-0.00725913	-0.0502142	0.964703	0.978789	Not Regulated
554	110019400 _	LINF_110019400	LINF_110019400-T1-p1	RibosomalproteinL4/L1family-	7	6.261e+07	7.77853e+07	7.72887e+07	4.57563e+07	6.87813e+07	6.49852e+07	7.25613e+07	5.98409e+07	1.21257	0.278068	0.35361	0.16044	0.266838	Not Regulated
555	260027600 _	LINF_260027600	LINF_260027600-T1-p1;LINF_030007300-T1-p1	ribosomalproteinL38-putative	4	1.12715e+09	8.3e+08	1.06303e+09	1.25938e+09	1.483e+09	1.14941e+09	1.00672e+09	1.29726e+09	0.776036	-0.365804	-0.557664	0.0546263	0.125508	Not Regulated
556	350056500 _	LINF_350056500	LINF_350056500-T1-p1;LINF_330028300-T1-p1	RibosomalproteinL37e-putative	2	5.21581e+08	3.4513e+08	5.42179e+08	5.23441e+08	5.98137e+08	4.21274e+08	4.6963e+08	5.14284e+08	0.913172	-0.131041	-0.225403	0.529368	0.639316	Not Regulated
557	340030100 _	LINF_340030100	LINF_340030100-T1-p1;LINF_100005600-T1-p1	ribosomalproteinl35a-putative	13	2.44787e+09	1.80364e+09	3.44969e+09	2.78798e+09	2.98456e+09	2.93626e+09	2.56707e+09	2.90294e+09	0.8843	-0.177393	-0.291004	0.35998	0.47613	Not Regulated
558	350024600 _	LINF_350024600	LINF_350024600-T1-p1	ribosomalproteinL32-likeprotein|	4	1.17984e+07	1.86859e+07	2.07079e+07	8.9477e+06	6.89936e+06	1.1745e+07	1.70641e+07	9.19737e+06	1.85532	0.891668	1.22204	0.0180255	0.0573795	Not Regulated
559	340035700 _	LINF_340035700	LINF_340035700-T1-p1;LINF_340035600-T1-p1;LINF_320038800-T1-p1	ribosomalproteinL3-putative	32	1.06823e+10	8.05575e+09	1.28809e+10	1.01129e+10	1.06717e+10	9.26767e+09	1.05396e+10	1.00174e+10	1.05213	0.0733126	0.0638191	0.792834	0.846621	Not Regulated
560	290005200 _	LINF_290005200	LINF_290005200-T1-p1	ribosomalproteinL3-likeprotein|	2	1.28864e+07	1.33393e+07	1.26192e+07	1.53248e+07	1.48769e+07	1.48263e+07	1.29483e+07	1.50094e+07	0.862683	-0.213098	-0.341539	0.0296503	0.0806817	Not Regulated
561	360042500 _	LINF_360042500	LINF_360042500-T1-p1	ribosomalproteinL29-putative	5	4.63197e+08	2.91999e+08	3.7688e+08	4.04388e+08	4.93829e+08	3.6278e+08	3.77358e+08	4.20332e+08	0.897763	-0.155594	-0.260152	0.429843	0.547361	Not Regulated
562	320034100 _	LINF_320034100	LINF_320034100-T1-p1;LINF_320033900-T1-p1	ribosomalproteinL27-putative	10	3.24756e+09	2.37628e+09	3.48894e+09	3.10492e+09	3.21845e+09	2.90726e+09	3.03759e+09	3.07687e+09	0.987233	-0.0185372	-0.0661761	0.824833	0.873587	Not Regulated
563	360016800 _	LINF_360016800	LINF_360016800-T1-p1;LINF_360016500-T1-p1	ribosomalproteinL24-putative	11	2.76959e+09	2.48472e+09	2.91747e+09	2.99961e+09	3.27957e+09	2.56199e+09	2.72393e+09	2.94706e+09	0.924288	-0.113586	-0.200698	0.408912	0.528235	Not Regulated
564	210019900 _	LINF_210019900	LINF_210019900-T1-p1	RibosomalproteinL1p/L10efamily-	8	2.87995e+08	2.7769e+08	3.25798e+08	1.3634e+08	1.54259e+08	1.32144e+08	2.97161e+08	1.40915e+08	2.1088	1.07642	1.48352	4.45866e-05	0.00141141	Not Regulated
565	360081200 _	LINF_360081200	LINF_360081200-T1-p1	RibosomalproteinL1p/L10efamily-	12	2.22999e+08	2.33199e+08	2.29554e+08	1.01996e+08	1.02401e+08	9.91042e+07	2.28584e+08	1.01167e+08	2.25947	1.17599	1.62444	3.18196e-06	0.000377725	Not Regulated
566	290016800 _	LINF_290016800	LINF_290016800-T1-p1;LINF_290016700-T1-p1;LINF_290016600-T1-p1	ribosomalproteinL1a-putative	28	8.78101e+09	8.72985e+09	9.8898e+09	9.84282e+09	1.22452e+10	9.7943e+09	9.13355e+09	1.06274e+10	0.859431	-0.218546	-0.349249	0.128438	0.226575	Not Regulated
567	140015600 _	LINF_140015600	LINF_140015600-T1-p1	RibosomalproteinL16p/L10e-putative	4	1.6231e+07	1.50113e+07	1.43489e+07	1.24912e+07	1.24064e+07	8.97841e+06	1.51971e+07	1.1292e+07	1.34582	0.42849	0.566502	0.0253946	0.0728592	Not Regulated
568	300042300 _	LINF_300042300	LINF_300042300-T1-p1;LINF_350024000-T1-p1	ribosomalproteinL15-putative	8	1.34007e+09	1.02926e+09	1.82453e+09	1.60342e+09	1.58524e+09	1.50331e+09	1.39795e+09	1.56399e+09	0.893836	-0.161919	-0.269104	0.366351	0.483434	Not Regulated
569	270029400 _	LINF_270029400	LINF_270029400-T1-p1	ribosomalproteinL11-putative	2	1.81473e+07	1.34092e+07	1.53114e+07	1.43524e+07	1.25758e+07	1.46497e+07	1.56226e+07	1.38593e+07	1.12723	0.172782	0.204599	0.270805	0.390645	Not Regulated
570	140013600 _	LINF_140013600	LINF_140013600-T1-p1	RibosomalprokaryoticL21protein-	3	2.05828e+07	2.40797e+07	2.46231e+07	1.85301e+07	1.66708e+07	2.07521e+07	2.30952e+07	1.8651e+07	1.23828	0.30834	0.396454	0.0429723	0.105451	Not Regulated
571	280026200 _	LINF_280026200	LINF_280026200-T1-p1	ribose5-phosphateisomerase-putative	5	1.18665e+08	1.17166e+08	1.44243e+08	1.5823e+08	1.52402e+08	1.40565e+08	1.26691e+08	1.50399e+08	0.842368	-0.247478	-0.390196	0.0670876	0.144688	Not Regulated
572	80010200 _	LINF_080010200	LINF_080010200-T1-p1	ribose-phosphatepyrophosphokinase-putative|	18	2.66459e+08	2.74265e+08	2.93887e+08	2.84348e+08	3.01222e+08	3.0295e+08	2.78204e+08	2.96173e+08	0.939327	-0.0903004	-0.167743	0.315716	0.436215	Not Regulated
573	220019000 _	LINF_220019000	LINF_220019000-T1-p1;LINF_270027600-T1-p1	ribonucleoside-diphosphatereductasesmallchain-	14	2.94528e+08	2.86744e+08	3.1909e+08	4.6381e+08	4.76532e+08	4.27306e+08	3.0012e+08	4.55883e+08	0.658328	-0.603121	-0.893539	0.000463073	0.00546303	Not Regulated
574	280014500 _	LINF_280014500	LINF_280014500-T1-p1	ribonucleoside-diphosphatereductaselargechain-	28	1.71819e+09	1.56637e+09	1.78505e+09	1.6371e+09	1.71923e+09	1.6383e+09	1.68987e+09	1.66488e+09	1.01501	0.0214972	-0.00951525	0.828634	0.876635	Not Regulated
575	150008100 _	LINF_150008100	LINF_150008100-T1-p1	ribonucleoproteinp18-mitochondrialprecursor	14	9.05431e+08	8.96288e+08	9.27996e+08	4.38304e+08	4.78165e+08	4.46537e+08	9.09905e+08	4.54335e+08	2.00272	1.00196	1.37814	1.19062e-05	0.00069591	Not Regulated
576	150008200 _	LINF_150008200	LINF_150008200-T1-p1	ribonucleoproteinp18-mitochondrialprecursor	2	1.33239e+08	1.14381e+08	1.19528e+08	5.24318e+07	6.04403e+07	4.86242e+07	1.22383e+08	5.38321e+07	2.27341	1.18486	1.637	4.09339e-05	0.00135605	Not Regulated
577	120005600 _	LINF_120005600	LINF_120005600-T1-p1	ribonuclease43891|transcript_product=ribonuclease43891	9	8.08526e+08	7.9223e+08	9.4454e+08	7.83588e+08	8.26429e+08	7.57406e+08	8.48432e+08	7.89141e+08	1.07513	0.104516	0.107981	0.356391	0.473153	Not Regulated
578	270009300 _	LINF_270009300	LINF_270009300-T1-p1	ribokinase-putative|transcript_product=ribokinase	11	1.54736e+08	1.75571e+08	2.28468e+08	2.71415e+08	2.78323e+08	2.38625e+08	1.86258e+08	2.62788e+08	0.708778	-0.496593	-0.74277	0.0181981	0.0577353	Not Regulated
579	350037000 _	LINF_350037000	LINF_350037000-T1-p1	riboflavinkinase/fmnadenylyltransferase-likeprotein|	7	1.46938e+08	1.43539e+08	1.60498e+08	2.57735e+08	2.58945e+08	2.25607e+08	1.50325e+08	2.47429e+08	0.607549	-0.718928	-1.05744	0.000278686	0.00407167	Not Regulated
580	90022100 _	LINF_090022100	LINF_090022100-T1-p1	Rhodanese-likedomaincontainingprotein-	4	6.55579e+07	6.51201e+07	7.26096e+07	7.32475e+07	7.47406e+07	6.12274e+07	6.77625e+07	6.97385e+07	0.971665	-0.0414687	-0.0986311	0.745878	0.813252	Not Regulated
581	90022300 _	LINF_090022300	LINF_090022300-T1-p1	Rhodanese-likedomaincontainingprotein-	7	2.3593e+08	2.20239e+08	2.1687e+08	2.20123e+08	2.21455e+08	1.97895e+08	2.24346e+08	2.13158e+08	1.05249	0.0738052	0.0645163	0.433086	0.550586	Not Regulated
582	330017300 _	LINF_330017300	LINF_330017300-T1-p1	Rhodanese-likedomaincontainingprotein-	2	1.08991e+07	1.09864e+07	1.15503e+07	2.65437e+07	2.52568e+07	2.45199e+07	1.11453e+07	2.54401e+07	0.438098	-1.19067	-1.7251	4.3933e-06	0.00043284	Not Regulated
583	340036800 _	LINF_340036800	LINF_340036800-T1-p1	Rhodanese-likedomaincontainingprotein-	2	7.00964e+06	9.5428e+06	6.69425e+06	8.21977e+06	1.0387e+07	8.65854e+06	7.7489e+06	9.08843e+06	0.852611	-0.230041	-0.365517	0.202509	0.314037	Not Regulated
584	330007800 _	LINF_330007800	LINF_330007800-T1-p1	RGG-containingprotein2-putative	4	9.41318e+07	7.63594e+07	9.05455e+07	8.33455e+07	1.00196e+08	8.69095e+07	8.70122e+07	9.01505e+07	0.965188	-0.0511176	-0.112287	0.6828	0.761369	Not Regulated
585	210021200 _	LINF_210021200	LINF_210021200-T1-p1	RF-1domaincontainingprotein-	5	3.98142e+07	3.99766e+07	3.10197e+07	1.79239e+06	3.58938e+07	2.49284e+07	3.69369e+07	2.08715e+07	1.76973	0.823527	1.1256	0.183172	0.293838	Not Regulated
586	270018000 _	LINF_270018000	LINF_270018000-T1-p1	Retinoicacidinduced16-likeprotein	3	3.67147e+06	6.44243e+06	5.99582e+06	7.64906e+06	6.03076e+06	7.59173e+06	5.36991e+06	7.09052e+06	0.757336	-0.400994	-0.607468	0.112388	0.206976	Not Regulated
587	340037000 _	LINF_340037000	LINF_340037000-T1-p1	RetinalMaintenance-putative|	6	4.54301e+07	4.24221e+07	3.98557e+07	3.55676e+07	3.13743e+07	2.61157e+07	4.25693e+07	3.10192e+07	1.37235	0.456651	0.606359	0.012498	0.0451289	Not Regulated
588	300030900 _	LINF_300030900	LINF_300030900-T1-p1	reticulondomainprotein-22	7	4.08536e+08	4.323e+08	5.25714e+08	3.13122e+08	3.05467e+08	2.55667e+08	4.55517e+08	2.91419e+08	1.5631	0.64441	0.872095	0.00301204	0.0176934	Not Regulated
589	220011200 _	LINF_220011200	LINF_220011200-T1-p1	rer1family-likeprotein|transcript_product=rer1	2	1.45704e+07	8.9368e+06	1.76842e+07	9.55438e+06	1.65504e+07	1.07845e+07	1.37305e+07	1.22964e+07	1.11662	0.159139	0.185289	0.66002	0.744725	Not Regulated
590	240015100 _	LINF_240015100	LINF_240015100-T1-p1	replicationfactorC-subunit	4	1.81065e+07	1.79675e+07	2.09285e+07	1.01209e+07	1.38085e+07	1.24085e+07	1.90008e+07	1.21126e+07	1.56868	0.649551	0.87937	0.00308941	0.0178172	Not Regulated
591	270011500 _	LINF_270011500	LINF_270011500-T1-p1	replicationfactorC-subunit	3	3.24348e+07	3.41292e+07	3.2388e+07	2.60346e+07	3.81775e+07	3.45858e+07	3.2984e+07	3.29326e+07	1.00156	0.00224782	-0.036759	0.898828	0.932203	Not Regulated
592	300031400 _	LINF_300031400	LINF_300031400-T1-p1	replicationfactorC-subunit	10	5.08854e+07	4.96364e+07	5.42623e+07	5.185e+07	5.05604e+07	5.03084e+07	5.15947e+07	5.09063e+07	1.01352	0.0193802	-0.0125115	0.823692	0.873027	Not Regulated
593	350037900 _	LINF_350037900	LINF_350037900-T1-p1	replicationfactorC-subunit	4	3.08082e+07	2.2638e+07	2.87744e+07	2.39502e+07	2.28506e+07	1.02044e+07	2.74068e+07	1.90017e+07	1.44233	0.528405	0.707912	0.124236	0.222228	Not Regulated
594	350039800 _	LINF_350039800	LINF_350039800-T1-p1	ReplicationfactorAprotein3	5	1.4302e+08	9.80034e+07	1.1781e+08	1.49323e+08	1.6228e+08	1.43034e+08	1.19611e+08	1.51546e+08	0.789275	-0.3414	-0.523125	0.0558818	0.126865	Not Regulated
595	150008000 _	LINF_150008000	LINF_150008000-T1-p1	replicationFactorA28kDa	9	1.51975e+08	1.22834e+08	1.61241e+08	1.42846e+08	1.40901e+08	1.42793e+08	1.4535e+08	1.4218e+08	1.02229	0.0318077	0.00507727	0.859173	0.898577	Not Regulated
596	280024500 _	LINF_280024500	LINF_280024500-T1-p1	replicationfactorA-51kDa	26	7.2285e+08	7.19467e+08	7.80493e+08	7.74093e+08	8.3547e+08	8.15529e+08	7.40937e+08	8.08364e+08	0.916588	-0.125655	-0.21778	0.178017	0.287675	Not Regulated
597	270014900 _	LINF_270014900	LINF_270014900-T1-p1	Repeatofunknownfunction(DUF1126)/EF-hand	9	7.51289e+07	7.16603e+07	9.76506e+07	1.08084e+08	9.57606e+07	7.76205e+07	8.14799e+07	9.38216e+07	0.868456	-0.203476	-0.32792	0.283931	0.404662	Not Regulated
598	80016100 _	LINF_080016100	LINF_080016100-T1-p1	Repeatofunknownfunction(DUF1126)	4	1.2725e+07	1.9294e+07	2.78253e+07	2.88981e+07	3.69407e+07	2.57795e+07	1.99481e+07	3.05394e+07	0.653192	-0.614422	-0.909533	0.0642079	0.140598	Not Regulated
599	350046300 _	LINF_350046300	LINF_350046300-T1-p1	RegulatorysubunitoftypeII	5	3.43258e+07	4.15187e+07	5.23496e+07	5.4836e+07	5.31034e+07	6.23315e+07	4.27314e+07	5.67569e+07	0.752884	-0.409501	-0.619508	0.0431152	0.105619	Not Regulated
600	340035100 _	LINF_340035100	LINF_340035100-T1-p1	regulatorysubunitofproteinkinase	17	4.78938e+08	4.453e+08	5.78404e+08	5.92349e+08	5.86372e+08	5.22023e+08	5.00881e+08	5.66915e+08	0.88352	-0.178665	-0.292805	0.187142	0.298529	Not Regulated
601	260008800 _	LINF_260008800	LINF_260008800-T1-p1	RegulatorofVps4activityin	12	1.89718e+08	1.82637e+08	2.02633e+08	1.80787e+08	1.76596e+08	1.90187e+08	1.91663e+08	1.82524e+08	1.05007	0.0704857	0.0598182	0.439091	0.555987	Not Regulated
602	340025200 _	LINF_340025200	LINF_340025200-T1-p1	Regulatorofchromosomecondensation(RCC1)	6	5.20852e+07	5.51109e+07	7.96582e+07	5.20283e+07	5.99535e+07	6.17604e+07	6.22848e+07	5.79141e+07	1.07547	0.104965	0.108618	0.664693	0.747389	Not Regulated
603	360049700 _	LINF_360049700	LINF_360049700-T1-p1	Regulatorofchromosomecondensation(RCC1)	2	1.50361e+07	1.59019e+07	1.864e+07	1.11043e+07	1.28799e+07	1.05507e+07	1.6526e+07	1.15116e+07	1.43559	0.521644	0.698344	0.0054734	0.0257903	Not Regulated
604	210021500 _	LINF_210021500	LINF_210021500-T1-p1	RecF/RecN/SMCNterminaldomain/SMCproteins	5	1.66728e+06	1.48046e+07	1.49233e+07	1.1463e+07	8.98737e+06	1.03198e+07	1.04651e+07	1.02567e+07	1.02031	0.0290113	0.00111942	0.570671	0.672948	Not Regulated
605	280034800 _	LINF_280034800	LINF_280034800-T1-p1;LINF_280034700-T1-p1	receptorforactivatedCkinase	29	9.26112e+09	8.98837e+09	1.02693e+10	1.11581e+10	1.24768e+10	1.04583e+10	9.50628e+09	1.13644e+10	0.836494	-0.257573	-0.404483	0.0490985	0.115988	Not Regulated
606	350015700 _	LINF_350015700	LINF_350015700-T1-p1	Rdxfamily-putative|	2	5.15495e+06	4.966e+06	7.41907e+06	1.79239e+06	1.84103e+06	4.37303e+06	5.84667e+06	2.66881e+06	2.19074	1.13142	1.56136	0.0159212	0.0529281	Not Regulated
607	90014700 _	LINF_090014700	LINF_090014700-T1-p1	rasfamilyprotein-likeprotein|	4	3.15918e+07	2.53216e+07	2.3644e+07	2.62398e+07	2.89568e+07	2.78862e+07	2.68525e+07	2.76943e+07	0.969602	-0.0445348	-0.10297	0.68619	0.763787	Not Regulated
608	100018900 _	LINF_100018900	LINF_100018900-T1-p1	Ras-relatedproteinRabX1-putative	8	2.55365e+08	2.36014e+08	2.76667e+08	2.31621e+08	2.50251e+08	2.04168e+08	2.56015e+08	2.2868e+08	1.11953	0.162899	0.190612	0.193722	0.305769	Not Regulated
609	130007100 _	LINF_130007100	LINF_130007100-T1-p1	ras-relatedproteinRAB5B-putative	2	2.20237e+07	2.27895e+07	2.76512e+07	2.00126e+07	2.23179e+07	2.55767e+07	2.41548e+07	2.26358e+07	1.06711	0.0937065	0.0926827	0.518907	0.629625	Not Regulated
610	180016700 _	LINF_180016700	LINF_180016700-T1-p1	Ras-relatedproteinRab5A-putative	6	6.43289e+07	3.2963e+07	5.64921e+07	8.72014e+07	9.58106e+07	8.18179e+07	5.12613e+07	8.82766e+07	0.58069	-0.78416	-1.14976	0.0155505	0.0521829	Not Regulated
611	320026400 _	LINF_320026400	LINF_320026400-T1-p1	Ras-relatedproteinRAB2B-putative	6	8.2379e+07	8.41514e+07	9.53022e+07	5.1015e+07	5.44432e+07	5.26992e+07	8.72775e+07	5.27191e+07	1.65552	0.727284	0.989386	0.000189682	0.00342027	Not Regulated
612	270013800 _	LINF_270013800	LINF_270013800-T1-p1	ras-relatedproteinRAB1A-putative	14	1.70749e+09	1.6639e+09	1.82586e+09	1.57064e+09	1.61361e+09	1.5832e+09	1.73241e+09	1.58915e+09	1.09015	0.124527	0.136302	0.171257	0.279845	Not Regulated
613	70011100 _	LINF_070011100	LINF_070011100-T1-p1	ras-relatedproteinrab-14-putative	5	3.83286e+07	4.2862e+07	4.40048e+07	5.81768e+07	6.02352e+07	6.09675e+07	4.17318e+07	5.97931e+07	0.697936	-0.518833	-0.774245	0.000974944	0.00868611	Not Regulated
614	50005200 _	LINF_050005200	LINF_050005200-T1-p1	ras-likesmallGTPases-putative	10	7.45231e+08	7.79418e+08	8.65571e+08	8.55225e+08	8.99298e+08	8.28968e+08	7.9674e+08	8.61164e+08	0.92519	-0.112179	-0.198707	0.264064	0.381887	Not Regulated
615	130021100 _	LINF_130021100	LINF_130021100-T1-p1	ras-likesmallGTPases-putative	5	4.13874e+07	4.76063e+07	4.02138e+07	4.90173e+07	4.85226e+07	4.73385e+07	4.30692e+07	4.82928e+07	0.891833	-0.165154	-0.273683	0.124393	0.222228	Not Regulated
616	310014400 _	LINF_310014400	LINF_310014400-T1-p1	ras-likesmallGTPases-putative	4	2.54889e+07	2.65163e+07	2.77998e+07	2.09462e+07	1.73535e+07	2.01007e+07	2.66016e+07	1.94668e+07	1.36651	0.450499	0.597652	0.00404643	0.0211917	Not Regulated
617	330033100 _	LINF_330033100	LINF_330033100-T1-p1	ras-likesmallGTPases-putative	2	8.96914e+06	8.05909e+06	7.62287e+06	7.50529e+06	8.12602e+06	5.60163e+06	8.21703e+06	7.07765e+06	1.16098	0.215348	0.264842	0.198314	0.309926	Not Regulated
618	360068700 _	LINF_360068700	LINF_360068700-T1-p1	ras-likesmallGTPases-putative	4	3.09608e+07	2.79087e+07	3.2001e+07	2.35636e+07	3.05222e+07	2.08303e+07	3.02902e+07	2.49721e+07	1.21296	0.278535	0.354271	0.107328	0.200546	Not Regulated
619	250011400 _	LINF_250011400	LINF_250011400-T1-p1	RaptorN-terminalCASPaselikedomain	4	1.16331e+07	1.09431e+07	1.16013e+07	1.26925e+07	1.23228e+07	1.31392e+07	1.13925e+07	1.27181e+07	0.89577	-0.1588	-0.26469	0.0897635	0.177348	Not Regulated
620	130020200 _	LINF_130020200	LINF_130020200-T1-p1	Ran-bindingprotein1-putative	12	5.26734e+08	5.68518e+08	5.84657e+08	5.23601e+08	5.50738e+08	5.05573e+08	5.5997e+08	5.26637e+08	1.06329	0.0885391	0.0853692	0.344135	0.463346	Not Regulated
621	230023300 _	LINF_230023300	LINF_230023300-T1-p1	Ran-bindingprotein-putative|	4	1.68435e+07	1.63014e+07	1.93208e+07	2.36284e+07	2.16924e+07	2.72689e+07	1.74886e+07	2.41966e+07	0.722771	-0.46839	-0.702854	0.00821547	0.0333417	Not Regulated
622	70015600 _	LINF_070015600	LINF_070015600-T1-p1	Radialspokehead-likeprotein-putative	3	1.66728e+06	1.78623e+06	8.22938e+06	8.33256e+06	7.92877e+06	6.34385e+06	3.8943e+06	7.53506e+06	0.516824	-0.952256	-1.38767	0.0668993	0.1445	Not Regulated
623	330034200 _	LINF_330034200	LINF_330034200-T1-p1	Radialspokehead-likeprotein-putative	4	2.28239e+07	2.63253e+07	2.36562e+07	2.65377e+07	2.97854e+07	2.20077e+07	2.42685e+07	2.61103e+07	0.929461	-0.105534	-0.189303	0.497186	0.610289	Not Regulated
624	280010300 _	LINF_280010300	LINF_280010300-T1-p1	RAD50DNArepair-likeprotein|	4	1.30663e+07	2.06649e+07	1.95636e+07	4.41601e+06	1.96995e+07	4.34472e+07	1.77649e+07	2.25209e+07	0.788819	-0.342234	-0.524305	0.846487	0.888921	Not Regulated
625	300013400 _	LINF_300013400	LINF_300013400-T1-p1	racserine-threoninekinase-putative	9	9.02651e+07	9.6726e+07	1.11689e+08	9.21811e+07	8.84981e+07	8.86118e+07	9.95601e+07	8.97637e+07	1.10914	0.149435	0.171556	0.213357	0.326803	Not Regulated
626	180014200 _	LINF_180014200	LINF_180014200-T1-p1	rab7GTPbindingprotein-	8	1.99587e+08	1.95735e+08	2.07334e+08	2.35298e+08	2.41516e+08	2.06286e+08	2.00885e+08	2.277e+08	0.882236	-0.180763	-0.295774	0.105876	0.198579	Not Regulated
627	320024200 _	LINF_320024200	LINF_320024200-T1-p1	rab11BGTPase-putative|	8	2.3172e+08	2.16568e+08	2.35209e+08	1.90312e+08	1.89495e+08	1.85901e+08	2.27832e+08	1.88569e+08	1.20821	0.272877	0.346263	0.0128334	0.0459326	Not Regulated
628	330032500 _	LINF_330032500	LINF_330032500-T1-p1;LINF_300008300-T1-p1	Rab-GTPase-TBCdomaincontainingprotein-	16	1.46345e+08	1.49286e+08	1.47581e+08	1.36251e+08	1.44779e+08	1.51415e+08	1.47737e+08	1.44148e+08	1.0249	0.0354825	0.0102781	0.665236	0.747636	Not Regulated
629	290029300 _	LINF_290029300	LINF_290029300-T1-p1	rab-GDPdissociationinhibitor-putative	28	1.34892e+09	1.27823e+09	1.39775e+09	1.4196e+09	1.43718e+09	1.41589e+09	1.34163e+09	1.42422e+09	0.942012	-0.0861826	-0.161915	0.309432	0.430954	Not Regulated
630	280032400 _	LINF_280032400	LINF_280032400-T1-p1	R3Hdomaincontainingprotein-	7	5.58206e+07	5.4423e+07	6.30351e+07	6.97454e+07	7.56488e+07	5.31348e+07	5.77596e+07	6.61763e+07	0.872814	-0.196254	-0.317699	0.273875	0.394275	Not Regulated
631	320027900 _	LINF_320027900	LINF_320027900-T1-p1	R-SNAREprotein-putative|	19	2.20062e+08	1.94111e+08	2.29798e+08	1.54653e+08	1.67474e+08	1.65155e+08	2.14657e+08	1.62427e+08	1.32156	0.402241	0.529352	0.00593612	0.0273111	Not Regulated
632	350026300 _	LINF_350026300	LINF_350026300-T1-p1	R-SNAREprotein-putative|	5	3.85124e+07	4.11231e+07	5.10035e+07	5.31044e+07	5.35554e+07	5.61097e+07	4.35463e+07	5.42565e+07	0.802602	-0.317244	-0.488936	0.0370316	0.0947066	Not Regulated
633	340051300 _	LINF_340051300	LINF_340051300-T1-p1	quinonoiddihydropteridinereductase|transcript_product=quinonoid	7	2.88442e+07	2.51789e+07	4.11153e+07	4.60492e+07	4.02143e+07	5.56721e+07	3.17128e+07	4.73118e+07	0.670293	-0.577137	-0.856763	0.0307745	0.0824027	Not Regulated
634	30010500 _	LINF_030010500	LINF_030010500-T1-p1	quinoneoxidoreductase-putative|	7	1.46374e+08	1.61174e+08	1.62539e+08	1.76334e+08	1.97352e+08	2.09538e+08	1.56696e+08	1.94408e+08	0.806015	-0.311121	-0.480271	0.0213158	0.064881	Not Regulated
635	270005200 _	LINF_270005200	LINF_270005200-T1-p1	QueuinetRNA-ribosyltransferase-putative|	7	7.5438e+07	6.8773e+07	7.70303e+07	8.22824e+07	8.48848e+07	9.02046e+07	7.37471e+07	8.57906e+07	0.859618	-0.218233	-0.348806	0.0472713	0.113078	Not Regulated
636	300022900 _	LINF_300022900	LINF_300022900-T1-p1	queuinetRNA-ribosyltransferase-putative|	9	1.05141e+08	8.60014e+07	1.10557e+08	9.85777e+07	1.10095e+08	1.08648e+08	1.00566e+08	1.05773e+08	0.950771	-0.0728299	-0.143017	0.537239	0.646093	Not Regulated
637	80005200 _	LINF_080005200	LINF_080005200-T1-p1	Qc-SNAREprotein-putative|	3	5.36136e+07	6.89364e+07	6.52616e+07	6.07862e+07	6.61159e+07	5.94439e+07	6.26038e+07	6.21153e+07	1.00786	0.0113017	-0.023945	0.97065	0.981818	Not Regulated
638	210005700 _	LINF_210005700	LINF_210005700-T1-p1	Qb-SNAREprotein-putative|	2	1.2902e+07	1.4594e+07	1.12576e+07	1.07167e+07	8.55715e+06	8.88085e+06	1.29179e+07	9.38491e+06	1.37645	0.460953	0.612448	0.0154083	0.0519507	Not Regulated
639	230024600 _	LINF_230024600	LINF_230024600-T1-p1	Qb-SNAREprotein-putative|	3	9.96183e+06	9.96685e+06	1.28232e+07	1.5013e+07	1.72188e+07	1.68086e+07	1.09173e+07	1.63468e+07	0.667856	-0.582391	-0.8642	0.0037385	0.0200207	Not Regulated
640	350032400 _	LINF_350032400	LINF_350032400-T1-p1	QA-SNAREproteinputative|transcript_product=QA-SNARE	3	9.55678e+06	8.78752e+06	1.69735e+07	9.14947e+06	9.62973e+06	9.42213e+06	1.17726e+07	9.40044e+06	1.25234	0.324631	0.41951	0.338837	0.458727	Not Regulated
641	110016000 _	LINF_110016000	LINF_110016000-T1-p1	pyruvatephosphatedikinase-putative	36	7.0005e+08	7.73808e+08	8.86439e+08	9.23206e+08	1.02584e+09	8.9775e+08	7.86766e+08	9.48933e+08	0.829106	-0.270372	-0.422598	0.0562058	0.127391	Not Regulated
642	350005400 _	LINF_350005400	LINF_350005400-T1-p1;LINF_350005300-T1-p1;LINF_350005200-T1-p1	pyruvatekinase|transcript_product=pyruvatekinase	35	4.96361e+09	5.44801e+09	6.68394e+09	6.10771e+09	5.79657e+09	5.53097e+09	5.69852e+09	5.81175e+09	0.980516	-0.0283865	-0.0801157	0.775548	0.834033	Not Regulated
643	180019200 _	LINF_180019200	LINF_180019200-T1-p1	pyruvatedehydrogenaseE1componentalpha	19	9.18557e+08	8.16321e+08	8.09311e+08	4.94368e+08	5.51534e+08	5.12157e+08	8.48063e+08	5.19353e+08	1.63292	0.707455	0.961323	0.000249017	0.00389308	Not Regulated
644	250023800 _	LINF_250023800	LINF_250023800-T1-p1	pyruvatedehydrogenaseE1betasubunit	21	1.68513e+09	1.41827e+09	1.40972e+09	1.0092e+09	1.09737e+09	1.092e+09	1.50437e+09	1.06619e+09	1.41098	0.496695	0.663033	0.0029401	0.0175379	Not Regulated
645	240004000 _	LINF_240004000	LINF_240004000-T1-p1	pyruvatedehydrogenase(lipoamide)kinase-	10	7.64813e+07	7.61409e+07	8.49471e+07	8.54398e+07	7.38212e+07	7.09782e+07	7.91898e+07	7.67464e+07	1.03184	0.0452148	0.0240522	0.666182	0.747815	Not Regulated
646	320038900 _	LINF_320038900	LINF_320038900-T1-p1	pyrroline-5-carboxylatesynthetase-likeprotein|transcript_product=pyrroline-5-carboxylate	19	3.16978e+08	2.84146e+08	3.5436e+08	2.03972e+08	2.09934e+08	2.02512e+08	3.18495e+08	2.05473e+08	1.55006	0.632321	0.854985	0.00084506	0.00802525	Not Regulated
647	130022300 _	LINF_130022300	LINF_130022300-T1-p1	pyrroline-5-carboxylatereductase|transcript_product=pyrroline-5-carboxylatereductase	11	7.5964e+08	8.97252e+08	9.46946e+08	8.55455e+08	8.34551e+08	9.67044e+08	8.67946e+08	8.85683e+08	0.979973	-0.0291857	-0.0812469	0.79281	0.846621	Not Regulated
648	310018700 _	LINF_310018700	LINF_310018700-T1-p1	Pyrophosphate-energizedvacuolarmembraneprotonpump	16	3.18777e+08	2.39163e+08	2.63772e+08	1.45965e+08	1.89423e+08	1.57839e+08	2.73904e+08	1.64409e+08	1.66599	0.736381	1.00226	0.00255517	0.0160345	Not Regulated
649	340025000 _	LINF_340025000	LINF_340025000-T1-p1	pyroglutamyl-peptidaseI(C15family)|	3	1.79976e+07	1.86878e+07	2.05017e+07	2.49256e+07	2.2172e+07	2.1554e+07	1.90624e+07	2.28839e+07	0.833004	-0.263604	-0.41302	0.0374056	0.0952891	Not Regulated
650	300018100 _	LINF_300018100	LINF_300018100-T1-p1	pyridoxalkinase-putative|	15	7.49451e+08	6.41675e+08	8.22472e+08	7.5568e+08	9.0288e+08	8.36968e+08	7.37866e+08	8.31843e+08	0.887026	-0.172952	-0.284719	0.208804	0.321559	Not Regulated
651	140007100 _	LINF_140007100	LINF_140007100-T1-p1	PXdomaincontainingprotein-	8	5.16331e+07	3.6554e+07	5.63324e+07	7.09858e+07	6.3124e+07	6.03763e+07	4.81732e+07	6.48287e+07	0.743084	-0.428403	-0.64626	0.0440406	0.106966	Not Regulated
652	330037500 _	LINF_330037500	LINF_330037500-T1-p1	PWWPdomain/TFIIShelicalbundle-likedomain	2	1.61493e+07	2.13026e+07	2.57707e+07	2.05078e+07	1.88025e+07	1.9648e+07	2.10742e+07	1.96528e+07	1.07233	0.100743	0.102641	0.681268	0.759958	Not Regulated
653	80005600 _	LINF_080005600	LINF_080005600-T1-p1	Putativezincfingermotif-	7	2.67217e+07	2.37096e+07	3.74097e+07	2.49476e+07	3.98051e+07	1.73426e+07	2.92804e+07	2.73651e+07	1.06999	0.0975976	0.0981898	0.655973	0.741909	Not Regulated
654	220010200 _	LINF_220010200	LINF_220010200-T1-p1	PutativetRNAbindingdomaincontaining	20	1.21271e+09	1.12639e+09	1.2434e+09	1.21794e+09	1.43351e+09	1.418e+09	1.19417e+09	1.35648e+09	0.880342	-0.183864	-0.300163	0.120624	0.21778	Not Regulated
655	230012800 _	LINF_230012800	LINF_230012800-T1-p1	PutativetRNAbindingdomaincontaining	3	1.52364e+08	1.4287e+08	1.73582e+08	1.6108e+08	1.92525e+08	1.61452e+08	1.56272e+08	1.71686e+08	0.910222	-0.13571	-0.232011	0.30014	0.42093	Not Regulated
656	230017300 _	LINF_230017300	LINF_230017300-T1-p1	PutativeS-adenosyl-L-methionine-dependentmethyltransferase-putative	3	1.53822e+07	1.61292e+07	1.8915e+07	1.53946e+07	1.77637e+07	2.15189e+07	1.68088e+07	1.82257e+07	0.922257	-0.11676	-0.20519	0.500303	0.612562	Not Regulated
657	60011800 _	LINF_060011800	LINF_060011800-T1-p1	PutativePhosphatase/Proteinofunknownfunction	33	7.0917e+08	7.0815e+08	7.79285e+08	6.36497e+08	7.32722e+08	6.77644e+08	7.32202e+08	6.82288e+08	1.07316	0.10186	0.104223	0.314669	0.435613	Not Regulated
658	300020800 _	LINF_300020800	LINF_300020800-T1-p1	Putativepapain-likecysteinepeptidase(DUF1796)	2	1.44352e+07	1.84556e+07	1.32124e+07	1.79239e+06	2.21587e+07	1.23282e+07	1.53677e+07	1.20931e+07	1.27079	0.345722	0.44936	0.326354	0.447011	Not Regulated
659	150016200 _	LINF_150016200	LINF_150016200-T1-p1	Putativemethyltransferase/GDPdissociationinhibitor-	21	1.72577e+08	1.61577e+08	1.76166e+08	1.63421e+08	1.65453e+08	1.71258e+08	1.70107e+08	1.66711e+08	1.02037	0.0290941	0.00123662	0.735042	0.804199	Not Regulated
660	80016800 _	LINF_080016800	LINF_080016800-T1-p1	PutativeintraflagellartransportproteinD4	19	7.16861e+07	8.60674e+07	1.15149e+08	7.49413e+07	9.24982e+07	1.0084e+08	9.09673e+07	8.94264e+07	1.01723	0.024648	-0.00505594	0.970556	0.981818	Not Regulated
661	290035400 _	LINF_290035400	LINF_290035400-T1-p1	PutativeintraflagellartransportproteinC3	14	1.26997e+08	1.16319e+08	1.92232e+08	1.74062e+08	1.8525e+08	1.62305e+08	1.45183e+08	1.73872e+08	0.834998	-0.260156	-0.408139	0.187477	0.298529	Not Regulated
662	290006400 _	LINF_290006400	LINF_290006400-T1-p1	PutativeintraflagellartransportproteinB2	19	2.24233e+08	2.53777e+08	2.57906e+08	2.68247e+08	2.66282e+08	2.28839e+08	2.45305e+08	2.54456e+08	0.964039	-0.0528365	-0.11472	0.645255	0.734085	Not Regulated
663	250020500 _	LINF_250020500	LINF_250020500-T1-p1	PutativeintraflagellartransportproteinA1	7	4.31686e+07	4.39533e+07	4.73212e+07	5.51837e+07	6.12444e+07	5.69979e+07	4.48144e+07	5.78087e+07	0.775219	-0.367325	-0.559816	0.00519922	0.0250636	Not Regulated
664	130012000 _	LINF_130012000	LINF_130012000-T1-p1	PutativeGTPaseactivatingproteinfor	3	7.02938e+07	6.12162e+07	6.83185e+07	7.63113e+07	8.3197e+07	6.18417e+07	6.66095e+07	7.37833e+07	0.902772	-0.147567	-0.248792	0.339063	0.458727	Not Regulated
665	330033200 _	LINF_330033200	LINF_330033200-T1-p1	Putativediphthamidesynthesisprotein-	2	9.48882e+06	1.78623e+06	9.85687e+06	5.66524e+06	1.08095e+07	8.26951e+06	7.04397e+06	8.24807e+06	0.854015	-0.227666	-0.362157	0.468723	0.584928	Not Regulated
666	350039000 _	LINF_350039000	LINF_350039000-T1-p1	Putativedeath-receptorfusionprotein(DUF2428)	20	5.2268e+07	5.62662e+07	6.39709e+07	7.59177e+07	8.91094e+07	8.94067e+07	5.75017e+07	8.48113e+07	0.677996	-0.560651	-0.833431	0.00281567	0.0171407	Not Regulated
667	250030800 _	LINF_250030800	LINF_250030800-T1-p1	pumillioprotein8-putative	18	3.10901e+08	3.07429e+08	3.64484e+08	3.0838e+08	3.17692e+08	2.83218e+08	3.27605e+08	3.03096e+08	1.08086	0.112179	0.118827	0.333724	0.453617	Not Regulated
668	110009600 _	LINF_110009600	LINF_110009600-T1-p1	pumillioprotein10-putative	21	3.95605e+08	3.62794e+08	3.87258e+08	2.1544e+08	2.55292e+08	2.44466e+08	3.81886e+08	2.38399e+08	1.60187	0.67976	0.922125	0.000380425	0.00498824	Not Regulated
669	330019100 _	LINF_330019100	LINF_330019100-T1-p1	pumilioprotein6-putative	18	5.2268e+08	5.2322e+08	6.23111e+08	6.9021e+08	7.08242e+08	6.07978e+08	5.56337e+08	6.6881e+08	0.831831	-0.265638	-0.415899	0.0547392	0.125637	Not Regulated
670	180019600 _	LINF_180019600	LINF_180019600-T1-p1	pumilioprotein2-putative	13	2.69784e+08	2.82453e+08	3.29967e+08	3.4103e+08	3.87653e+08	3.03623e+08	2.94068e+08	3.44102e+08	0.854596	-0.226686	-0.360769	0.132854	0.23221	Not Regulated
671	320023200 _	LINF_320023200	LINF_320023200-T1-p1	pumilio/PUFRNAbindingprotein7	20	4.56537e+08	4.47829e+08	4.43497e+08	2.26809e+08	2.41873e+08	2.24593e+08	4.49287e+08	2.31092e+08	1.9442	0.959173	1.31758	1.36546e-05	0.000748115	Not Regulated
672	60005400 _	LINF_060005400	LINF_060005400-T1-p1	pumilio/PUFRNAbindingprotein5	2	6.14005e+06	4.80757e+06	4.69587e+06	6.88815e+06	6.22454e+06	5.66316e+06	5.21449e+06	6.25862e+06	0.83317	-0.263317	-0.412613	0.0995379	0.191074	Not Regulated
674	90016300 _	LINF_090016300	LINF_090016300-T1-p1	PUBdomaincontainingprotein-	2	1.83466e+06	2.19816e+06	3.02014e+06	2.44394e+06	3.46601e+06	1.61753e+06	2.35099e+06	2.50916e+06	0.936963	-0.0939368	-0.172889	0.862801	0.901731	Not Regulated
675	110014900 _	LINF_110014900	LINF_110014900-T1-p1	PUBdomaincontainingprotein-	5	1.81045e+07	2.62033e+07	2.06502e+07	1.40047e+07	1.54453e+07	1.99471e+07	2.16527e+07	1.64657e+07	1.31502	0.395084	0.519223	0.0809756	0.165495	Not Regulated
676	360006300 _	LINF_360006300	LINF_360006300-T1-p1	PUBdomaincontainingprotein-	4	5.53384e+07	8.76183e+07	1.23553e+08	1.21136e+08	6.41618e+07	6.04967e+07	8.88366e+07	8.19315e+07	1.08428	0.116736	0.125277	0.769039	0.829293	Not Regulated
677	250021500 _	LINF_250021500	LINF_250021500-T1-p1	PUAdomain/NOL1/NOP2/sunfamily-putative	5	2.51126e+08	2.41328e+08	2.7058e+08	2.44464e+08	2.42343e+08	2.28427e+08	2.54345e+08	2.38411e+08	1.06683	0.093332	0.0921526	0.322375	0.443266	Not Regulated
678	340019600 _	LINF_340019600	LINF_340019600-T1-p1	PTP1-interactingprotein-39kDa	9	1.60677e+08	1.63211e+08	1.91622e+08	1.59246e+08	1.62861e+08	1.43546e+08	1.71837e+08	1.55218e+08	1.10707	0.146743	0.167745	0.226365	0.34108	Not Regulated
679	320018100 _	LINF_320018100	LINF_320018100-T1-p1	PTHB1N-terminus/PTHB1C-terminus-putative	2	5.51449e+06	6.8709e+06	5.94814e+06	9.48195e+06	9.64973e+06	6.72023e+06	6.11118e+06	8.6173e+06	0.709175	-0.495786	-0.741627	0.0295673	0.080606	Not Regulated
680	100009300 _	LINF_100009300	LINF_100009300-T1-p1;LINF_100009400-T1-p1;LINF_100009100-T1-p1;LINF_100009000-T1-p1;LINF_100008900-T1-p1	pteridinetransporter(truncated)-putative	5	1.47872e+07	1.36611e+07	1.75733e+07	2.20273e+07	3.17998e+07	2.82265e+07	1.53405e+07	2.73512e+07	0.560873	-0.834253	-1.22066	0.00245666	0.0157491	Not Regulated
681	230008000 _	LINF_230008000	LINF_230008000-T1-p1	pteridinereductase1|transcript_product=pteridine	13	4.91597e+08	4.63201e+08	4.75496e+08	5.99692e+08	5.83086e+08	6.17272e+08	4.76765e+08	6.00017e+08	0.794585	-0.331726	-0.509433	0.0048461	0.0239282	Not Regulated
682	100006100 _	LINF_100006100	LINF_100006100-T1-p1	PSP1C-terminalconservedregioncontaining	2	1.48679e+07	1.48755e+07	1.21003e+07	1.25241e+07	1.2734e+07	1.43416e+07	1.39479e+07	1.31999e+07	1.05667	0.0795211	0.072606	0.546686	0.653591	Not Regulated
683	130011800 _	LINF_130011800	LINF_130011800-T1-p1	PSP1C-terminalconservedregioncontaining	2	8.16537e+06	8.40913e+06	8.75473e+06	5.50532e+06	1.03564e+07	6.37045e+06	8.44308e+06	7.41072e+06	1.13931	0.188156	0.226357	0.339094	0.458727	Not Regulated
684	360055000 _	LINF_360055000	LINF_360055000-T1-p1	PSP1C-terminalconservedregioncontaining	9	1.93422e+08	1.5335e+08	1.86633e+08	1.39987e+08	1.47493e+08	1.34232e+08	1.77802e+08	1.40571e+08	1.26486	0.338973	0.439809	0.0266213	0.0749448	Not Regulated
685	260009200 _	LINF_260009200	LINF_260009200-T1-p1	pseudouridylatesynthase-likeprotein|transcript_product=pseudouridylate	8	2.41462e+07	2.35945e+07	3.49581e+07	3.56463e+07	1.51524e+07	4.81023e+07	2.75663e+07	3.2967e+07	0.836177	-0.258119	-0.405257	0.777552	0.835028	Not Regulated
686	300020600 _	LINF_300020600	LINF_300020600-T1-p1	pseudouridinesynthaseA-likeprotein-	3	7.4634e+06	6.05067e+06	8.5904e+06	9.20925e+06	8.31113e+06	7.67854e+06	7.36816e+06	8.39964e+06	0.877199	-0.189024	-0.307466	0.233268	0.347534	Not Regulated
687	50007700 _	LINF_050007700	LINF_050007700-T1-p1	proteintyrosinephosphatase-putative	6	7.24532e+07	7.2855e+07	1.27334e+08	6.8471e+07	1.05023e+08	9.01334e+07	9.08808e+07	8.78758e+07	1.0342	0.0485096	0.0287154	0.950521	0.970037	Not Regulated
688	160007600 _	LINF_160007600	LINF_160007600-T1-p1	proteintyrosinephosphatase-likieprotein|	4	5.36253e+07	5.67317e+07	5.63491e+07	4.72877e+07	5.47708e+07	5.43612e+07	5.55687e+07	5.21399e+07	1.06576	0.0918843	0.0901037	0.349216	0.467097	Not Regulated
689	160007400 _	LINF_160007400	LINF_160007400-T1-p1	proteintyrosinephosphatase-likeprotein|	7	4.17384e+08	3.84119e+08	4.153e+08	3.69097e+08	3.74346e+08	3.70849e+08	4.05601e+08	3.71431e+08	1.092	0.126967	0.139757	0.160723	0.266895	Not Regulated
690	110017600 _	LINF_110017600	LINF_110017600-T1-p1	proteintransportproteinSEC31-	23	7.67117e+08	7.21189e+08	8.05097e+08	7.36132e+08	7.98867e+08	7.2023e+08	7.64468e+08	7.51743e+08	1.01693	0.0242165	-0.0056666	0.79494	0.848234	Not Regulated
691	250019600 _	LINF_250019600	LINF_250019600-T1-p1	proteintransportproteinSec24C-	15	1.57633e+08	1.48873e+08	1.6775e+08	1.68911e+08	1.92607e+08	1.78735e+08	1.58085e+08	1.80084e+08	0.877841	-0.187969	-0.305973	0.0908071	0.179162	Not Regulated
692	290007100 _	LINF_290007100	LINF_290007100-T1-p1	proteintransportproteinSec24A-	17	1.97749e+08	1.71871e+08	2.08044e+08	1.89226e+08	2.03505e+08	1.81736e+08	1.92555e+08	1.91489e+08	1.00556	0.00800383	-0.0286125	0.963996	0.978789	Not Regulated
693	360075700 _	LINF_360075700	LINF_360075700-T1-p1	proteintransportproteinSec23-likeprotein	10	1.10449e+08	1.03851e+08	1.12765e+08	1.10754e+08	1.24228e+08	1.08197e+08	1.09022e+08	1.14393e+08	0.953046	-0.0693816	-0.138136	0.490893	0.605696	Not Regulated
694	100008500 _	LINF_100008500	LINF_100008500-T1-p1	proteintransportproteinSEC23-	14	2.0857e+08	1.95784e+08	2.09064e+08	2.27287e+08	2.2571e+08	2.18481e+08	2.04473e+08	2.23826e+08	0.913535	-0.130468	-0.224592	0.142543	0.245084	Not Regulated
695	280011600 _	LINF_280011600	LINF_280011600-T1-p1	proteintransportproteinSEC13-	2	9.24624e+06	6.42925e+06	9.27043e+06	9.83326e+06	9.38146e+06	6.61715e+06	8.3153e+06	8.61062e+06	0.965703	-0.0503486	-0.111199	0.826043	0.874544	Not Regulated
696	320005500 _	LINF_320005500	LINF_320005500-T1-p1	proteintransportproteinSEC13-	13	4.31102e+08	4.31729e+08	5.25015e+08	5.79815e+08	5.36973e+08	5.35292e+08	4.62616e+08	5.50693e+08	0.840061	-0.251435	-0.395796	0.0555681	0.126752	Not Regulated
697	340049700 _	LINF_340049700	LINF_340049700-T1-p1	proteinserine/threoninephosphatase-putative	2	4.85637e+06	6.06218e+06	5.26557e+06	7.48277e+06	9.49371e+06	1.20833e+07	5.3947e+06	9.68659e+06	0.556925	-0.844445	-1.23508	0.00468901	0.0234368	Not Regulated
698	330017700 _	LINF_330017700	LINF_330017700-T1-p1	Proteinprenyltransferasealphasubunitrepeat	5	5.30711e+07	6.21629e+07	6.62207e+07	6.29114e+07	6.78129e+07	6.95088e+07	6.04849e+07	6.67444e+07	0.906217	-0.142071	-0.241014	0.231584	0.346557	Not Regulated
699	120011800 _	LINF_120011800	LINF_120011800-T1-p1	proteinphosphatasewithEF-Handdomains	13	1.53521e+08	1.34171e+08	1.54289e+08	1.05155e+08	9.6933e+07	9.79299e+07	1.47327e+08	1.00006e+08	1.47318	0.558935	0.751122	0.000944075	0.0085414	Not Regulated
700	50017400 _	LINF_050017400	LINF_050017400-T1-p1	proteinphosphatasetype1regulator-like	13	1.98634e+08	2.12711e+08	2.30264e+08	2.50323e+08	2.54272e+08	2.70251e+08	2.13869e+08	2.58282e+08	0.828048	-0.272214	-0.425206	0.0235571	0.0694044	Not Regulated
701	280034000 _	LINF_280034000	LINF_280034000-T1-p1	proteinphosphatase4catalyticsubunit	9	8.8724e+07	9.8398e+07	8.55914e+07	1.16194e+08	1.13962e+08	1.06059e+08	9.09045e+07	1.12072e+08	0.811128	-0.301998	-0.467359	0.0163389	0.0533201	Not Regulated
702	150006600 _	LINF_150006600	LINF_150006600-T1-p1	proteinphosphatase2C-putative	10	2.85729e+08	2.34784e+08	2.88232e+08	2.33624e+08	2.84956e+08	2.16192e+08	2.69582e+08	2.44924e+08	1.10067	0.138387	0.15592	0.356763	0.473414	Not Regulated
703	360018100 _	LINF_360018100	LINF_360018100-T1-p1	proteinphosphatase2C-putative	2	2.85836e+06	4.07137e+06	3.46943e+06	4.33621e+06	3.44896e+06	5.6214e+06	3.46639e+06	4.46886e+06	0.775676	-0.366474	-0.558612	0.149537	0.254194	Not Regulated
704	340030900 _	LINF_340030900	LINF_340030900-T1-p1	proteinphosphatase2C-likeprotein|	7	3.0497e+07	1.87498e+07	2.27691e+07	4.26417e+07	4.81339e+07	5.54934e+07	2.40053e+07	4.87563e+07	0.492353	-1.02223	-1.48671	0.00177257	0.0125001	Not Regulated
705	360010600 _	LINF_360010600	LINF_360010600-T1-p1	proteinphosphatase2C-likeprotein|	13	2.433e+08	2.42342e+08	2.54802e+08	2.93943e+08	3.04008e+08	2.73442e+08	2.46814e+08	2.90464e+08	0.849724	-0.234935	-0.372444	0.0295942	0.080606	Not Regulated
706	150017300 _	LINF_150017300	LINF_150017300-T1-p1	proteinphosphatase2Aregulatorysubunit	9	4.55633e+07	4.79143e+07	5.26368e+07	4.26317e+07	5.1735e+07	4.32937e+07	4.87048e+07	4.58868e+07	1.06141	0.0859842	0.0817532	0.460767	0.578547	Not Regulated
707	320037900 _	LINF_320037900	LINF_320037900-T1-p1	proteinphosphatase2Acatalyticsubunit	16	4.04783e+08	3.65048e+08	4.12373e+08	3.68191e+08	3.66652e+08	3.70478e+08	3.94068e+08	3.6844e+08	1.06956	0.0970135	0.097363	0.304549	0.425532	Not Regulated
708	70007100 _	LINF_070007100	LINF_070007100-T1-p1	proteinphosphatase2A-regulatory	9	7.47419e+07	6.92227e+07	7.63118e+07	6.40253e+07	7.55907e+07	6.8196e+07	7.34255e+07	6.92707e+07	1.05998	0.0840368	0.0789971	0.411473	0.530366	Not Regulated
709	250013300 _	LINF_250013300	LINF_250013300-T1-p1	proteinphosphatase-putative|	23	2.38847e+09	2.04769e+09	2.48016e+09	1.77749e+09	1.90484e+09	1.60739e+09	2.30544e+09	1.76324e+09	1.3075	0.386812	0.507515	0.0144023	0.0496759	Not Regulated
710	270030600 _	LINF_270030600	LINF_270030600-T1-p1	proteinphosphatase-likeprotein|transcript_product=protein	3	1.75008e+07	1.72235e+07	1.97044e+07	2.74215e+07	2.68231e+07	2.51723e+07	1.81429e+07	2.64723e+07	0.685354	-0.545078	-0.81139	0.000924861	0.00852599	Not Regulated
711	210024000 _	LINF_210024000	LINF_210024000-T1-p1	ProteinofunknownfunctionN-terminal	3	3.40584e+06	1.78623e+06	3.90219e+06	5.11445e+06	4.12521e+06	3.26416e+06	3.03142e+06	4.16794e+06	0.727319	-0.459341	-0.690046	0.164673	0.271501	Not Regulated
712	240027900 _	LINF_240027900	LINF_240027900-T1-p1	ProteinofunknownfunctionN-terminal	3	8.68903e+06	8.82914e+06	8.51101e+06	1.39847e+07	1.1987e+07	1.17992e+07	8.6764e+06	1.25903e+07	0.689131	-0.537149	-0.800169	0.00134156	0.010643	Not Regulated
713	310023500 _	LINF_310023500	LINF_310023500-T1-p1	ProteinofunknownfunctionDUF84	9	8.32541e+07	9.76511e+07	8.94466e+07	6.44767e+07	7.23018e+07	7.08085e+07	9.01173e+07	6.91957e+07	1.30235	0.381122	0.499462	0.00801629	0.0328164	Not Regulated
714	200012100 _	LINF_200012100	LINF_200012100-T1-p1	Proteinofunknownfunction(DUF775)	2	4.71471e+06	5.70545e+06	6.16602e+06	7.49025e+06	8.30898e+06	7.76014e+06	5.52873e+06	7.85312e+06	0.704016	-0.50632	-0.756536	0.00532331	0.0255056	Not Regulated
715	300041900 _	LINF_300041900	LINF_300041900-T1-p1	Proteinofunknownfunction(DUF773)	2	1.85547e+07	1.76752e+07	1.86622e+07	1.37337e+07	1.56524e+07	1.54095e+07	1.82974e+07	1.49319e+07	1.22539	0.293242	0.375085	0.0153594	0.0518608	Not Regulated
716	210009200 _	LINF_210009200	LINF_210009200-T1-p1	Proteinofunknownfunction(DUF667)	9	1.85226e+08	1.78888e+08	1.76066e+08	1.49701e+08	1.43942e+08	1.33499e+08	1.8006e+08	1.42381e+08	1.26463	0.33872	0.439451	0.00632996	0.0286154	Not Regulated
717	340044700 _	LINF_340044700	LINF_340044700-T1-p1	Proteinofunknownfunction(DUF501)	4	9.76835e+06	8.76419e+06	6.49489e+06	1.10814e+07	1.13523e+07	1.21285e+07	8.34248e+06	1.15207e+07	0.724128	-0.465684	-0.699023	0.0231075	0.0685764	Not Regulated
718	300042700 _	LINF_300042700	LINF_300042700-T1-p1	Proteinofunknownfunction(DUF3808)/Tetratricopeptide	13	1.31878e+08	1.37103e+08	1.41128e+08	1.59495e+08	1.47259e+08	1.50391e+08	1.36703e+08	1.52382e+08	0.897108	-0.156646	-0.261642	0.0998287	0.191394	Not Regulated
719	340022200 _	LINF_340022200	LINF_340022200-T1-p1	Proteinofunknownfunction(DUF3808)	5	1.77409e+07	1.91927e+07	1.64878e+07	1.93032e+07	2.37935e+07	2.14316e+07	1.78071e+07	2.15094e+07	0.827876	-0.272513	-0.425629	0.0524235	0.122221	Not Regulated
720	180020000 _	LINF_180020000	LINF_180020000-T1-p1	Proteinofunknownfunction(DUF3648)	4	3.88974e+06	4.5272e+06	5.45894e+06	4.70854e+06	7.31049e+06	5.43723e+06	4.62529e+06	5.81875e+06	0.794894	-0.331165	-0.508639	0.161469	0.267612	Not Regulated
721	310018600 _	LINF_310018600	LINF_310018600-T1-p1	Proteinofunknownfunction(DUF3638)/Protein	43	1.2832e+08	1.37546e+08	1.35484e+08	2.31601e+08	2.33577e+08	2.57855e+08	1.33783e+08	2.41011e+08	0.555091	-0.849204	-1.24182	5.19875e-05	0.00149609	Not Regulated
723	160015900 _	LINF_160015900	LINF_160015900-T1-p1	Proteinofunknownfunction(DUF3184)	2	1.17634e+07	1.98067e+07	1.70078e+07	2.38685e+07	3.10824e+07	2.13733e+07	1.61927e+07	2.54414e+07	0.636469	-0.651838	-0.962488	0.0272994	0.0765512	Not Regulated
724	360043500 _	LINF_360043500	LINF_360043500-T1-p1	Proteinofunknownfunction(DUF2870)	4	3.23638e+07	3.8223e+07	3.53773e+07	4.75627e+07	5.1586e+07	4.35647e+07	3.53213e+07	4.75711e+07	0.742496	-0.429545	-0.647877	0.00668357	0.0295676	Not Regulated
725	360054300 _	LINF_360054300	LINF_360054300-T1-p1	Proteinofunknownfunction(DUF2870)	7	1.12627e+08	1.15896e+08	1.33344e+08	1.38861e+08	1.40738e+08	1.48183e+08	1.20622e+08	1.42594e+08	0.845914	-0.241417	-0.381618	0.0440028	0.106966	Not Regulated
726	300035300 _	LINF_300035300	LINF_300035300-T1-p1	Proteinofunknownfunction(DUF2817)	2	7.35431e+06	1.10926e+07	6.79582e+06	1.79239e+06	6.49567e+06	2.13887e+06	8.41426e+06	3.47564e+06	2.42092	1.27556	1.76536	0.0242711	0.0705473	Not Regulated
727	360023100 _	LINF_360023100	LINF_360023100-T1-p1	Proteinofunknownfunction(DUF2419)	3	9.80043e+06	8.13575e+06	8.68376e+06	1.15835e+07	1.56881e+07	1.14249e+07	8.87332e+06	1.28989e+07	0.687915	-0.539698	-0.803776	0.0131433	0.0465737	Not Regulated
728	260011800 _	LINF_260011800	LINF_260011800-T1-p1	Proteinofunknownfunction(DUF2012)	3	1.81911e+07	2.16312e+07	2.11935e+07	1.07675e+07	1.32258e+07	1.05988e+07	2.03386e+07	1.15307e+07	1.76386	0.818737	1.11882	0.000559858	0.00611125	Not Regulated
729	350047400 _	LINF_350047400	LINF_350047400-T1-p1	Proteinofunknownfunction(DUF2009)	8	8.32482e+07	9.53591e+07	1.01325e+08	1.14401e+08	1.32034e+08	1.15423e+08	9.33109e+07	1.20619e+08	0.773599	-0.370343	-0.564087	0.0155291	0.0521727	Not Regulated
730	360044400 _	LINF_360044400	LINF_360044400-T1-p1	Proteinofunknownfunction(DUF2009)	6	4.25269e+07	5.40619e+07	4.88514e+07	5.60227e+07	5.52636e+07	3.57169e+07	4.848e+07	4.90011e+07	0.989367	-0.0154223	-0.0617676	0.971718	0.982407	Not Regulated
731	100020500 _	LINF_100020500	LINF_100020500-T1-p1	Proteinofunknownfunction(DUF1861)	4	4.99346e+07	3.84582e+07	4.67413e+07	4.1482e+07	4.71032e+07	4.25299e+07	4.50447e+07	4.3705e+07	1.03065	0.0435579	0.0217073	0.775776	0.834033	Not Regulated
732	100020700 _	LINF_100020700	LINF_100020700-T1-p1	Proteinofunknownfunction(DUF1861)	3	3.5092e+07	2.88889e+07	3.6506e+07	2.82246e+07	3.03375e+07	2.32984e+07	3.34956e+07	2.72868e+07	1.22754	0.295769	0.378662	0.0822989	0.167838	Not Regulated
733	100020800 _	LINF_100020800	LINF_100020800-T1-p1	Proteinofunknownfunction(DUF1861)	5	4.95544e+07	3.60353e+07	4.79588e+07	6.44458e+07	5.31023e+07	6.49009e+07	4.45162e+07	6.08163e+07	0.731977	-0.450129	-0.677009	0.0259297	0.0736526	Not Regulated
734	100020900 _	LINF_100020900	LINF_100020900-T1-p1	Proteinofunknownfunction(DUF1861)	8	1.86898e+08	1.53882e+08	1.66752e+08	1.44072e+08	1.48208e+08	1.27778e+08	1.69177e+08	1.40019e+08	1.20824	0.272911	0.346311	0.0487502	0.115533	Not Regulated
735	340049100 _	LINF_340049100	LINF_340049100-T1-p1	Proteinofunknownfunction(DUF1620)	5	2.04477e+07	2.34676e+07	1.29663e+07	1.32335e+07	1.95148e+07	1.67273e+07	1.89605e+07	1.64919e+07	1.14969	0.201244	0.24488	0.517655	0.62918	Not Regulated
736	250020900 _	LINF_250020900	LINF_250020900-T1-p1	Proteinofunknownfunction(DUF1295)/Phospholipid	3	2.06519e+06	2.50923e+06	4.42842e+06	915196	1.58892e+06	1.45423e+06	3.00095e+06	1.31945e+06	2.2744	1.18548	1.63788	0.0140222	0.0486001	Not Regulated
737	140009400 _	LINF_140009400	LINF_140009400-T1-p1	Proteinofunknownfunction(DUF1253)	10	4.91091e+07	5.77286e+07	7.32715e+07	6.45016e+07	7.09028e+07	6.85924e+07	6.00364e+07	6.79989e+07	0.882902	-0.179675	-0.294234	0.250017	0.365656	Not Regulated
738	130010100 _	LINF_130010100	LINF_130010100-T1-p1	Proteinofunknownfunction(DUF1014)	7	1.27367e+08	1.03467e+08	1.32047e+08	1.15905e+08	1.20115e+08	8.99266e+07	1.2096e+08	1.08649e+08	1.11331	0.154856	0.179228	0.346305	0.464293	Not Regulated
739	300040000 _	LINF_300040000	LINF_300040000-T1-p1	proteinmkt1-putative|	26	9.06666e+08	7.80087e+08	9.23284e+08	7.99629e+08	8.37092e+08	9.07837e+08	8.70012e+08	8.48186e+08	1.02573	0.0366547	0.0119371	0.751567	0.817258	Not Regulated
740	130006500 _	LINF_130006500	LINF_130006500-T1-p1	proteinkinaseAregulatorysubunit	24	1.15505e+09	1.21712e+09	1.33233e+09	1.57433e+09	1.528e+09	1.45473e+09	1.23483e+09	1.51902e+09	0.812915	-0.298824	-0.462866	0.0156576	0.052412	Not Regulated
741	180016200 _	LINF_180016200	LINF_180016200-T1-p1	proteinkinaseAcatalyticsubunit	3	2.19742e+07	1.6512e+07	1.8589e+07	3.5736e+07	3.66744e+07	1.73556e+07	1.90251e+07	2.9922e+07	0.635821	-0.653306	-0.964566	0.105214	0.197819	Not Regulated
742	350045600 _	LINF_350045600	LINF_350045600-T1-p1;LINF_350045100-T1-p1	proteinkinaseAcatalyticsubunit	11	1.55028e+08	1.35893e+08	1.6143e+08	2.02707e+08	1.94444e+08	1.76085e+08	1.50783e+08	1.91079e+08	0.789117	-0.341689	-0.523534	0.0169149	0.0544844	Not Regulated
743	300015600 _	LINF_300015600	LINF_300015600-T1-p1	proteinkinase-putativeGeneDB:LmjF.30.1000|	4	1.80491e+07	1.1072e+07	1.64379e+07	1.41701e+07	1.38463e+07	1.18404e+07	1.51863e+07	1.32856e+07	1.14307	0.192913	0.23309	0.433619	0.550912	Not Regulated
744	150015500 _	LINF_150015500	LINF_150015500-T1-p1	proteinkinase-putativeGeneDB:LmjF.15.0770|	13	3.13594e+08	3.19317e+08	3.38061e+08	2.80293e+08	2.86313e+08	2.64821e+08	3.23657e+08	2.77142e+08	1.16784	0.223841	0.276863	0.0326109	0.086266	Not Regulated
745	30006900 _	LINF_030006900	LINF_030006900-T1-p1	proteinkinase-putative|	8	9.062e+07	9.58994e+07	1.14173e+08	9.03508e+07	9.46238e+07	9.84368e+07	1.00231e+08	9.44705e+07	1.06097	0.0853894	0.0809114	0.505634	0.617499	Not Regulated
746	30008300 _	LINF_030008300	LINF_030008300-T1-p1	proteinkinase-putative|	2	2.39255e+06	3.52697e+06	2.9362e+06	5.19127e+06	3.1759e+06	4.94844e+06	2.95191e+06	4.43854e+06	0.665064	-0.588435	-0.872754	0.0487855	0.115533	Not Regulated
747	50006200 _	LINF_050006200	LINF_050006200-T1-p1	proteinkinase-putative|	4	4.28905e+07	3.7048e+07	3.80173e+07	4.8831e+07	4.17419e+07	3.70699e+07	3.93186e+07	4.25476e+07	0.924109	-0.113865	-0.201094	0.43373	0.550912	Not Regulated
748	50008900 _	LINF_050008900	LINF_050008900-T1-p1	proteinkinase-putative|	10	1.227e+08	1.2182e+08	1.2393e+08	1.34826e+08	1.20279e+08	1.26915e+08	1.22817e+08	1.2734e+08	0.96448	-0.0521761	-0.113785	0.559684	0.664115	Not Regulated
749	60017600 _	LINF_060017600	LINF_060017600-T1-p1	proteinkinase-putative|	10	1.52198e+08	1.29644e+08	1.50364e+08	1.3903e+08	1.50432e+08	1.18033e+08	1.44069e+08	1.35832e+08	1.06064	0.0849357	0.0802694	0.50566	0.617499	Not Regulated
750	70015000 _	LINF_070015000	LINF_070015000-T1-p1	proteinkinase-putative|	3	8.50353e+06	1.14912e+07	1.17688e+07	1.51634e+07	1.77188e+07	2.24804e+07	1.05878e+07	1.84542e+07	0.573735	-0.801543	-1.17437	0.00579211	0.0267885	Not Regulated
751	110005500 _	LINF_110005500	LINF_110005500-T1-p1	proteinkinase-putative|	6	1.10741e+07	1.42447e+07	1.12487e+07	5.87088e+06	5.22574e+06	5.1566e+06	1.21892e+07	5.41774e+06	2.24986	1.16984	1.61573	8.3111e-05	0.00205899	Not Regulated
752	130012700 _	LINF_130012700	LINF_130012700-T1-p1	proteinkinase-putative|	16	1.07795e+08	1.32754e+08	1.41427e+08	2.13099e+08	2.05077e+08	1.99742e+08	1.27325e+08	2.05973e+08	0.618166	-0.693934	-1.02207	0.00103611	0.00908269	Not Regulated
753	140016900 _	LINF_140016900	LINF_140016900-T1-p1	proteinkinase-putative|	12	1.41416e+08	1.47111e+08	1.66331e+08	1.60741e+08	1.5981e+08	1.57457e+08	1.51619e+08	1.59336e+08	0.951569	-0.0716191	-0.141303	0.446121	0.562638	Not Regulated
754	220015500 _	LINF_220015500	LINF_220015500-T1-p1	proteinkinase-putative|	2	5.85877e+06	8.89075e+06	4.93514e+06	6.29901e+06	1.00977e+07	1.13657e+07	6.56155e+06	9.25412e+06	0.709041	-0.496059	-0.742013	0.146552	0.250537	Not Regulated
755	240007000 _	LINF_240007000	LINF_240007000-T1-p1	proteinkinase-putative|	5	1.32461e+07	1.02404e+07	1.38755e+07	1.49542e+07	1.6229e+07	1.27407e+07	1.2454e+07	1.46413e+07	0.850609	-0.233432	-0.370316	0.172714	0.281308	Not Regulated
756	250014500 _	LINF_250014500	LINF_250014500-T1-p1	proteinkinase-putative|	4	2.26878e+07	2.68843e+07	2.59858e+07	2.62129e+07	2.87211e+07	2.49525e+07	2.5186e+07	2.66288e+07	0.945815	-0.0803697	-0.153688	0.467329	0.584258	Not Regulated
757	250022100 _	LINF_250022100	LINF_250022100-T1-p1	proteinkinase-putative|	5	3.83208e+07	3.7849e+07	4.02405e+07	3.65301e+07	3.98153e+07	3.19792e+07	3.88034e+07	3.61082e+07	1.07464	0.103858	0.10705	0.340481	0.459827	Not Regulated
758	260030900 _	LINF_260030900	LINF_260030900-T1-p1	proteinkinase-putative|	4	2.92049e+07	2.55213e+07	2.56176e+07	3.17496e+07	3.94581e+07	3.34747e+07	2.67813e+07	3.48942e+07	0.767501	-0.38176	-0.580245	0.0168763	0.0544515	Not Regulated
759	270032800 _	LINF_270032800	LINF_270032800-T1-p1	proteinkinase-putative|	2	1.29243e+07	9.65135e+06	1.42946e+07	9.67444e+06	1.84103e+06	1.06079e+07	1.22901e+07	7.37445e+06	1.66658	0.736888	1.00298	0.16025	0.266678	Not Regulated
760	280011300 _	LINF_280011300	LINF_280011300-T1-p1	proteinkinase-putative|	4	9.86363e+06	1.05809e+07	1.01171e+07	1.07267e+07	1.28401e+07	1.91562e+07	1.01872e+07	1.4241e+07	0.715344	-0.483291	-0.723943	0.0822235	0.167804	Not Regulated
761	310040700 _	LINF_310040700	LINF_310040700-T1-p1	proteinkinase-putative|	18	4.48272e+08	4.25303e+08	4.94324e+08	3.08629e+08	3.19559e+08	3.11793e+08	4.55967e+08	3.13327e+08	1.45524	0.541259	0.726105	0.000838079	0.00798557	Not Regulated
762	320023900 _	LINF_320023900	LINF_320023900-T1-p1	proteinkinase-putative|	6	2.95588e+07	2.97559e+07	3.09299e+07	2.90804e+07	2.84283e+07	2.94259e+07	3.00815e+07	2.89782e+07	1.03808	0.0539108	0.0363597	0.501073	0.612949	Not Regulated
763	330025600 _	LINF_330025600	LINF_330025600-T1-p1	proteinkinase-putative|	9	9.66256e+07	1.05839e+08	1.08047e+08	6.50028e+07	7.02334e+07	7.284e+07	1.03504e+08	6.93587e+07	1.4923	0.577533	0.777444	0.000643128	0.00673073	Not Regulated
764	340005200 _	LINF_340005200	LINF_340005200-T1-p1	proteinkinase-putative|	6	1.82601e+07	2.43641e+07	1.7866e+07	2.46516e+07	2.70619e+07	2.22516e+07	2.01634e+07	2.4655e+07	0.817821	-0.290143	-0.45058	0.0930627	0.182008	Not Regulated
765	340026000 _	LINF_340026000	LINF_340026000-T1-p1	proteinkinase-putative|	8	2.47743e+07	4.30283e+07	3.64118e+07	4.57772e+07	4.29592e+07	2.86801e+07	3.47381e+07	3.91389e+07	0.887561	-0.172082	-0.283489	0.521114	0.631231	Not Regulated
766	340036900 _	LINF_340036900	LINF_340036900-T1-p1	proteinkinase-putative|	2	1.66728e+06	1.90529e+06	8.19933e+06	7.62695e+06	6.87762e+06	6.77102e+06	3.92397e+06	7.09186e+06	0.553306	-0.853851	-1.2484	0.0783799	0.162358	Not Regulated
767	350015200 _	LINF_350015200	LINF_350015200-T1-p1	proteinkinase-putative|	5	2.6255e+07	2.47469e+07	3.40179e+07	3.18821e+07	2.70609e+07	2.51492e+07	2.83399e+07	2.80307e+07	1.01103	0.0158268	-0.0175406	0.956646	0.974431	Not Regulated
768	270026500 _	LINF_270026500	LINF_270026500-T1-p1	proteinkinase-likeprotein|transcript_product=protein	5	1.54007e+07	1.20197e+07	1.31991e+07	1.47858e+07	1.34656e+07	1.43948e+07	1.35398e+07	1.42154e+07	0.952475	-0.0702469	-0.139361	0.529809	0.639316	Not Regulated
769	290027100 _	LINF_290027100	LINF_290027100-T1-p1	proteinfarnesyltransferasealphasubunit-	2	2.45575e+06	3.10549e+06	2.58416e+06	4.58769e+06	2.56741e+06	2.85075e+06	2.71513e+06	3.33528e+06	0.814064	-0.296786	-0.459982	0.314639	0.435613	Not Regulated
770	360081500 _	LINF_360081500	LINF_360081500-T1-p1	proteindisulfideisomerase2|	32	1.09681e+09	1.26869e+09	1.48546e+09	1.05224e+09	1.18074e+09	1.07795e+09	1.28365e+09	1.10365e+09	1.1631	0.217976	0.268561	0.161031	0.267197	Not Regulated
771	60016300 _	LINF_060016300	LINF_060016300-T1-p1	proteindisulfideisomerase|transcript_product=protein	3	2.88384e+08	2.43955e+08	2.90483e+08	2.04062e+08	2.06913e+08	2.44607e+08	2.74274e+08	2.18527e+08	1.2551	0.327804	0.424001	0.0318649	0.0847649	Not Regulated
772	260011600 _	LINF_260011600	LINF_260011600-T1-p1	proteindisulfideisomerase-putative	20	4.09119e+08	4.43312e+08	5.45717e+08	5.61243e+08	5.5731e+08	5.57222e+08	4.66049e+08	5.58592e+08	0.834329	-0.261311	-0.409775	0.0676101	0.145527	Not Regulated
773	360012700 _	LINF_360012700	LINF_360012700-T1-p1	ProteinC21orf2homolog-putative	2	8.32307e+06	1.04264e+07	9.54929e+06	1.8008e+07	1.44544e+07	1.45724e+07	9.43293e+06	1.56783e+07	0.601656	-0.73299	-1.07734	0.00141367	0.0109444	Not Regulated
774	360028900 _	LINF_360028900	LINF_360028900-T1-p1	protein-tyrosinephosphatase1-likeprotein|	5	9.06413e+07	8.44377e+07	9.12473e+07	6.86564e+07	7.74519e+07	6.93602e+07	8.87755e+07	7.18228e+07	1.23603	0.305718	0.392743	0.0135165	0.0474539	Not Regulated
775	360022900 _	LINF_360022900	LINF_360022900-T1-p1	proteasomesubunitbetatype-5-	14	8.68884e+08	8.03764e+08	9.10267e+08	8.88354e+08	9.89443e+08	9.71571e+08	8.60972e+08	9.49789e+08	0.906487	-0.141642	-0.240406	0.173328	0.281855	Not Regulated
776	210028100 _	LINF_210028100	LINF_210028100-T1-p1	proteasomesubunitalphatype-5-	20	1.55271e+09	1.45734e+09	1.57183e+09	1.26765e+09	1.28697e+09	1.41147e+09	1.52729e+09	1.32203e+09	1.15526	0.208217	0.25475	0.0510594	0.119727	Not Regulated
777	360022300 _	LINF_360022300	LINF_360022300-T1-p1	proteasomesubunitalphatype-1-	20	1.64109e+09	1.56933e+09	1.64778e+09	1.65254e+09	1.72892e+09	1.59304e+09	1.6194e+09	1.65817e+09	0.976619	-0.034132	-0.0882474	0.68667	0.76389	Not Regulated
778	20008700 _	LINF_020008700	LINF_020008700-T1-p1	proteasomeregulatorynon-ATPasesubunit6	27	9.52995e+08	1.02306e+09	1.05307e+09	1.08921e+09	1.10472e+09	1.08166e+09	1.00971e+09	1.09186e+09	0.924755	-0.112857	-0.199667	0.205127	0.317096	Not Regulated
779	340012100 _	LINF_340012100	LINF_340012100-T1-p1	proteasomeregulatorynon-ATPasesubunit11	10	4.41476e+08	4.00839e+08	4.44361e+08	4.45368e+08	4.38205e+08	4.12381e+08	4.28892e+08	4.31985e+08	0.992841	-0.0103649	-0.0546098	0.901435	0.933595	Not Regulated
780	290006100 _	LINF_290006100	LINF_290006100-T1-p1	proteasomeregulatorynon-ATPasesubunit-	41	1.36769e+09	1.30923e+09	1.50364e+09	1.35503e+09	1.44473e+09	1.38076e+09	1.39352e+09	1.39351e+09	1.00001	1.07918e-05	-0.039925	0.983771	0.988978	Not Regulated
781	190016600 _	LINF_190016600	LINF_190016600-T1-p1	proteasomeregulatorynon-ATP-asesubunit9	26	1.39637e+09	1.25087e+09	1.38855e+09	1.42458e+09	1.41616e+09	1.34242e+09	1.34526e+09	1.39439e+09	0.964771	-0.0517417	-0.11317	0.560827	0.664844	Not Regulated
782	210013400 _	LINF_210013400	LINF_210013400-T1-p1	proteasomeregulatorynon-ATP-asesubunit5	24	1.17508e+09	1.29486e+09	1.49555e+09	1.35493e+09	1.29524e+09	1.30197e+09	1.32183e+09	1.31738e+09	1.00338	0.0048635	-0.033057	0.986291	0.990812	Not Regulated
783	270021500 _	LINF_270021500	LINF_270021500-T1-p1	proteasomeregulatorynon-ATP-asesubunit3	15	4.42585e+08	4.03614e+08	4.63355e+08	4.51535e+08	4.34786e+08	3.98782e+08	4.36518e+08	4.28368e+08	1.01903	0.0271913	-0.00145638	0.790201	0.845076	Not Regulated
784	280023600 _	LINF_280023600	LINF_280023600-T1-p1	proteasomeregulatorynon-ATP-asesubunit2	31	8.56245e+08	8.1824e+08	9.08271e+08	9.55568e+08	1.01405e+09	1.04533e+09	8.60918e+08	1.00498e+09	0.856651	-0.223221	-0.355865	0.0396903	0.0989371	Not Regulated
785	70018000 _	LINF_070018000	LINF_070018000-T1-p1	proteasomeregulatorynon-ATP-asesubunit-	7	1.65966e+08	1.76929e+08	1.82486e+08	2.3189e+08	2.49833e+08	2.49675e+08	1.75127e+08	2.43799e+08	0.718324	-0.477294	-0.715455	0.00116973	0.00972054	Not Regulated
786	320017700 _	LINF_320017700	LINF_320017700-T1-p1	proteasomeregulatorynon-ATP-asesubunit-	12	5.28154e+08	5.30109e+08	6.34077e+08	4.83319e+08	5.17278e+08	6.14131e+08	5.64113e+08	5.38243e+08	1.04806	0.0677277	0.0559149	0.610542	0.705367	Not Regulated
787	320035300 _	LINF_320035300	LINF_320035300-T1-p1	proteasomeregulatorynon-ATP-asesubunit-	24	1.0518e+09	9.69868e+08	1.11135e+09	9.57411e+08	9.78147e+08	9.49069e+08	1.04434e+09	9.61542e+08	1.08611	0.119166	0.128715	0.222872	0.33683	Not Regulated
788	120007200 _	LINF_120007200	LINF_120007200-T1-p1;LINF_350017500-T1-p1	proteasomeregulatoryATPasesubunittcc1l8.3-	19	5.09856e+08	5.04877e+08	5.59832e+08	3.51143e+08	3.64723e+08	3.73108e+08	5.24855e+08	3.62991e+08	1.44592	0.531983	0.712976	0.000662629	0.00679641	Not Regulated
789	220011600 _	LINF_220011600	LINF_220011600-T1-p1	proteasomeregulatoryATPasesubunit5	24	4.82846e+08	4.97486e+08	5.54665e+08	5.24896e+08	5.60606e+08	5.17396e+08	5.11666e+08	5.34299e+08	0.957638	-0.0624472	-0.128322	0.510826	0.622474	Not Regulated
790	130015900 _	LINF_130015900	LINF_130015900-T1-p1	proteasomeregulatoryATPasesubunit2	10	1.92178e+08	1.52111e+08	1.48401e+08	1.40216e+08	1.38105e+08	1.49307e+08	1.6423e+08	1.42543e+08	1.15214	0.20432	0.249235	0.162085	0.268321	Not Regulated
791	220011100 _	LINF_220011100	LINF_220011100-T1-p1	proteasomeregulatoryATPasesubunit1	16	3.98901e+08	3.69417e+08	3.61778e+08	2.42202e+08	2.77946e+08	2.34168e+08	3.76699e+08	2.51439e+08	1.49817	0.583204	0.785469	0.00100218	0.00886711	Not Regulated
792	350022600 _	LINF_350022600	LINF_350022600-T1-p1	ProteasomecomplexsubunitRpn13ubiquitin	12	2.03223e+08	1.90303e+08	1.99617e+08	1.76015e+08	1.94535e+08	1.77772e+08	1.97714e+08	1.82774e+08	1.08174	0.113356	0.120492	0.22333	0.337185	Not Regulated
793	280006000 _	LINF_280006000	LINF_280006000-T1-p1	proteasomebeta3subunit-	7	5.63369e+08	6.5066e+08	6.55343e+08	7.08543e+08	6.78303e+08	6.3018e+08	6.23124e+08	6.72342e+08	0.926796	-0.109676	-0.195164	0.308297	0.429716	Not Regulated
794	350043800 _	LINF_350043800	LINF_350043800-T1-p1	proteasomebeta2subunit-	11	7.33311e+08	6.84483e+08	6.95326e+08	6.54461e+08	6.82527e+08	6.36543e+08	7.04374e+08	6.57844e+08	1.07073	0.0985954	0.099602	0.262476	0.380348	Not Regulated
795	120005200 _	LINF_120005200	LINF_120005200-T1-p1	proteasomebeta-1subunit-putative	8	6.39429e+08	6.77132e+08	7.45865e+08	7.93263e+08	8.52164e+08	7.71086e+08	6.87475e+08	8.05504e+08	0.853472	-0.228584	-0.363456	0.0515068	0.120655	Not Regulated
796	110007300 _	LINF_110007300	LINF_110007300-T1-p1	proteasomealpha7subunit-	16	1.43341e+09	1.50073e+09	1.60399e+09	1.46931e+09	1.48249e+09	1.38006e+09	1.51271e+09	1.44395e+09	1.04762	0.0671118	0.0550432	0.468404	0.584843	Not Regulated
797	270006800 _	LINF_270006800	LINF_270006800-T1-p1	proteasomealpha7subunit-	18	9.17419e+08	8.61038e+08	1.01575e+09	1.02295e+09	1.08044e+09	9.73879e+08	9.31401e+08	1.02576e+09	0.908015	-0.139211	-0.236967	0.197342	0.309415	Not Regulated
798	140008100 _	LINF_140008100	LINF_140008100-T1-p1	proteasomealpha3subunit-	15	1.04042e+09	9.4688e+08	1.08357e+09	9.5221e+08	1.01556e+09	9.80283e+08	1.02362e+09	9.82683e+08	1.04166	0.0588881	0.0434041	0.542719	0.650924	Not Regulated
799	210026800 _	LINF_210026800	LINF_210026800-T1-p1	proteasomealpha2subunit-	16	1.13765e+09	1.09017e+09	1.16923e+09	1.11621e+09	1.13115e+09	1.1461e+09	1.13235e+09	1.13115e+09	1.00106	0.00152384	-0.0377836	0.989911	0.993397	Not Regulated
800	350054100 _	LINF_350054100	LINF_350054100-T1-p1	proteasomealpha1subunit-	14	9.00784e+08	1.01528e+09	1.10295e+09	1.16792e+09	1.14136e+09	1.11519e+09	1.00634e+09	1.14149e+09	0.881605	-0.181796	-0.297237	0.111772	0.206212	Not Regulated
801	350012100 _	LINF_350012100	LINF_350012100-T1-p1	proteasomeactivatorproteinpa26-	17	1.64138e+09	1.6263e+09	1.71243e+09	1.49283e+09	1.56208e+09	1.55741e+09	1.66004e+09	1.53744e+09	1.07974	0.110685	0.116713	0.197896	0.309614	Not Regulated
802	160008000 _	LINF_160008000	LINF_160008000-T1-p1	proteasome26Snon-ATPasesubunit9	5	1.304e+08	1.35647e+08	1.20715e+08	1.01378e+08	1.13656e+08	1.13948e+08	1.28921e+08	1.09661e+08	1.17563	0.233436	0.290442	0.0459135	0.110479	Not Regulated
803	320009700 _	LINF_320009700	LINF_320009700-T1-p1	prostaglandinfsynthase-putative	15	6.29503e+08	5.77355e+08	6.7253e+08	5.46457e+08	6.03005e+08	5.10059e+08	6.26462e+08	5.53174e+08	1.13249	0.179495	0.214099	0.135762	0.235989	Not Regulated
804	310029700 _	LINF_310029700	LINF_310029700-T1-p1	prostaglandinf2-alphasynthase/D-arabinosedehydrogenase|	21	7.62402e+09	6.7597e+09	7.71146e+09	5.82405e+09	5.54402e+09	5.32301e+09	7.36506e+09	5.56369e+09	1.32377	0.404654	0.532768	0.0044099	0.0224755	Not Regulated
805	180017600 _	LINF_180017600	LINF_180017600-T1-p1	prolyl-tRNAsynthetase-putative|	41	2.20879e+09	2.00843e+09	2.40365e+09	2.25503e+09	2.33128e+09	2.04901e+09	2.20696e+09	2.21178e+09	0.997821	-0.00314754	-0.044395	0.964128	0.978789	Not Regulated
806	180017700 _	LINF_180017700	LINF_180017700-T1-p1	prolyl-tRNAsynthetase-putative|	8	2.34364e+08	1.93009e+08	1.83406e+08	2.00884e+08	2.30996e+08	2.24724e+08	2.03593e+08	2.18868e+08	0.930212	-0.104369	-0.187654	0.405545	0.524942	Not Regulated
807	260021100 _	LINF_260021100	LINF_260021100-T1-p1	prolineoxidase-mitochondrialprecursor-like	21	1.93063e+08	2.46307e+08	2.8251e+08	2.89728e+08	3.26529e+08	2.50187e+08	2.40627e+08	2.88815e+08	0.833153	-0.263346	-0.412654	0.164308	0.271055	Not Regulated
808	150022600 _	LINF_150022600	LINF_150022600-T1-p1	proliferativecellnuclearantigen(PCNA)	17	1.3039e+09	1.17963e+09	1.42569e+09	1.29436e+09	1.36738e+09	1.40264e+09	1.30307e+09	1.35479e+09	0.961825	-0.056153	-0.119414	0.572529	0.67458	Not Regulated
809	350005800 _	LINF_350005800	LINF_350005800-T1-p1	prohibitin-putative|transcript_product=prohibitin	3	2.247e+07	2.17464e+07	1.58203e+07	5.9487e+06	1.4332e+07	1.21636e+07	2.00122e+07	1.08148e+07	1.85046	0.887881	1.21668	0.0304359	0.0818037	Not Regulated
810	210017100 _	LINF_210017100	LINF_210017100-T1-p1	Programmedcelldeathprotein2	2	2.30466e+07	2.54141e+07	2.63694e+07	2.25414e+07	2.4122e+07	1.80993e+07	2.49434e+07	2.15876e+07	1.15545	0.208454	0.255084	0.150919	0.255629	Not Regulated
811	340042900 _	LINF_340042900	LINF_340042900-T1-p1	Programmedcelldeathprotein2	4	1.9947e+07	2.11923e+07	1.74635e+07	1.78087e+07	2.30353e+07	1.83462e+07	1.95343e+07	1.97301e+07	0.990077	-0.0143877	-0.0603033	0.947734	0.968947	Not Regulated
812	130020000 _	LINF_130020000	LINF_130020000-T1-p1	programmedcelldeath6protein-like	5	9.71857e+07	1.28866e+08	1.60709e+08	1.90591e+08	1.69229e+08	1.78414e+08	1.2892e+08	1.79411e+08	0.718574	-0.476791	-0.714744	0.0348776	0.0907027	Not Regulated
813	320010500 _	LINF_320010500	LINF_320010500-T1-p1	profilin-putative|transcript_product=profilin	10	5.02039e+08	4.5518e+08	6.06235e+08	4.14401e+08	3.94898e+08	4.09059e+08	5.21151e+08	4.06119e+08	1.28325	0.359798	0.469283	0.0279921	0.0780862	Not Regulated
814	170010500 _	LINF_170010500	LINF_170010500-T1-p1	ProbableN6-adeninemethyltransferase-putative	3	1.56175e+07	1.74863e+07	2.24919e+07	2.10449e+07	2.24689e+07	1.67183e+07	1.85319e+07	2.00774e+07	0.923025	-0.115559	-0.203491	0.519713	0.629801	Not Regulated
815	110016500 _	LINF_110016500	LINF_110016500-T1-p1	pretranslocationprotein-alphasubunit	2	5.38586e+07	5.23505e+07	6.64214e+07	2.66971e+07	2.80374e+07	2.60063e+07	5.75435e+07	2.69136e+07	2.13808	1.09632	1.51168	6.82201e-05	0.00179962	Not Regulated
816	90012600 _	LINF_090012600	LINF_090012600-T1-p1	prefoldinsubunit2-putative	8	3.04251e+08	2.62752e+08	2.99675e+08	2.60256e+08	2.6619e+08	2.16764e+08	2.88892e+08	2.47737e+08	1.16613	0.221723	0.273864	0.10324	0.195306	Not Regulated
817	50017300 _	LINF_050017300	LINF_050017300-T1-p1	prefoldinsubunit-putative|	7	2.84485e+08	2.10103e+08	1.97832e+08	2.05068e+08	1.9875e+08	1.8836e+08	2.30806e+08	1.97393e+08	1.16927	0.225613	0.27937	0.218611	0.33306	Not Regulated
818	250014000 _	LINF_250014000	LINF_250014000-T1-p1	Prefoldinsubunit-putative|	8	3.5229e+08	3.70214e+08	3.83378e+08	4.75417e+08	4.69859e+08	4.75884e+08	3.68627e+08	4.7372e+08	0.778154	-0.361872	-0.552098	0.00321951	0.0182717	Not Regulated
819	300013900 _	LINF_300013900	LINF_300013900-T1-p1	Prefoldinsubunit-putative|	10	5.31391e+08	5.13615e+08	6.00147e+08	6.10293e+08	6.332e+08	6.22662e+08	5.48385e+08	6.22052e+08	0.881574	-0.181846	-0.297307	0.0887464	0.176071	Not Regulated
820	320035500 _	LINF_320035500	LINF_320035500-T1-p1	Prefoldinsubunit-putative|	3	3.6913e+07	4.06419e+07	3.68121e+07	3.31595e+07	2.76303e+07	3.36333e+07	3.81223e+07	3.14743e+07	1.21122	0.276459	0.351333	0.0419316	0.103252	Not Regulated
821	220012100 _	LINF_220012100	LINF_220012100-T1-p1	prefoldin5-likeprotein|transcript_product=prefoldin	10	3.17649e+08	2.7521e+08	3.1767e+08	3.86065e+08	4.27592e+08	3.95269e+08	3.0351e+08	4.02975e+08	0.753172	-0.408949	-0.618727	0.00533011	0.0255056	Not Regulated
822	260018800 _	LINF_260018800	LINF_260018800-T1-p1	prefoldin-likeprotein|transcript_product=prefoldin-likeprotein	10	9.56067e+08	9.11236e+08	9.84068e+08	1.11999e+09	1.11982e+09	1.03911e+09	9.50457e+08	1.09298e+09	0.869605	-0.201568	-0.32522	0.0486427	0.115486	Not Regulated
823	350045200 _	LINF_350045200	LINF_350045200-T1-p1	predictedzincfingerprotein|	2	4.55739e+06	6.03896e+06	4.1938e+06	7.40546e+06	6.10485e+06	6.11411e+06	4.93005e+06	6.54147e+06	0.753661	-0.408013	-0.617401	0.0421721	0.103755	Not Regulated
824	180017900 _	LINF_180017900	LINF_180017900-T1-p1	pre-RNAprocessingPIH1/Nop17-putative	11	5.08747e+07	6.39136e+07	5.77472e+07	1.01398e+08	9.99035e+07	9.33562e+07	5.75119e+07	9.82193e+07	0.585545	-0.772148	-1.13276	0.000335553	0.00459718	Not Regulated
826	350049100 _	LINF_350049100	LINF_350049100-T1-p1	pre-RNAprocessingPIH1/Nop17-putative	3	5.8894e+06	7.84151e+06	7.39102e+06	1.50897e+07	1.52932e+07	2.0194e+07	7.04064e+06	1.6859e+07	0.41762	-1.25974	-1.82285	0.000234674	0.00373707	Not Regulated
827	340028000 _	LINF_340028000	LINF_340028000-T1-p1	pre-mRNAsplicingfactorATP-dependentRNA	8	3.05991e+07	3.08167e+07	3.06416e+07	3.75982e+07	3.63264e+07	3.34486e+07	3.06858e+07	3.57911e+07	0.85736	-0.222028	-0.354177	0.0365614	0.0941361	Not Regulated
828	350016800 _	LINF_350016800	LINF_350016800-T1-p1	pre-mRNAsplicingfactorATP-dependentRNA	8	3.5617e+07	3.69063e+07	4.41157e+07	3.6017e+07	4.47297e+07	3.5466e+07	3.88796e+07	3.87376e+07	1.00367	0.00528221	-0.0324644	0.960049	0.977199	Not Regulated
829	360014400 _	LINF_360014400	LINF_360014400-T1-p1	pre-mRNAsplicingfactorATP-dependentRNA	4	5.12724e+06	5.08823e+06	6.64092e+06	7.98633e+06	8.27898e+06	7.32997e+06	5.61879e+06	7.86509e+06	0.714397	-0.485203	-0.726649	0.00880499	0.0352819	Not Regulated
830	360036200 _	LINF_360036200	LINF_360036200-T1-p1	pre-mRNAsplicingfactorATP-dependentRNA	6	1.89154e+07	2.15053e+07	2.22835e+07	1.88081e+07	2.30424e+07	2.27634e+07	2.09014e+07	2.1538e+07	0.970444	-0.043283	-0.101199	0.745462	0.813252	Not Regulated
831	10010700 _	LINF_010010700	LINF_010010700-T1-p1	pre-mRNAprocessingfactor3(PRP3)/Protein	6	1.97642e+07	2.27816e+07	2.26782e+07	1.5e+07	1.62759e+07	1.11589e+07	2.17414e+07	1.41449e+07	1.53704	0.620155	0.837767	0.00700338	0.030524	Not Regulated
832	300029500 _	LINF_300029500	LINF_300029500-T1-p1	pre-mRNAcleavagecomplexIIClp1	4	1.97759e+07	2.13252e+07	2.09729e+07	1.62744e+07	1.78923e+07	1.65005e+07	2.06913e+07	1.6889e+07	1.22513	0.292938	0.374656	0.012543	0.0451864	Not Regulated
833	360038500 _	LINF_360038500	LINF_360038500-T1-p1	pre-mRNAbranchsiteproteinp14	3	1.3109e+07	1.7624e+07	2.40731e+07	1.98781e+07	1.93168e+07	2.00384e+07	1.82687e+07	1.97445e+07	0.925258	-0.112072	-0.198557	0.496547	0.609978	Not Regulated
834	360061100 _	LINF_360061100	LINF_360061100-T1-p1	Pre-mRNA-splicingfactorCWC22-putative	7	6.06285e+07	6.13717e+07	6.58514e+07	7.3658e+07	7.16355e+07	8.33706e+07	6.26172e+07	7.62214e+07	0.821518	-0.283636	-0.441371	0.0244413	0.0707656	Not Regulated
836	330023500 _	LINF_330023500	LINF_330023500-T1-p1	PRA1familyprotein-putative	2	2.77319e+07	2.19865e+07	4.51912e+07	3.39097e+07	3.93224e+07	4.35938e+07	3.16365e+07	3.8942e+07	0.812402	-0.299734	-0.464154	0.230328	0.345189	Not Regulated
837	260025700 _	LINF_260025700	LINF_260025700-T1-p1	PQlooprepeat-putative	3	1.56311e+07	1.74321e+07	2.15827e+07	1.94238e+07	2.05883e+07	2.13041e+07	1.82153e+07	2.04387e+07	0.891216	-0.166152	-0.275096	0.233966	0.347896	Not Regulated
838	360057600 _	LINF_360057600	LINF_360057600-T1-p1	PPRrepeat/Pentatricopeptiderepeatdomain/PPRrepeat	3	3.91959e+07	3.91047e+07	4.08059e+07	2.16736e+07	3.00079e+07	2.71094e+07	3.97022e+07	2.62636e+07	1.51168	0.596153	0.803797	0.00357423	0.0195506	Not Regulated
839	320019000 _	LINF_320019000	LINF_320019000-T1-p1	PPPDEputativepeptidasedomaincontaining	2	1.54658e+07	1.67856e+07	1.54932e+07	2.27128e+07	3.37559e+07	2.21371e+07	1.59149e+07	2.62019e+07	0.607393	-0.719298	-1.05796	0.0073267	0.0311753	Not Regulated
840	190022600 _	LINF_190022600	LINF_190022600-T1-p1	potassiumvoltage-gatedchannel-putative	2	1.68659e+07	2.05409e+07	2.36994e+07	2.88283e+07	2.82048e+07	2.07521e+07	2.03687e+07	2.59284e+07	0.785576	-0.348177	-0.532716	0.105263	0.197819	Not Regulated
841	150005300 _	LINF_150005300	LINF_150005300-T1-p1	Possiblelysinedecarboxylase-putative	17	1.12335e+09	1.00485e+09	1.15847e+09	1.1471e+09	1.22207e+09	1.07966e+09	1.09556e+09	1.14961e+09	0.952985	-0.0694743	-0.138267	0.496718	0.609978	Not Regulated
842	190007000 _	LINF_190007000	LINF_190007000-T1-p1	polyprenylsynthase-putative|	8	1.041e+08	1.01578e+08	1.14805e+08	8.71476e+07	8.789e+07	9.31303e+07	1.06828e+08	8.93893e+07	1.19508	0.257111	0.323949	0.0259559	0.0736537	Not Regulated
844	240005900 _	LINF_240005900	LINF_240005900-T1-p1	PolyApolymeraseregulatorysubunit	9	6.6535e+07	7.13897e+07	8.20343e+07	7.05664e+07	6.32628e+07	6.90722e+07	7.33197e+07	6.76338e+07	1.08407	0.116457	0.124881	0.339599	0.459192	Not Regulated
845	350039200 _	LINF_350039200	LINF_350039200-T1-p1	PolyApolymeraseregulatorysubunit	5	1.6299e+07	2.0596e+07	2.6345e+07	1.90801e+07	2.33934e+07	2.58487e+07	2.108e+07	2.27741e+07	0.925614	-0.111517	-0.197771	0.553767	0.659015	Not Regulated
846	350055900 _	LINF_350055900	LINF_350055900-T1-p1	polyadenylate-bindingprotein1|transcript_product=polyadenylate-binding	23	1.44906e+09	1.25599e+09	1.59922e+09	1.22391e+09	1.37075e+09	1.13827e+09	1.43476e+09	1.24431e+09	1.15305	0.205459	0.250847	0.156182	0.262205	Not Regulated
847	140018200 _	LINF_140018200	LINF_140018200-T1-p1	poly(A)polymerase-putative|	14	1.27678e+08	1.37723e+08	1.55453e+08	1.36659e+08	1.36095e+08	1.16196e+08	1.40285e+08	1.2965e+08	1.08203	0.113735	0.121029	0.367046	0.48368	Not Regulated
848	10008200 _	LINF_010008200	LINF_010008200-T1-p1	poly(A)exportprotein-putative	4	3.83743e+07	3.96086e+07	3.82513e+07	5.37809e+07	4.89686e+07	3.99645e+07	3.87447e+07	4.75713e+07	0.814456	-0.296092	-0.459	0.0617391	0.136247	Not Regulated
849	230011500 _	LINF_230011500	LINF_230011500-T1-p1	poly(A)-specificribonucleasePARN-putative	5	3.24746e+07	3.57923e+07	1.75733e+07	2.35029e+07	3.19998e+07	2.65774e+07	2.86134e+07	2.736e+07	1.04581	0.0646222	0.0515196	0.972221	0.982568	Not Regulated
850	350028700 _	LINF_350028700	LINF_350028700-T1-p1	poly(A)-specificribonucleasePARN-putative	10	1.30099e+08	1.27823e+08	1.40695e+08	9.80078e+07	9.83586e+07	1.0089e+08	1.32872e+08	9.90854e+07	1.34099	0.423297	0.559153	0.0017816	0.0125328	Not Regulated
851	360074400 _	LINF_360074400	LINF_360074400-T1-p1	poly(A)-specificribonucleasePARN-putative	5	1.43885e+07	1.41728e+07	1.73227e+07	2.12302e+07	1.99066e+07	2.3196e+07	1.52947e+07	2.14443e+07	0.71323	-0.48756	-0.729985	0.00511532	0.0247429	Not Regulated
852	250005800 _	LINF_250005800	LINF_250005800-T1-p1	poly(A)-bindingprotein3|transcript_product=poly(A)-binding	19	7.29364e+08	7.45289e+08	7.79972e+08	7.44461e+08	7.4809e+08	7.46075e+08	7.51542e+08	7.46209e+08	1.00715	0.0102743	-0.0253991	0.902478	0.934288	Not Regulated
853	350047100 _	LINF_350047100	LINF_350047100-T1-p1	poly(A)-bindingprotein2|transcript_product=poly(A)-binding	36	6.16144e+09	6.12142e+09	6.47693e+09	5.42502e+09	6.14873e+09	4.9385e+09	6.25326e+09	5.50408e+09	1.13611	0.184107	0.220627	0.120502	0.217698	Not Regulated
854	90010200 _	LINF_090010200	LINF_090010200-T1-p1	Plus-3domain/Zincfinger-C3HC4type	4	7.23735e+07	6.13028e+07	7.12779e+07	6.29951e+07	7.27957e+07	5.30434e+07	6.83181e+07	6.29447e+07	1.08537	0.118181	0.127321	0.408278	0.52776	Not Regulated
855	120006100 _	LINF_120006100	LINF_120006100-T1-p1	Plus-3domain/Zincfinger-C3HC4	7	8.50362e+07	7.95635e+07	9.28129e+07	8.46208e+07	8.07245e+07	8.55215e+07	8.58042e+07	8.36223e+07	1.02609	0.037162	0.0126551	0.716575	0.789146	Not Regulated
856	210014300 _	LINF_210014300	LINF_210014300-T1-p1	plectin-putative|transcript_product=plectin	17	7.20322e+07	7.7739e+07	8.28781e+07	8.01771e+07	8.81287e+07	6.94546e+07	7.75498e+07	7.92535e+07	0.978503	-0.0313514	-0.084312	0.827032	0.875265	Not Regulated
857	120005100 _	LINF_120005100	LINF_120005100-T1-p1	PITHdomain-containingprotein|transcript_product=PITH	8	3.1584e+08	3.76866e+08	3.47308e+08	3.51013e+08	3.74836e+08	3.26246e+08	3.46672e+08	3.50698e+08	0.988518	-0.0166606	-0.0635201	0.868017	0.905854	Not Regulated
858	360036300 _	LINF_360036300	LINF_360036300-T1-p1	Phytochelatinsynthase-putative|	8	3.44065e+07	3.71316e+07	3.32639e+07	2.80273e+07	3.5955e+07	3.68701e+07	3.4934e+07	3.36175e+07	1.03916	0.0554215	0.0384978	0.636891	0.727316	Not Regulated
859	240026200 _	LINF_240026200	LINF_240026200-T1-p1	PhosphorylatedCTDinteractingfactor1	4	1.20853e+07	1.71851e+07	1.60299e+07	1.22362e+07	1.57575e+07	1.23422e+07	1.51001e+07	1.34453e+07	1.12307	0.167454	0.197058	0.386265	0.504752	Not Regulated
860	80016200 _	LINF_080016200	LINF_080016200-T1-p1	phosphoribosylpyrophosphatesynthetase|transcript_product=phosphoribosylpyrophosphatesynthetase	8	1.33113e+08	1.20964e+08	1.37591e+08	1.35135e+08	1.34126e+08	1.29736e+08	1.30556e+08	1.32999e+08	0.981633	-0.0267448	-0.0777923	0.751245	0.817219	Not Regulated
861	330028000 _	LINF_330028000	LINF_330028000-T1-p1	phosphoribosylpyrophosphatesynthetase-putative|	12	5.03983e+08	4.46579e+08	5.35028e+08	5.1554e+08	4.76716e+08	4.54375e+08	4.95197e+08	4.82211e+08	1.02693	0.0383385	0.0143202	0.739424	0.808062	Not Regulated
862	360063600 _	LINF_360063600	LINF_360063600-T1-p1	phosphoribosylpyrophosphatesynthetase-putative|	13	6.59079e+08	5.97883e+08	6.87764e+08	6.12057e+08	6.32699e+08	5.49374e+08	6.48242e+08	5.98043e+08	1.08394	0.116283	0.124635	0.287256	0.40716	Not Regulated
863	50005900 _	LINF_050005900	LINF_050005900-T1-p1	phosphoproteinphosphatase-putative|	33	1.35728e+09	1.23877e+09	1.43101e+09	1.78954e+09	1.76943e+09	1.76678e+09	1.34236e+09	1.77525e+09	0.75615	-0.403255	-0.610668	0.00326288	0.0183714	Not Regulated
864	300020500 _	LINF_300020500	LINF_300020500-T1-p1	phosphopantothenoylcysteinedecarboxylase-putative|	6	6.83113e+07	5.80169e+07	6.68837e+07	6.4117e+07	7.46121e+07	7.15884e+07	6.4404e+07	7.01058e+07	0.918668	-0.122384	-0.21315	0.293679	0.414101	Not Regulated
865	250025900 _	LINF_250025900	LINF_250025900-T1-p1	phosphopantothenate--cysteineligase-putative|	14	2.01444e+08	1.76624e+08	1.95459e+08	1.88898e+08	1.82056e+08	1.99692e+08	1.91175e+08	1.90215e+08	1.00505	0.00726616	-0.0296565	0.949265	0.969687	Not Regulated
866	150022700 _	LINF_150022700	LINF_150022700-T1-p1	phosphomevalonatekinaseprotein-putative	13	2.14287e+08	2.16362e+08	2.3756e+08	1.01717e+08	1.16238e+08	1.0374e+08	2.22736e+08	1.07232e+08	2.07715	1.0546	1.45264	2.51774e-05	0.00101029	Not Regulated
867	320021600 _	LINF_320021600	LINF_320021600-T1-p1	phosphomannoseisomerase|transcript_product=phosphomannoseisomerase	21	6.93769e+08	6.74799e+08	8.38605e+08	4.14112e+08	4.3197e+08	3.96001e+08	7.35725e+08	4.14028e+08	1.77699	0.829438	1.13396	0.000265701	0.00402649	Not Regulated
868	360026300 _	LINF_360026300	LINF_360026300-T1-p1	phosphomannomutase-putative|transcript_product=phosphomannomutase	17	8.79637e+08	1.08584e+09	1.1084e+09	1.36061e+09	1.42493e+09	1.35075e+09	1.02463e+09	1.37877e+09	0.743147	-0.42828	-0.646086	0.00815471	0.0332371	Not Regulated
869	340045400 _	LINF_340045400	LINF_340045400-T1-p1	phosphomannomutase-likeprotein|transcript_product=phosphomannomutase-likeprotein	7	6.86302e+07	6.51348e+07	8.24956e+07	4.22153e+07	5.19717e+07	4.35847e+07	7.20869e+07	4.59239e+07	1.5697	0.650491	0.880702	0.00254051	0.0160239	Not Regulated
870	300034800 _	LINF_300034800	LINF_300034800-T1-p1	phospholipasec-likeprotein|transcript_product=phospholipase	2	4.14963e+06	6.53474e+06	7.56089e+06	6.94983e+06	6.9067e+06	1.0924e+07	6.08175e+06	8.26019e+06	0.736273	-0.441688	-0.665063	0.159721	0.266347	Not Regulated
871	350035500 _	LINF_350035500	LINF_350035500-T1-p1	phospholipaseA1-putative|	4	3.59077e+07	3.49745e+07	4.34626e+07	1.52611e+07	2.06801e+07	2.09869e+07	3.81149e+07	1.8976e+07	2.00858	1.00618	1.38411	0.000659702	0.00679641	Not Regulated
872	300011700 _	LINF_300011700	LINF_300011700-T1-p1	Phosphoinositide-specificphospholipaseC-efhand-like/Phosphatidylinositol-specific	23	3.35684e+08	3.75774e+08	3.71114e+08	3.34026e+08	3.02018e+08	3.54389e+08	3.60858e+08	3.30144e+08	1.09303	0.128333	0.14169	0.238771	0.353748	Not Regulated
873	80005500 _	LINF_080005500	LINF_080005500-T1-p1	phosphoglyceratemutaseprotein-putative	7	1.43944e+08	1.25353e+08	1.37513e+08	1.28499e+08	1.41157e+08	1.2818e+08	1.35603e+08	1.32612e+08	1.02256	0.0321833	0.00560883	0.750205	0.8164	Not Regulated
874	330030000 _	LINF_330030000	LINF_330030000-T1-p1	phosphoglyceratemutase-putative|	2	2.60655e+06	2.41889e+06	3.19345e+06	4.1742e+06	3.55223e+06	4.3666e+06	2.73963e+06	4.03101e+06	0.679637	-0.557163	-0.828494	0.00668057	0.0295676	Not Regulated
875	200006000 _	LINF_200006000	LINF_200006000-T1-p1;LINF_200006100-T1-p1	phosphoglyceratekinaseC-glycosomal	21	6.219e+08	5.27471e+08	5.802e+08	6.58487e+08	7.00528e+08	6.56888e+08	5.76524e+08	6.71967e+08	0.857964	-0.221011	-0.352738	0.0542242	0.125089	Not Regulated
876	310039800 _	LINF_310039800	LINF_310039800-T1-p1	phosphoglycanbeta1-3galactosyltransferase	27	6.98485e+08	8.61835e+08	9.57235e+08	5.02688e+08	5.38687e+08	7.08567e+08	8.39185e+08	5.83314e+08	1.43865	0.524717	0.702692	0.0236851	0.0696377	Not Regulated
877	210012000 _	LINF_210012000	LINF_210012000-T1-p1	phosphoglucomutase-putative|transcript_product=phosphoglucomutase	24	4.90294e+08	5.11815e+08	5.53245e+08	5.70898e+08	6.00729e+08	5.61257e+08	5.18451e+08	5.77628e+08	0.897552	-0.155933	-0.260632	0.117851	0.213858	Not Regulated
878	280008600 _	LINF_280008600	LINF_280008600-T1-p1	phosphoadenosinephosphosulfatereductase-likeprotein|	9	6.75442e+07	6.48711e+07	5.89725e+07	6.02681e+07	5.79443e+07	7.35837e+07	6.37959e+07	6.3932e+07	0.997871	-0.00307469	-0.0442919	0.98318	0.988733	Not Regulated
879	50016100 _	LINF_050016100	LINF_050016100-T1-p1	Phosphatidylinositol4-phosphate5-kinase-putative	5	3.0498e+07	3.58562e+07	4.06651e+07	3.47915e+07	3.32998e+07	4.15232e+07	3.56731e+07	3.65382e+07	0.976325	-0.0345665	-0.0888623	0.801058	0.853165	Not Regulated
880	320020300 _	LINF_320020300	LINF_320020300-T1-p1	phosphatidylinositol3-relatedkinase-putative	2	2.09037e+06	1.9479e+06	2.23567e+06	1.79239e+06	1.84103e+06	2.13887e+06	2.09131e+06	1.9241e+06	1.08691	0.120229	0.13022	0.294781	0.414526	Not Regulated
881	200016300 _	LINF_200016300	LINF_200016300-T1-p1	phosphatidylinositol3-kinase-putative|	10	1.40405e+07	1.40646e+07	1.91911e+07	2.74613e+07	2.47363e+07	2.71736e+07	1.57654e+07	2.64571e+07	0.595885	-0.746895	-1.09702	0.00176939	0.0125001	Not Regulated
882	200006300 _	LINF_200006300	LINF_200006300-T1-p1	phosphatidylinositol-4-phosphate5-kinaserelated|transcript_product=phosphatidylinositol-4-phosphate	5	3.48294e+07	3.82643e+07	3.60148e+07	5.05358e+07	5.23523e+07	5.08102e+07	3.63695e+07	5.12328e+07	0.709888	-0.494337	-0.739576	0.000731202	0.00730946	Not Regulated
883	320023400 _	LINF_320023400	LINF_320023400-T1-p1	Phosphatidylethanolamine-bindingprotein-putative|	7	4.35341e+07	4.63397e+07	5.24162e+07	3.51023e+07	4.43501e+07	4.39411e+07	4.743e+07	4.11312e+07	1.15314	0.205568	0.251001	0.158643	0.265243	Not Regulated
884	300008800 _	LINF_300008800	LINF_300008800-T1-p1	phosphatase2C-putative|	19	7.67e+08	7.26484e+08	8.25322e+08	7.13236e+08	7.22865e+08	6.91515e+08	7.72935e+08	7.09205e+08	1.08986	0.124145	0.135762	0.201005	0.31259	Not Regulated
885	270029200 _	LINF_270029200	LINF_270029200-T1-p1	Phosducin/Thioredoxin-putative|transcript_product=Phosducin/Thioredoxin	5	5.55455e+07	7.91788e+07	6.60466e+07	9.90978e+07	1.0788e+08	1.1446e+08	6.69236e+07	1.07146e+08	0.624603	-0.678989	-1.00091	0.00304524	0.0177421	Not Regulated
886	280006600 _	LINF_280006600	LINF_280006600-T1-p1	phopshatase-putative|transcript_product=phopshatase	4	2.48705e+07	1.85619e+07	2.27691e+07	2.68954e+07	2.42394e+07	2.98715e+07	2.20672e+07	2.70021e+07	0.81724	-0.291169	-0.452032	0.0805226	0.1649	Not Regulated
887	320014300 _	LINF_320014300	LINF_320014300-T1-p1	phenylalanyl-tRNAsynthetasealphachain-	21	8.58393e+08	9.02458e+08	1.03495e+09	7.80121e+08	8.75389e+08	7.23863e+08	9.31934e+08	7.93124e+08	1.17502	0.232681	0.289373	0.0911626	0.179614	Not Regulated
888	190015700 _	LINF_190015700	LINF_190015700-T1-p1	phenylalanyl-tRNAsynthetase-putative|	31	9.8471e+08	8.8691e+08	1.03195e+09	9.67085e+08	1.01234e+09	9.22491e+08	9.67855e+08	9.67306e+08	1.00057	0.000818804	-0.0387814	0.991826	0.993919	Not Regulated
889	280018600 _	LINF_280018600	LINF_280018600-T1-p1	phenylalanine-4-hydroxylase|transcript_product=phenylalanine-4-hydroxylase|location=LinJ.28:482085-483443(+)	12	2.68248e+08	2.99084e+08	3.31697e+08	3.3844e+08	3.58642e+08	3.31957e+08	2.99676e+08	3.43013e+08	0.873659	-0.194857	-0.315722	0.104586	0.196937	Not Regulated
890	170011100 _	LINF_170011100	LINF_170011100-T1-p1	Phenazinebiosynthesis-likeprotein-putative	4	5.02418e+07	3.9335e+07	4.10721e+07	4.49313e+07	4.19245e+07	4.64322e+07	4.35496e+07	4.44293e+07	0.980199	-0.0288528	-0.0807758	0.772159	0.831399	Not Regulated
891	30014100 _	LINF_030014100	LINF_030014100-T1-p1	peterpanprotein-putative	12	1.65489e+08	1.57818e+08	1.86267e+08	1.18884e+08	1.18136e+08	1.08036e+08	1.69858e+08	1.15019e+08	1.47679	0.562462	0.756114	0.00116479	0.00972054	Not Regulated
892	40013100 _	LINF_040013100	LINF_040013100-T1-p1	PescadilloN-terminus/BRCA1CTerminus(BRCT)	12	1.18101e+08	1.13948e+08	1.45241e+08	7.2581e+07	7.32651e+07	6.51086e+07	1.25763e+08	7.03182e+07	1.78849	0.83874	1.14713	0.000419009	0.0051455	Not Regulated
893	350019100 _	LINF_350019100	LINF_350019100-T1-p1	peroxisometargetingsignal1receptor	5	3.30726e+07	2.8698e+07	3.62588e+07	4.28978e+07	4.56471e+07	5.47386e+07	3.26764e+07	4.77612e+07	0.684163	-0.547587	-0.814941	0.00663013	0.0294425	Not Regulated
894	340042100 _	LINF_340042100	LINF_340042100-T1-p1	peroxisomebiosynthesisprotein-likeprotein|	4	8.4729e+06	1.00653e+07	1.63751e+06	1.84295e+07	2.15832e+07	1.87838e+07	6.72522e+06	1.95988e+07	0.343144	-1.54311	-2.22391	0.0289422	0.0794377	Not Regulated
895	160005600 _	LINF_160005600	LINF_160005600-T1-p1	peroxisomeassemblyprotein-putative	11	1.02749e+08	9.21294e+07	1.03992e+08	4.79642e+07	3.16334e+07	4.75262e+07	9.96234e+07	4.23746e+07	2.35102	1.23328	1.70553	0.000373526	0.00497279	Not Regulated
896	290012400 _	LINF_290012400	LINF_290012400-T1-p1	Peroxisomaltargetingsignal2receptor	6	1.13512e+08	1.05475e+08	1.31647e+08	1.38333e+08	1.53769e+08	1.26815e+08	1.16878e+08	1.39639e+08	0.837001	-0.256698	-0.403246	0.0788364	0.162875	Not Regulated
897	180010800 _	LINF_180010800	LINF_180010800-T1-p1	peroxisomalenoyl-coahydratase-putative	4	3.8316e+07	3.69919e+07	4.08991e+07	2.99841e+07	2.88691e+07	2.92793e+07	3.87356e+07	2.93775e+07	1.31855	0.39895	0.524695	0.00245993	0.0157491	Not Regulated
898	350042300 _	LINF_350042300	LINF_350042300-T1-p1	Peroxisomalbiogenesisfactor11(PEX11)	6	2.87878e+07	2.76844e+07	2.21371e+07	1.14221e+07	1.31503e+07	6.87179e+06	2.62031e+07	1.04814e+07	2.49996	1.3219	1.83095	0.00164712	0.0120095	Not Regulated
899	230005400 _	LINF_230005400	LINF_230005400-T1-p1	peroxidoxin|transcript_product=peroxidoxin|location=LinJ.23:11085-11765(+)	16	2.21511e+09	2.21144e+09	2.29377e+09	2.70399e+09	2.77742e+09	2.69076e+09	2.24011e+09	2.72406e+09	0.822343	-0.282188	-0.439322	0.0086458	0.0348285	Not Regulated
900	290034900 _	LINF_290034900	LINF_290034900-T1-p1	Periplasmiccopper-bindingprotein(NosD)/Righthanded	2	3.17026e+06	3.76345e+06	7.32804e+06	1.04218e+07	8.66389e+06	8.19122e+06	4.75392e+06	9.0923e+06	0.522851	-0.935529	-1.364	0.0166953	0.0539896	Not Regulated
901	180013500 _	LINF_180013500	LINF_180013500-T1-p1	Periodictryptophanprotein2homolog	7	4.15731e+07	3.42955e+07	3.76802e+07	3.81561e+07	3.70326e+07	3.49521e+07	3.78496e+07	3.67136e+07	1.03094	0.0439632	0.0222809	0.703369	0.778515	Not Regulated
902	70016600 _	LINF_070016600	LINF_070016600-T1-p1	peptidyl-prolylcis-transisomerase/rotamase-putative	7	4.8412e+08	4.52277e+08	4.67214e+08	5.40001e+08	5.37269e+08	4.98357e+08	4.6787e+08	5.25209e+08	0.890827	-0.166782	-0.275987	0.0864657	0.172895	Not Regulated
903	360007500 _	LINF_360007500	LINF_360007500-T1-p1	peptidyl-prolylcis-transisomerase-putative	4	4.71694e+08	3.00226e+08	3.6699e+08	3.87838e+08	3.88591e+08	3.83897e+08	3.79637e+08	3.86776e+08	0.981542	-0.0268781	-0.0779809	0.768671	0.829293	Not Regulated
904	190014900 _	LINF_190014900	LINF_190014900-T1-p1	peptidyl-prolylcis-transisomerase-macrophage	2	3.87963e+07	3.93271e+07	4.49795e+07	1.91428e+07	2.81344e+07	1.96129e+07	4.10343e+07	2.22967e+07	1.84037	0.88	1.20552	0.00167807	0.0120518	Not Regulated
905	70018200 _	LINF_070018200	LINF_070018200-T1-p1	peptidemethioninesulfoxidereductase-like|	13	4.43547e+08	4.33609e+08	4.8083e+08	3.45374e+08	3.98112e+08	3.52833e+08	4.52662e+08	3.6544e+08	1.23868	0.308801	0.397106	0.0170136	0.0546387	Not Regulated
906	40013200 _	LINF_040013200	LINF_040013200-T1-p1	Peptidedeformylase2-putative	3	9.43175e+06	1.02631e+07	1.35916e+07	1.47161e+07	8.14143e+06	1.79357e+07	1.10955e+07	1.35977e+07	0.815979	-0.293395	-0.455183	0.476808	0.592423	Not Regulated
907	250021000 _	LINF_250021000	LINF_250021000-T1-p1	Peptidechainreleasefactor1	4	2.33509e+07	3.28361e+07	3.39691e+07	2.52813e+07	2.40312e+07	3.04817e+07	3.0052e+07	2.65981e+07	1.12986	0.176139	0.20935	0.389861	0.508565	Not Regulated
908	170008300 _	LINF_170008300	LINF_170008300-T1-p1	peptidaseT-putative-	12	4.76235e+07	5.00301e+07	5.92308e+07	5.35746e+07	5.39381e+07	4.37273e+07	5.22948e+07	5.04133e+07	1.03732	0.0528619	0.0348753	0.701137	0.776648	Not Regulated
909	310028200 _	LINF_310028200	LINF_310028200-T1-p1;LINF_310026700-T1-p1	peptidasem20/m25/m40family-likeprotein|	15	7.88429e+08	8.01993e+08	8.356e+08	7.11472e+08	6.88538e+08	7.70916e+08	8.08674e+08	7.23642e+08	1.11751	0.160282	0.186908	0.103564	0.195436	Not Regulated
910	330024500 _	LINF_330024500	LINF_330024500-T1-p1	peptidasem20/m25/m40family-likeprotein|	18	6.38749e+08	6.42147e+08	7.73896e+08	7.74561e+08	8.08694e+08	8.23518e+08	6.84931e+08	8.02258e+08	0.853754	-0.228108	-0.362782	0.0665886	0.144157	Not Regulated
911	340047800 _	LINF_340047800	LINF_340047800-T1-p1	PeptidasefamilyC78-putative	3	4.91276e+06	5.49663e+06	6.05935e+06	5.41974e+06	1.19207e+07	5.19113e+06	5.48958e+06	7.51052e+06	0.730918	-0.452218	-0.679965	0.333047	0.453562	Not Regulated
912	200022300 _	LINF_200022300	LINF_200022300-T1-p1	Pentatricopeptiderepeatdomaincontainingprotein	3	3.9544e+06	1.78623e+06	5.88172e+06	4.58739e+06	5.4931e+06	5.24292e+06	3.87412e+06	5.1078e+06	0.758471	-0.398835	-0.604412	0.228941	0.343653	Not Regulated
913	210008000 _	LINF_210008000	LINF_210008000-T1-p1	Pentatricopeptiderepeatdomaincontainingprotein	3	1.72859e+06	1.78623e+06	1.63751e+06	2.78599e+06	2.58884e+06	2.14878e+06	1.71744e+06	2.50787e+06	0.684822	-0.546199	-0.812977	0.00365263	0.0198594	Not Regulated
914	230007300 _	LINF_230007300	LINF_230007300-T1-p1;LINF_230007200-T1-p1;LINF_230007800-T1-p1	pentamidineresistanceprotein1|	5	9.4966e+06	7.61015e+06	1.31392e+07	1.56277e+07	1.47932e+07	1.19859e+07	1.0082e+07	1.41356e+07	0.713233	-0.487554	-0.729977	0.0551694	0.126146	Not Regulated
915	310019600 _	LINF_310019600	LINF_310019600-T1-p1;LINF_310019500-T1-p1;LINF_310019400-T1-p1	pentamidineresistanceprotein1|	4	1.10284e+07	1.52248e+07	1.40961e+07	8.25066e+06	7.85479e+06	5.81722e+06	1.34498e+07	7.30756e+06	1.84053	0.880123	1.2057	0.00275108	0.0168726	Not Regulated
916	250029200 _	LINF_250029200	LINF_250029200-T1-p1	PCIdomaincontainingprotein-	3	4.99812e+06	6.10981e+06	6.23731e+06	6.45265e+06	6.19158e+06	5.87654e+06	5.78175e+06	6.17359e+06	0.936529	-0.0946038	-0.173833	0.409522	0.528649	Not Regulated
917	300039500 _	LINF_300039500	LINF_300039500-T1-p1	PAS-domaincontainingphosphoglyceratekinase-	18	2.78359e+08	3.94826e+08	4.66005e+08	2.33086e+08	2.69037e+08	2.28136e+08	3.7973e+08	2.4342e+08	1.55998	0.641529	0.868017	0.0208942	0.0636658	Not Regulated
918	250029100 _	LINF_250029100	LINF_250029100-T1-p1	Parkinco-regulatedprotein-putative	2	9.14824e+06	9.79935e+06	1.08843e+07	1.63072e+07	1.72555e+07	1.97504e+07	9.94396e+06	1.77711e+07	0.559559	-0.837637	-1.22545	0.000281076	0.00408155	Not Regulated
919	200019300 _	LINF_200019300	LINF_200019300-T1-p1	paralyzedflagellaprotein16|	4	2.31846e+07	1.66636e+07	1.97244e+07	1.02156e+07	1.07819e+07	1.21044e+07	1.98575e+07	1.10339e+07	1.79968	0.847738	1.15986	0.00101236	0.00892946	Not Regulated
920	160020400 _	LINF_160020400	LINF_160020400-T1-p1;LINF_160020300-T1-p1;LINF_160020200-T1-p1	paraflagellarrodprotein1D-	25	4.57976e+08	4.62827e+08	5.39995e+08	4.79981e+08	4.8342e+08	4.84616e+08	4.86932e+08	4.82672e+08	1.00883	0.0126773	-0.0219981	0.931472	0.957692	Not Regulated
921	290024200 _	LINF_290024200	LINF_290024200-T1-p1;LINF_290025100-T1-p1;LINF_290025000-T1-p1;LINF_290024400-T1-p1;LINF_290024300-T1-p1;LINF_290024700-T1-p1;LINF_290024900-T1-p1;LINF_290024800-T1-p1;LINF_290024500-T1-p1	paraflagellarrodprotein1D-	30	6.24223e+08	6.22298e+08	7.10539e+08	1.10953e+09	1.13778e+09	1.17501e+09	6.52354e+08	1.14077e+09	0.571851	-0.806288	-1.18108	9.05841e-05	0.00213284	Not Regulated
922	50014400 _	LINF_050014400	LINF_050014400-T1-p1	paraflagellarrodprotein-putative	2	1.98109e+07	2.45776e+07	2.79517e+07	5.40051e+07	3.44621e+07	3.63492e+07	2.41134e+07	4.16055e+07	0.579572	-0.786939	-1.1537	0.0106425	0.0406988	Not Regulated
924	50005300 _	LINF_050005300	LINF_050005300-T1-p1	paraflagellarrodcomponentpar4-	10	5.28105e+07	6.75075e+07	6.51152e+07	7.09141e+07	4.86226e+07	5.54522e+07	6.18111e+07	5.83297e+07	1.05969	0.0836355	0.0784292	0.606079	0.702204	Not Regulated
925	90020700 _	LINF_090020700	LINF_090020700-T1-p1	paraflagellarrodcomponent-putative	4	1.70234e+07	2.81794e+07	2.9565e+07	3.55367e+07	3.66632e+07	3.1639e+07	2.49226e+07	3.4613e+07	0.720036	-0.473859	-0.710594	0.0596724	0.133234	Not Regulated
926	330013000 _	LINF_330013000	LINF_330013000-T1-p1	paraflagellarrodcomponent-putative	5	4.56041e+08	3.69181e+08	3.94687e+08	3.83624e+08	4.08143e+08	3.57701e+08	4.06636e+08	3.83156e+08	1.06128	0.0858073	0.081503	0.48767	0.603013	Not Regulated
928	360057300 _	LINF_360057300	LINF_360057300-T1-p1	paraflagellarrodcomponent-putative	9	1.60852e+08	8.4483e+07	6.25517e+07	1.06858e+08	1.27554e+08	1.7456e+08	1.02629e+08	1.36324e+08	0.752829	-0.409606	-0.619657	0.228037	0.342705	Not Regulated
930	280006300 _	LINF_280006300	LINF_280006300-T1-p1	pantothenatekinasesubunit-putative	3	4.45968e+06	5.49043e+06	5.28275e+06	7.17929e+06	6.24536e+06	6.70016e+06	5.07762e+06	6.70827e+06	0.75692	-0.401788	-0.608592	0.0111685	0.0419777	Not Regulated
931	130011400 _	LINF_130011400	LINF_130011400-T1-p1	palmitoylacyltransferase6-putative	4	3.04533e+07	3.6429e+07	3.80084e+07	3.88745e+07	4.74491e+07	4.21786e+07	3.49636e+07	4.28341e+07	0.816256	-0.292907	-0.454492	0.0569705	0.128919	Not Regulated
932	350052700 _	LINF_350052700	LINF_350052700-T1-p1	PACRGB|transcript_product=PACRGB|location=LinJ.35:1785054-1785998(+)	2	6.42998e+06	1.78623e+06	5.23008e+06	8.01462e+06	8.35521e+06	9.02538e+06	4.4821e+06	8.46507e+06	0.529481	-0.917348	-1.33827	0.0536824	0.124195	Not Regulated
933	100018400 _	LINF_100018400	LINF_100018400-T1-p1	PAB1-bindingprotein-putative|	8	3.02802e+08	3.41223e+08	3.80561e+08	2.60874e+08	3.17783e+08	2.79223e+08	3.41529e+08	2.8596e+08	1.19432	0.256192	0.322649	0.085869	0.172525	Not Regulated
934	180011800 _	LINF_180011800	LINF_180011800-T1-p1	PA26p53-inducedprotein(sestrin)-	3	1.87249e+07	2.12957e+07	1.92443e+07	2.3727e+07	2.29291e+07	2.02833e+07	1.97549e+07	2.23132e+07	0.885348	-0.175683	-0.288585	0.135223	0.235482	Not Regulated
935	280018200 _	LINF_280018200	LINF_280018200-T1-p1	p450reductase-putative|	8	5.22359e+07	5.585e+07	6.0629e+07	4.13494e+07	3.83948e+07	4.62766e+07	5.62383e+07	4.2007e+07	1.33878	0.420924	0.555795	0.00742372	0.0314267	Not Regulated
936	340022400 _	LINF_340022400	LINF_340022400-T1-p1;LINF_340022500-T1-p1	p25-alpha-putative|transcript_product=p25-alpha	12	1.15359e+09	9.9265e+08	1.11523e+09	1.07257e+09	1.12258e+09	1.18815e+09	1.08716e+09	1.12777e+09	0.96399	-0.0529099	-0.114824	0.589544	0.690346	Not Regulated
937	300015300 _	LINF_300015300	LINF_300015300-T1-p1	p22proteinprecursor-putative	8	4.72871e+08	4.38136e+08	4.87072e+08	4.71103e+08	4.34592e+08	4.30267e+08	4.66026e+08	4.45321e+08	1.0465	0.0655659	0.0528552	0.483789	0.599006	Not Regulated
938	280025500 _	LINF_280025500	LINF_280025500-T1-p1	p21-C-terminalregion-bindingprotein-putative	5	2.20918e+07	1.2805e+07	1.47337e+07	1.02863e+07	1.65504e+07	1.47691e+07	1.65435e+07	1.38686e+07	1.19287	0.254439	0.320168	0.388397	0.507123	Not Regulated
939	180020800 _	LINF_180020800	LINF_180020800-T1-p1;LINF_180020700-T1-p1;LINF_180020600-T1-p1	P-typeH+-ATPase-putative|	15	1.75834e+08	1.77284e+08	1.97898e+08	2.27556e+08	2.52292e+08	2.25577e+08	1.83672e+08	2.35142e+08	0.781112	-0.356399	-0.544352	0.0087119	0.034958	Not Regulated
940	310031600 _	LINF_310031600	LINF_310031600-T1-p1	p-nitrophenylphosphatase-putative|transcript_product=p-nitrophenylphosphatase	12	2.17739e+08	1.68653e+08	1.53646e+08	1.38781e+08	1.51636e+08	1.40144e+08	1.80013e+08	1.4352e+08	1.25426	0.326841	0.422639	0.0726981	0.153648	Not Regulated
941	280005800 _	LINF_280005800	LINF_280005800-T1-p1	oxygen-sensingadenylatecyclase|transcript_product=oxygen-sensing	6	2.62074e+07	2.65792e+07	3.85961e+07	3.61874e+07	3.51978e+07	3.54058e+07	3.04609e+07	3.5597e+07	0.855716	-0.224796	-0.358094	0.178597	0.288122	Not Regulated
942	360050900 _	LINF_360050900	LINF_360050900-T1-p1	oxidoreductase-putative|transcript_product=oxidoreductase	20	3.03279e+09	2.7401e+09	3.09887e+09	3.34086e+09	3.43264e+09	2.93225e+09	2.95725e+09	3.23525e+09	0.914072	-0.12962	-0.223392	0.25289	0.369479	Not Regulated
943	130012100 _	LINF_130012100	LINF_130012100-T1-p1	oxidoreductase-likeprotein|transcript_product=oxidoreductase-likeprotein	4	1.83622e+07	1.79163e+07	2.36517e+07	1.84643e+07	1.36442e+07	1.55711e+07	1.99768e+07	1.58932e+07	1.25694	0.329912	0.426985	0.0861166	0.1726	Not Regulated
944	190021000 _	LINF_190021000	LINF_190021000-T1-p1	oxidoreductase-likeprotein|transcript_product=oxidoreductase-likeprotein	6	3.72125e+07	3.28656e+07	3.39292e+07	2.87407e+07	2.9366e+07	2.25968e+07	3.46691e+07	2.69012e+07	1.28876	0.365981	0.478033	0.0262009	0.0742011	Not Regulated
945	230014400 _	LINF_230014400	LINF_230014400-T1-p1	oxidoreductase-likeprotein|transcript_product=oxidoreductase-likeprotein	2	9.01124e+06	8.43531e+06	6.26271e+06	8.82944e+06	9.21656e+06	8.99577e+06	7.90309e+06	9.01392e+06	0.876764	-0.189739	-0.308478	0.213278	0.326803	Not Regulated
946	280015000 _	LINF_280015000	LINF_280015000-T1-p1	oxidoreductase-likeprotein|transcript_product=oxidoreductase-likeprotein	10	4.00097e+07	4.07058e+07	4.07372e+07	6.03179e+07	6.43557e+07	5.73612e+07	4.04842e+07	6.06783e+07	0.667195	-0.58382	-0.866222	0.000347005	0.00471992	Not Regulated
947	170021400 _	LINF_170021400	LINF_170021400-T1-p1	otubaincysteinepeptidase-Clan	15	3.98658e+08	3.93872e+08	4.11996e+08	3.85268e+08	4.07418e+08	3.71853e+08	4.01508e+08	3.8818e+08	1.03434	0.0487051	0.0289921	0.55993	0.66413	Not Regulated
949	170015000 _	LINF_170015000	LINF_170015000-T1-p1	OSM3-likekinesin-putative|	3	1.86111e+07	2.34616e+07	1.87741e+07	1.91598e+07	1.65994e+07	2.38966e+07	2.02823e+07	1.98853e+07	1.01997	0.0285223	0.000427296	0.834866	0.881918	Not Regulated
950	320012100 _	LINF_320012100	LINF_320012100-T1-p1	OSM3-likekinesin-putative|	33	4.95175e+08	4.99966e+08	5.38576e+08	3.56125e+08	3.41937e+08	3.20244e+08	5.11239e+08	3.39435e+08	1.50615	0.590861	0.796307	0.000418235	0.0051455	Not Regulated
952	120007900 _	LINF_120007900	LINF_120007900-T1-p1	ornithinedecarboxylase-putative|	15	2.96862e+08	2.95217e+08	3.64595e+08	3.81621e+08	4.0498e+08	3.83405e+08	3.18891e+08	3.90002e+08	0.817665	-0.290418	-0.45097	0.0350381	0.090914	Not Regulated
953	170019900 _	LINF_170019900	LINF_170019900-T1-p1	Organicsolutetransportprotein1	4	5.96912e+07	6.50679e+07	6.62151e+07	8.50772e+07	6.46567e+07	7.53682e+07	6.36581e+07	7.5034e+07	0.848389	-0.237201	-0.375652	0.109252	0.202663	Not Regulated
954	180005200 _	LINF_180005200	LINF_180005200-T1-p1	Ontologyterm:GO:0005524|transcript_product=Ontologyterm:GO:0005524	17	8.63809e+08	8.69147e+08	9.58499e+08	7.92137e+08	8.18071e+08	7.96359e+08	8.97152e+08	8.02189e+08	1.11838	0.16141	0.188503	0.101317	0.193078	Not Regulated
955	90013900 _	LINF_090013900	LINF_090013900-T1-p1	oligopeptidaseb|transcript_product=oligopeptidaseb	38	2.90814e+09	2.74787e+09	3.29268e+09	2.73936e+09	3.06569e+09	2.8109e+09	2.9829e+09	2.87198e+09	1.03862	0.0546672	0.0374302	0.630367	0.721831	Not Regulated
956	280037200 _	LINF_280037200	LINF_280037200-T1-p1	oligomericgolgicomplexcomponent8	3	4.2033e+06	3.51103e+06	4.34438e+06	5.3201e+06	6.18077e+06	5.79855e+06	4.01957e+06	5.76647e+06	0.697058	-0.520649	-0.776816	0.00384607	0.0202916	Not Regulated
957	310005900 _	LINF_310005900	LINF_310005900-T1-p1	O-sialoglycoproteinendopeptidase-putative|	8	8.33785e+07	6.43859e+07	8.54206e+07	7.68513e+07	9.18696e+07	8.94579e+07	7.77284e+07	8.60596e+07	0.903192	-0.146895	-0.247842	0.321049	0.441868	Not Regulated
958	360045400 _	LINF_360045400	LINF_360045400-T1-p1	NUDIXhydrolase3-putative	4	1.15593e+07	1.74174e+07	1.06259e+07	2.2101e+07	2.29883e+07	2.06738e+07	1.32009e+07	2.1921e+07	0.6022	-0.731684	-1.07549	0.00716208	0.0307005	Not Regulated
959	50005800 _	LINF_050005800	LINF_050005800-T1-p1	Nudixhydrolase2-putative	5	8.96059e+07	9.92748e+07	1.04642e+08	7.35554e+07	8.07816e+07	7.01873e+07	9.78408e+07	7.48414e+07	1.30731	0.386599	0.507214	0.00843628	0.0341406	Not Regulated
960	200009200 _	LINF_200009200	LINF_200009200-T1-p1	NUDIXdomaincontainingprotein-	4	4.71403e+07	5.23023e+07	4.19979e+07	6.26205e+07	6.25424e+07	3.5188e+07	4.71468e+07	5.34503e+07	0.882069	-0.181037	-0.296162	0.594503	0.69302	Not Regulated
961	260007900 _	LINF_260007900	LINF_260007900-T1-p1	Nucleotidehydrolase-putative|	2	2.25556e+07	2.04582e+07	2.17845e+07	2.36762e+07	2.0975e+07	2.58176e+07	2.15994e+07	2.34896e+07	0.919531	-0.12103	-0.211234	0.310412	0.431397	Not Regulated
962	260009300 _	LINF_260009300	LINF_260009300-T1-p1	nucleotidebindingprotein-likeprotein|	3	2.1595e+07	1.32104e+07	7.08665e+06	1.79239e+06	1.84103e+06	8.80889e+06	1.3964e+07	4.14743e+06	3.3669	1.75142	2.43885	0.028528	0.0789089	Not Regulated
963	200018100 _	LINF_200018100	LINF_200018100-T1-p1	Nucleosomeassemblyprotein(NAP)-	12	2.18098e+08	2.04799e+08	2.61698e+08	2.0454e+08	1.80576e+08	1.66039e+08	2.28198e+08	1.83718e+08	1.24211	0.312794	0.402757	0.0557211	0.126865	Not Regulated
964	290031100 _	LINF_290031100	LINF_290031100-T1-p1	Nucleosomeassemblyprotein(NAP)-	8	2.65282e+08	2.73636e+08	2.68107e+08	1.84225e+08	1.91964e+08	1.94603e+08	2.69008e+08	1.90264e+08	1.41387	0.499648	0.667213	0.000505965	0.00572021	Not Regulated
965	190009300 _	LINF_190009300	LINF_190009300-T1-p1	nucleosomeassemblyprotein-putative	17	6.89783e+08	7.14054e+08	8.28449e+08	8.3223e+08	9.18594e+08	7.89383e+08	7.44095e+08	8.46736e+08	0.878781	-0.186424	-0.303787	0.136932	0.237587	Not Regulated
966	310024900 _	LINF_310024900	LINF_310024900-T1-p1	nucleosomeassemblyprotein-likeprotein|	17	1.07085e+09	1.07453e+09	1.17621e+09	1.28808e+09	1.43595e+09	1.12151e+09	1.1072e+09	1.28185e+09	0.86375	-0.211313	-0.339013	0.124665	0.222537	Not Regulated
968	100017200 _	LINF_100017200	LINF_100017200-T1-p1	nucleosidephosphorylase-likeprotein|transcript_product=nucleoside	10	1.5635e+08	1.25707e+08	1.36171e+08	1.7731e+08	1.67433e+08	1.58431e+08	1.3941e+08	1.67725e+08	0.831182	-0.266764	-0.417492	0.047632	0.113525	Not Regulated
969	320036800 _	LINF_320036800	LINF_320036800-T1-p1;LINF_320036700-T1-p1	nucleosidediphosphatekinaseb|	16	2.76279e+10	2.70398e+10	2.88808e+10	2.14823e+10	2.12985e+10	2.05744e+10	2.78495e+10	2.11184e+10	1.31873	0.399152	0.52498	0.00191253	0.0132297	Not Regulated
970	340036500 _	LINF_340036500	LINF_340036500-T1-p1	Nucleosidediphosphatekinase-putative	4	6.05731e+06	7.18906e+06	8.91207e+06	1.21226e+07	1.81239e+07	1.62014e+07	7.38614e+06	1.54826e+07	0.47706	-1.06776	-1.55114	0.00173482	0.0123872	Not Regulated
971	230026500 _	LINF_230026500	LINF_230026500-T1-p1	Nucleoside2-deoxyribosyltransferase-putative|	7	2.05508e+09	2.26016e+09	2.3318e+09	2.54368e+09	2.59057e+09	2.78149e+09	2.21568e+09	2.63858e+09	0.839723	-0.252015	-0.396618	0.0302819	0.0814667	Not Regulated
972	310037700 _	LINF_310037700	LINF_310037700-T1-p1	nucleoporin(NUP54/57)-putative|	4	7.19097e+06	1.09588e+07	1.2301e+07	1.61628e+07	1.27044e+07	1.13857e+07	1.01503e+07	1.34176e+07	0.756487	-0.402614	-0.60976	0.120324	0.217514	Not Regulated
973	360016400 _	LINF_360016400	LINF_360016400-T1-p1	nucleoplasmin-likeprotein(NLP)-putative	5	1.26356e+07	2.19826e+07	1.90946e+07	2.22036e+07	1.65718e+07	2.06166e+07	1.79042e+07	1.97973e+07	0.904376	-0.145006	-0.245167	0.480625	0.596125	Not Regulated
974	340047600 _	LINF_340047600	LINF_340047600-T1-p1	nucleolarproteinfamilyamember-like	11	7.29111e+08	6.77279e+08	7.60723e+08	5.44514e+08	6.04505e+08	5.39427e+08	7.22371e+08	5.62815e+08	1.2835	0.360079	0.46968	0.00758639	0.0317847	Not Regulated
975	340050700 _	LINF_340050700	LINF_340050700-T1-p1	nucleolarproteinfamilya-	3	2.14433e+08	2.16322e+08	2.42937e+08	1.31558e+08	1.57494e+08	1.32686e+08	2.24564e+08	1.40579e+08	1.59742	0.675744	0.916442	0.000723755	0.00726049	Not Regulated
976	100007300 _	LINF_100007300	LINF_100007300-T1-p1	Nucleolarprotein56-putative	28	2.15882e+09	2.13793e+09	2.33213e+09	1.6363e+09	1.94984e+09	1.57718e+09	2.20963e+09	1.72111e+09	1.28384	0.360464	0.470225	0.0149367	0.0506603	Not Regulated
977	310007000 _	LINF_310007000	LINF_310007000-T1-p1	nucleolarprotein-putative|	12	2.25459e+08	2.26901e+08	2.84495e+08	1.36669e+08	1.47177e+08	1.33178e+08	2.45618e+08	1.39008e+08	1.76693	0.821249	1.12237	0.000427679	0.00522944	Not Regulated
978	330027200 _	LINF_330027200	LINF_330027200-T1-p1	nucleolarGTP-bindingprotein-putative	20	5.54492e+08	4.99848e+08	5.87906e+08	3.98898e+08	4.08755e+08	3.51538e+08	5.47416e+08	3.86397e+08	1.41672	0.502552	0.671322	0.00289981	0.0174737	Not Regulated
979	360025200 _	LINF_360025200	LINF_360025200-T1-p1	Nucleolarcomplex-associatedprotein/CBF/Mak21family-	14	1.30497e+08	1.29516e+08	1.28654e+08	6.57251e+07	6.67292e+07	6.61354e+07	1.29556e+08	6.61966e+07	1.95714	0.968744	1.33112	8.58783e-06	0.000582541	Not Regulated
981	60017500 _	LINF_060017500	LINF_060017500-T1-p1	nucleartransportfactor2protein	5	1.56486e+08	1.57523e+08	1.46716e+08	1.27024e+08	1.09176e+08	1.1176e+08	1.53575e+08	1.15987e+08	1.32407	0.404984	0.533234	0.00463856	0.0232663	Not Regulated
982	100015200 _	LINF_100015200	LINF_100015200-T1-p1	nucleartransportfactor2-	5	9.75376e+08	7.92723e+08	7.88709e+08	8.47085e+08	1.02666e+09	9.17182e+08	8.52269e+08	9.30308e+08	0.916115	-0.1264	-0.218834	0.345584	0.463982	Not Regulated
983	320005100 _	LINF_320005100	LINF_320005100-T1-p1	nuclearsegregationprotein-putative	32	1.57672e+09	1.55269e+09	1.81022e+09	6.81901e+08	7.30733e+08	6.07818e+08	1.64655e+09	6.73484e+08	2.44482	1.28973	1.78541	1.92096e-05	0.00086394	Not Regulated
984	50010300 _	LINF_050010300	LINF_050010300-T1-p1	nuclearreceptorbindingfactor-likeprotein	5	2.77757e+07	2.21459e+07	3.21662e+07	2.97749e+07	3.34335e+07	3.53686e+07	2.73626e+07	3.2859e+07	0.832728	-0.264083	-0.413698	0.125487	0.223586	Not Regulated
985	360008600 _	LINF_360008600	LINF_360008600-T1-p1	nuclearproteinfamilya(nop10p)	4	1.6582e+08	1.07187e+08	1.37225e+08	1.0366e+08	1.5383e+08	9.12464e+07	1.36744e+08	1.16246e+08	1.17633	0.234299	0.291663	0.347735	0.465772	Not Regulated
986	270008900 _	LINF_270008900	LINF_270008900-T1-p1	Nuclearporecomplexprotein158	3	2.86245e+07	3.05983e+07	3.62033e+07	3.55118e+07	3.91775e+07	3.03914e+07	3.18087e+07	3.50269e+07	0.908121	-0.139043	-0.236729	0.35462	0.472659	Not Regulated
987	300012100 _	LINF_300012100	LINF_300012100-T1-p1	nuclearmovementprotein-putative	2	5.4583e+07	4.10503e+07	4.96142e+07	3.33179e+07	3.09191e+07	2.94841e+07	4.84158e+07	3.12404e+07	1.54978	0.632067	0.854625	0.0025239	0.0159791	Not Regulated
988	290034300 _	LINF_290034300	LINF_290034300-T1-p1	Nuclearcondensingcomplexsubunits-	3	1.34941e+07	1.40666e+07	1.32734e+07	1.0368e+07	1.03207e+07	1.32225e+07	1.36113e+07	1.13037e+07	1.20415	0.268013	0.339379	0.0602651	0.134242	Not Regulated
989	340011500 _	LINF_340011500	LINF_340011500-T1-p1	nuclearcapbindingcomplexsubunit	9	6.32254e+07	5.16676e+07	5.81885e+07	5.80263e+07	6.77364e+07	5.99798e+07	5.76939e+07	6.19142e+07	0.931836	-0.101852	-0.184092	0.394861	0.513445	Not Regulated
990	330034500 _	LINF_330034500	LINF_330034500-T1-p1	NUC173domaincontainingprotein-	24	2.36319e+08	2.32304e+08	2.6202e+08	2.24527e+08	2.29618e+08	2.16243e+08	2.43547e+08	2.23463e+08	1.08988	0.12417	0.135798	0.207042	0.31919	Not Regulated
991	170021000 _	LINF_170021000	LINF_170021000-T1-p1	NUC130/3NTdomain/SDA1-putative|	4	5.42407e+06	1.09795e+07	1.05121e+07	1.16433e+07	1.61371e+07	7.52177e+06	8.97187e+06	1.17674e+07	0.762434	-0.391317	-0.593771	0.335427	0.455063	Not Regulated
992	320029900 _	LINF_320029900	LINF_320029900-T1-p1	Nsp1-likeC-terminalregioncontainingprotein	2	6.27159e+06	9.63295e+06	1.23952e+07	1.33531e+07	1.20625e+07	1.2283e+07	9.43326e+06	1.25662e+07	0.750685	-0.413721	-0.62548	0.102613	0.194636	Not Regulated
993	90007600 _	LINF_090007600	LINF_090007600-T1-p1	NRDEprotein-putative|	2	6.9235e+06	1.78623e+06	7.41974e+06	7.37128e+06	3.90357e+06	3.18919e+06	5.37649e+06	4.82135e+06	1.11514	0.157228	0.182585	0.999954	0.999954	Not Regulated
994	180014700 _	LINF_180014700	LINF_180014700-T1-p1	Nrapprotein-putative|	21	1.89037e+08	1.85471e+08	2.63007e+08	1.18157e+08	1.4933e+08	1.4452e+08	2.12505e+08	1.37336e+08	1.54734	0.629791	0.851405	0.0108976	0.0413965	Not Regulated
995	250019000 _	LINF_250019000	LINF_250019000-T1-p1	NPL4family-putative|	3	7.91715e+07	7.28885e+07	7.48371e+07	8.20074e+07	8.75267e+07	9.32387e+07	7.56324e+07	8.75909e+07	0.863473	-0.211778	-0.33967	0.0541465	0.125011	Not Regulated
996	240028800 _	LINF_240028800	LINF_240028800-T1-p1	notchlesshomolog-putative|	4	2.73547e+07	2.42135e+07	2.19764e+07	2.31272e+07	2.47863e+07	3.07587e+07	2.45148e+07	2.62241e+07	0.934821	-0.097238	-0.177561	0.543005	0.650924	Not Regulated
997	250025200 _	LINF_250025200	LINF_250025200-T1-p1	Not1N-terminaldomain-CCR4-Not	15	2.58243e+08	2.44654e+08	2.86502e+08	2.60386e+08	2.54629e+08	2.16353e+08	2.63133e+08	2.43789e+08	1.07935	0.110159	0.115968	0.358252	0.474505	Not Regulated
998	20011900 _	LINF_020011900	LINF_020011900-T1-p1	Nop14-likefamily-putative|	9	5.29564e+07	5.29203e+07	6.61774e+07	5.05975e+07	5.87055e+07	5.43171e+07	5.73514e+07	5.45401e+07	1.05155	0.0725117	0.0626857	0.605321	0.701896	Not Regulated
999	180021400 _	LINF_180021400	LINF_180021400-T1-p1	nonspecificnucleosidehydrolase|transcript_product=nonspecific	8	5.67822e+08	5.44388e+08	5.98251e+08	8.11824e+08	8.65113e+08	7.75241e+08	5.70154e+08	8.17393e+08	0.697527	-0.519679	-0.775443	0.000891205	0.00835211	Not Regulated
1000	290033200 _	LINF_290033200	LINF_290033200-T1-p1	NOL1/NOP2/sunfamily/FtsJ-likemethyltransferase-putative	8	4.51257e+07	4.75669e+07	5.31979e+07	5.93136e+07	6.11362e+07	5.71525e+07	4.86302e+07	5.92008e+07	0.821445	-0.283765	-0.441553	0.0220493	0.0664745	Not Regulated
1001	280023700 _	LINF_280023700	LINF_280023700-T1-p1	NOL1/NOP2/sunfamily-putative|	7	4.09761e+07	3.90939e+07	4.91319e+07	3.94843e+07	4.20194e+07	3.6568e+07	4.30673e+07	3.93572e+07	1.09427	0.129964	0.143998	0.328651	0.449292	Not Regulated
1002	320031000 _	LINF_320031000	LINF_320031000-T1-p1	NOL1/NOP2/sunfamily-putative|	6	5.20599e+07	4.75738e+07	4.29359e+07	3.26125e+07	3.12783e+07	3.04757e+07	4.75232e+07	3.14555e+07	1.51081	0.59532	0.802617	0.00090594	0.00843471	Not Regulated
1003	360028800 _	LINF_360028800	LINF_360028800-T1-p1	NOL1/NOP2/sunfamily-putative|	15	8.43751e+07	1.05986e+08	1.12088e+08	1.20937e+08	1.32697e+08	1.2278e+08	1.00817e+08	1.25471e+08	0.803503	-0.315625	-0.486645	0.0433398	0.106078	Not Regulated
1004	290021400 _	LINF_290021400	LINF_290021400-T1-p1	Nodulin-like-putative|transcript_product=Nodulin-like	4	5.658e+06	5.51936e+06	6.57217e+06	4.33292e+06	5.76239e+06	4.94593e+06	5.91651e+06	5.01375e+06	1.18006	0.238858	0.298115	0.119754	0.216621	Not Regulated
1005	50016300 _	LINF_050016300	LINF_050016300-T1-p1	NodulationproteinS(NodS)/Methyltransferasedomain	5	4.30752e+07	4.86828e+07	5.63901e+07	5.31841e+07	5.77188e+07	5.4021e+07	4.93827e+07	5.49746e+07	0.898282	-0.154759	-0.258972	0.220323	0.334417	Not Regulated
1006	180021700 _	LINF_180021700	LINF_180021700-T1-p1	Noc2pfamily-putative|	15	2.01152e+08	1.87085e+08	2.13721e+08	1.20588e+08	1.5232e+08	1.18023e+08	2.00653e+08	1.3031e+08	1.53981	0.622749	0.841437	0.00233271	0.0152429	Not Regulated
1007	260014600 _	LINF_260014600	LINF_260014600-T1-p1	NMD3family-putative|	24	2.89745e+08	2.58825e+08	3.10441e+08	3.39964e+08	4.23837e+08	3.60481e+08	2.86337e+08	3.74761e+08	0.764052	-0.388256	-0.58944	0.018563	0.0583869	Not Regulated
1008	350020100 _	LINF_350020100	LINF_350020100-T1-p1	NLIinteractingfactor-likephosphatase/Zincfinger	7	7.61877e+07	8.56196e+07	8.50292e+07	8.84289e+07	1.05482e+08	9.14883e+07	8.22788e+07	9.51331e+07	0.864881	-0.209427	-0.336343	0.0951265	0.184954	Not Regulated
1009	140018500 _	LINF_140018500	LINF_140018500-T1-p1	NLIinteractingfactor-likephosphatase-	3	2.62793e+07	2.66895e+07	2.83464e+07	2.90455e+07	3.38274e+07	3.00321e+07	2.71051e+07	3.09683e+07	0.875251	-0.192231	-0.312005	0.0884826	0.176038	Not Regulated
1010	320006000 _	LINF_320006000	LINF_320006000-T1-p1	NLIinteractingfactor-likephosphatase-	4	5.73384e+07	5.57004e+07	6.80058e+07	3.25049e+07	3.26131e+07	3.83837e+07	6.03482e+07	3.45005e+07	1.7492	0.806692	1.10177	0.000470146	0.00548954	Not Regulated
1011	350007000 _	LINF_350007000	LINF_350007000-T1-p1	NLIinteractingfactor-likephosphatase-	9	2.37097e+08	2.11835e+08	1.96013e+08	1.65663e+08	1.65045e+08	1.94623e+08	2.14981e+08	1.7511e+08	1.22769	0.295948	0.378915	0.0414288	0.102191	Not Regulated
1012	360068100 _	LINF_360068100	LINF_360068100-T1-p1	Nitroreductasefamily-putative|	4	1.41124e+07	1.79941e+07	1.91245e+07	1.65015e+07	1.66616e+07	1.83743e+07	1.7077e+07	1.71792e+07	0.994053	-0.00860542	-0.0521196	0.893216	0.928072	Not Regulated
1013	260028200 _	LINF_260028200	LINF_260028200-T1-p1	nitrilase-putative|transcript_product=nitrilase	12	2.12362e+08	1.4655e+08	1.39331e+08	2.57935e+08	3.11824e+08	2.74215e+08	1.66081e+08	2.81325e+08	0.590355	-0.760346	-1.11606	0.00472635	0.0235257	Not Regulated
1014	300011200 _	LINF_300011200	LINF_300011200-T1-p1	nitratereductase-putative|	12	1.95853e+08	1.90018e+08	2.10439e+08	1.54494e+08	1.82474e+08	1.86172e+08	1.9877e+08	1.7438e+08	1.13987	0.188863	0.227358	0.116913	0.212833	Not Regulated
1015	360043200 _	LINF_360043200	LINF_360043200-T1-p1	NIPSNAP-putative|transcript_product=NIPSNAP	6	9.53286e+07	9.56888e+07	1.11257e+08	8.83821e+07	9.34217e+07	8.00042e+07	1.00758e+08	8.72693e+07	1.15456	0.207348	0.25352	0.100805	0.192489	Not Regulated
1016	360060100 _	LINF_360060100	LINF_360060100-T1-p1	Ninonebinding(NOB1)Zn-ribbon	3	6.84251e+06	7.35114e+06	8.38816e+06	1.173e+07	9.35513e+06	1.49287e+07	7.52727e+06	1.20046e+07	0.627031	-0.673391	-0.992992	0.0119263	0.0438261	Not Regulated
1017	20007900 _	LINF_020007900	LINF_020007900-T1-p1	NIMA/NekSerine/threonine-proteinkinasefamily-	5	6.83629e+07	5.64581e+07	6.75789e+07	8.29898e+07	9.50167e+07	7.39761e+07	6.41333e+07	8.39942e+07	0.763544	-0.389216	-0.590798	0.0252077	0.072396	Not Regulated
1019	330017000 _	LINF_330017000	LINF_330017000-T1-p1	nicotinatephosphoribosyltransferase-putative|	7	3.19788e+07	3.83814e+07	4.91286e+07	6.10463e+07	7.49509e+07	6.48176e+07	3.98296e+07	6.69382e+07	0.59502	-0.74899	-1.09999	0.00445154	0.0225265	Not Regulated
1020	10009600 _	LINF_010009600	LINF_010009600-T1-p1	nicotinamidase-putative|transcript_product=nicotinamidase	6	1.68464e+08	1.84625e+08	1.82264e+08	2.06971e+08	2.36649e+08	2.04429e+08	1.78451e+08	2.16016e+08	0.826099	-0.275613	-0.430016	0.0286617	0.0791493	Not Regulated
1021	40012800 _	LINF_040012800	LINF_040012800-T1-p1;LINF_040012700-T1-p1	nascentpolypeptideassociatedcomplexsubunit-	8	1.23196e+09	1.26741e+09	1.26791e+09	1.05344e+09	1.35963e+09	1.21816e+09	1.25576e+09	1.21041e+09	1.03746	0.0530626	0.0351593	0.608717	0.704401	Not Regulated
1022	210009600 _	LINF_210009600	LINF_210009600-T1-p1	NADPH:adrenodoxinoxidoreductase-mitochondrial-	8	4.54476e+07	4.18257e+07	4.74155e+07	5.27367e+07	4.85573e+07	4.48885e+07	4.48963e+07	4.87275e+07	0.921374	-0.118142	-0.207147	0.284782	0.40547	Not Regulated
1023	340032700 _	LINF_340032700	LINF_340032700-T1-p1	NADPH-cytochromep450reductase-likeprotein|	8	3.32437e+07	4.21367e+07	4.91574e+07	2.63275e+07	6.53659e+07	4.7206e+07	4.15126e+07	4.62998e+07	0.896604	-0.157457	-0.26279	0.824084	0.873119	Not Regulated
1024	230009000 _	LINF_230009000	LINF_230009000-T1-p1	NADP-dependentalcoholdehydrogenase-putative	21	3.27916e+09	2.82069e+09	3.40378e+09	3.98699e+09	3.84224e+09	3.63312e+09	3.16788e+09	3.82078e+09	0.829118	-0.270351	-0.422568	0.0366889	0.0942531	Not Regulated
1025	360063500 _	LINF_360063500	LINF_360063500-T1-p1	NADHdehydrogenase-putative|	5	3.57725e+07	3.28941e+07	3.8493e+07	2.95915e+07	4.34429e+07	3.36242e+07	3.57199e+07	3.55529e+07	1.0047	0.00676035	-0.0303724	0.891658	0.926791	Not Regulated
1026	120015500 _	LINF_120015500	LINF_120015500-T1-p1	NADH:flavinoxidoreductase/NADHoxidase-putative	18	9.98322e+08	8.83623e+08	9.36612e+08	7.88271e+08	7.2809e+08	7.03488e+08	9.39519e+08	7.3995e+08	1.26971	0.344495	0.447624	0.00898319	0.0358763	Not Regulated
1027	350013000 _	LINF_350013000	LINF_350013000-T1-p1	NADH-dependentfumaratereductase-putative	2	1.43895e+08	1.41256e+08	1.18852e+08	1.67915e+08	1.62841e+08	1.38598e+08	1.34668e+08	1.56451e+08	0.860766	-0.216308	-0.346081	0.125681	0.223651	Not Regulated
1028	350016600 _	LINF_350016600	LINF_350016600-T1-p1	NADH-dependentfumaratereductase-putative	35	5.23254e+08	7.44384e+08	8.6953e+08	5.93056e+08	7.00395e+08	6.07517e+08	7.12389e+08	6.33656e+08	1.12425	0.168965	0.199197	0.500542	0.612562	Not Regulated
1029	130015600 _	LINF_130015600	LINF_130015600-T1-p1	NADH-cytochromeb5reductase-putative	10	3.00235e+08	3.16896e+08	3.60636e+08	2.46875e+08	2.64639e+08	2.42158e+08	3.25923e+08	2.51224e+08	1.29734	0.375555	0.491583	0.00966261	0.0377624	Not Regulated
1030	220013600 _	LINF_220013600	LINF_220013600-T1-p1	NADH-cytochromeb5reductase-putative	12	2.84679e+08	2.85937e+08	3.68065e+08	2.71425e+08	2.91834e+08	2.36406e+08	3.12894e+08	2.66555e+08	1.17384	0.231238	0.287332	0.159958	0.266347	Not Regulated
1031	220013700 _	LINF_220013700	LINF_220013700-T1-p1	NADH-cytochromeb5reductase-putative	8	1.09788e+08	1.27065e+08	1.42314e+08	1.07546e+08	1.14738e+08	1.07474e+08	1.26389e+08	1.09919e+08	1.14984	0.201432	0.245146	0.14382	0.246833	Not Regulated
1032	320022400 _	LINF_320022400	LINF_320022400-T1-p1	NAD+synthase-putative|	6	7.83257e+07	7.16318e+07	6.66664e+07	4.46613e+07	5.60739e+07	4.3934e+07	7.2208e+07	4.82231e+07	1.49737	0.582435	0.78438	0.0034526	0.0190629	Not Regulated
1034	340016500 _	LINF_340016500	LINF_340016500-T1-p1	N2227-likeprotein-putative|	5	2.81393e+07	1.93491e+07	2.00803e+07	3.52618e+07	3.75275e+07	3.084e+07	2.25229e+07	3.45431e+07	0.652024	-0.617003	-0.913186	0.00912855	0.0363738	Not Regulated
1035	130014300 _	LINF_130014300	LINF_130014300-T1-p1	N(2)-N(2)-dimethylguanosinetRNAmethyltransferase	8	6.31292e+07	6.94737e+07	8.26941e+07	8.12731e+07	1.01981e+08	9.04676e+07	7.17656e+07	9.12406e+07	0.786554	-0.346383	-0.530177	0.0447617	0.108165	Not Regulated
1037	360020600 _	LINF_360020600	LINF_360020600-T1-p1	N-terminalregionofChorein-	4	7.63043e+06	8.04522e+06	8.35501e+06	1.27662e+07	1.48187e+07	1.19488e+07	8.01022e+06	1.31779e+07	0.607852	-0.718209	-1.05642	0.000499614	0.00571322	Not Regulated
1038	140009900 _	LINF_140009900	LINF_140009900-T1-p1	N-terminalconserveddomainofNudc./CS	21	1.03245e+09	9.5863e+08	1.08346e+09	1.19382e+09	1.25728e+09	1.15112e+09	1.02485e+09	1.20074e+09	0.853512	-0.228516	-0.36336	0.0399442	0.0993437	Not Regulated
1039	320005800 _	LINF_320005800	LINF_320005800-T1-p1	N-myristoyltransferase-putative|	22	1.10478e+09	1.13082e+09	1.2729e+09	7.8299e+08	8.55705e+08	7.35215e+08	1.1695e+09	7.91303e+08	1.47794	0.563589	0.757708	0.00133553	0.010643	Not Regulated
1040	120015600 _	LINF_120015600	LINF_120015600-T1-p1	n-ethylmaleimidereductase-likeprotein|transcript_product=n-ethylmaleimide	7	6.4854e+07	5.99812e+07	6.89162e+07	5.60625e+07	5.44575e+07	5.05212e+07	6.45838e+07	5.36804e+07	1.20312	0.266776	0.337629	0.0282301	0.0784659	Not Regulated
1041	360019100 _	LINF_360019100	LINF_360019100-T1-p1	N-acetyltransferasesubunitNat1-putative	37	9.53559e+08	8.57338e+08	9.07218e+08	7.58998e+08	8.47327e+08	7.35195e+08	9.06038e+08	7.80507e+08	1.16083	0.21516	0.264577	0.0612814	0.135867	Not Regulated
1042	130007500 _	LINF_130007500	LINF_130007500-T1-p1	N-acetyltransferasesubunitARD1-putative	7	1.11869e+08	9.25132e+07	1.27667e+08	9.74159e+07	1.12299e+08	7.68758e+07	1.10683e+08	9.55301e+07	1.15862	0.212405	0.260677	0.277838	0.398771	Not Regulated
1043	300010300 _	LINF_300010300	LINF_300010300-T1-p1	N-acetyltransferaseBcomplex(NatB)non	19	1.88386e+08	1.90657e+08	2.08676e+08	1.84265e+08	1.8729e+08	2.17136e+08	1.95906e+08	1.9623e+08	0.998349	-0.00238401	-0.0433144	0.999292	0.999643	Not Regulated
1044	70014200 _	LINF_070014200	LINF_070014200-T1-p1	N-acetylglucosamine-phosphatemutase-putative|	10	7.12612e+07	6.6421e+07	6.41605e+07	7.13664e+07	6.5668e+07	6.72505e+07	6.72809e+07	6.8095e+07	0.988045	-0.0173506	-0.0644967	0.841906	0.886447	Not Regulated
1045	360005300 _	LINF_360005300	LINF_360005300-T1-p1	N-acetylglucosamine-6-phosphatedeacetylase-likeprotein|transcript_product=N-acetylglucosamine-6-phosphate	3	9.75182e+06	1.16467e+07	1.18076e+07	1.14281e+07	1.39361e+07	1.01773e+07	1.10687e+07	1.18472e+07	0.934291	-0.0980563	-0.17872	0.557731	0.662626	Not Regulated
1046	150016900 _	LINF_150016900	LINF_150016900-T1-p1	myo-inositol-1phosphatase-putative|	3	3.81517e+06	5.37293e+06	1.63751e+06	9.1124e+06	4.97553e+06	8.97008e+06	3.60853e+06	7.686e+06	0.469494	-1.09082	-1.58378	0.0436964	0.106648	Not Regulated
1047	50013200 _	LINF_050013200	LINF_050013200-T1-p1	MYNDzincfinger(ZnF)domain-like	11	1.64128e+08	1.74292e+08	1.91234e+08	1.95075e+08	2.07311e+08	1.9919e+08	1.76551e+08	2.00525e+08	0.880444	-0.183697	-0.299928	0.0861572	0.1726	Not Regulated
1048	310023900 _	LINF_310023900	LINF_310023900-T1-p1	MYNDfingercontainingprotein-	11	1.06677e+08	1.31307e+08	1.35961e+08	1.03411e+08	1.14727e+08	9.54669e+07	1.24648e+08	1.04535e+08	1.19241	0.253874	0.319369	0.100106	0.191667	Not Regulated
1049	330031800 _	LINF_330031800	LINF_330031800-T1-p1	MYNDfingercontainingprotein-	17	1.22272e+08	1.18287e+08	1.31315e+08	1.18137e+08	1.20085e+08	1.21535e+08	1.23958e+08	1.19919e+08	1.03368	0.0477918	0.0276995	0.587872	0.688954	Not Regulated
1050	60015800 _	LINF_060015800	LINF_060015800-T1-p1	MYNDfinger/SETdomaincontainingprotein	2	8.82632e+06	7.53349e+06	9.73834e+06	4.39758e+06	6.05076e+06	6.4663e+06	8.69938e+06	5.63822e+06	1.54293	0.625675	0.845578	0.011044	0.0417298	Not Regulated
1051	120017200 _	LINF_120017200	LINF_120017200-T1-p1	MYNDfinger/SETdomaincontainingprotein	21	3.70394e+08	3.74829e+08	4.2111e+08	3.73232e+08	3.8651e+08	3.25513e+08	3.88778e+08	3.61752e+08	1.07471	0.103946	0.107175	0.356401	0.473153	Not Regulated
1052	360008200 _	LINF_360008200	LINF_360008200-T1-p1	Mutt-Nudix-relatedhydrolase5-putative	3	3.67399e+07	3.71444e+07	4.15965e+07	4.5558e+07	4.43827e+07	3.99775e+07	3.84936e+07	4.33061e+07	0.888873	-0.169951	-0.280472	0.130355	0.228824	Not Regulated
1053	180016500 _	LINF_180016500	LINF_180016500-T1-p1	Multisite-specifictRNA:(cytosine-C(5))-methyltransferase-putative|	14	1.32316e+08	1.14617e+08	1.35229e+08	1.23896e+08	1.19187e+08	9.56907e+07	1.27387e+08	1.12924e+08	1.12807	0.173861	0.206126	0.223506	0.337272	Not Regulated
1054	190006700 _	LINF_190006700	LINF_190006700-T1-p1	Multiprotein-bridgingfactor1-putative	8	5.14892e+08	4.62945e+08	5.44918e+08	3.80187e+08	4.0051e+08	3.41201e+08	5.07585e+08	3.73966e+08	1.3573	0.440743	0.583845	0.00563053	0.0263405	Not Regulated
1055	90017900 _	LINF_090017900	LINF_090017900-T1-p1	MSP(Majorspermprotein)domain	3	6.9411e+07	6.6115e+07	7.3419e+07	4.18616e+07	5.20452e+07	4.1479e+07	6.96483e+07	4.51286e+07	1.54333	0.626047	0.846105	0.00153148	0.0115856	Not Regulated
1056	270023900 _	LINF_270023900	LINF_270023900-T1-p1	mRNAexportfactorMEX67|	5	1.68931e+07	1.72481e+07	1.75467e+07	1.88828e+07	2.54353e+07	1.85881e+07	1.72293e+07	2.09687e+07	0.821666	-0.283376	-0.441003	0.100887	0.192517	Not Regulated
1057	360006200 _	LINF_360006200	LINF_360006200-T1-p1	mRNAcappingmethyltransferase-putative	3	3.4321e+07	2.8758e+07	3.1573e+07	1.91548e+07	3.38743e+07	3.25041e+07	3.15507e+07	2.85111e+07	1.10661	0.146147	0.166902	0.448792	0.565006	Not Regulated
1058	140009600 _	LINF_140009600	LINF_140009600-T1-p1	mRNAcappingenzyme-beta	2	3.2742e+06	4.90657e+06	5.52713e+06	4.14361e+06	4.6694e+06	3.86768e+06	4.5693e+06	4.2269e+06	1.08101	0.112374	0.119102	0.704879	0.779279	Not Regulated
1059	110010500 _	LINF_110010500	LINF_110010500-T1-p1	mRNAcapguanine-N7methyltransferase-	30	5.85002e+08	5.62682e+08	6.92987e+08	3.93428e+08	4.6993e+08	4.04011e+08	6.13557e+08	4.22456e+08	1.45236	0.538395	0.722052	0.00419062	0.0217784	Not Regulated
1060	330036600 _	LINF_330036600	LINF_330036600-T1-p1	MRB1-associatedprotein|transcript_product=MRB1-associatedprotein	12	2.30106e+08	2.14561e+08	2.32237e+08	2.19725e+08	2.22699e+08	2.19846e+08	2.25635e+08	2.20757e+08	1.0221	0.0315324	0.00468761	0.70831	0.781858	Not Regulated
1061	270008500 _	LINF_270008500	LINF_270008500-T1-p1	MP44-putative|transcript_product=MP44	3	5.35524e+06	1.78623e+06	5.4127e+06	6.51393e+06	7.38172e+06	5.81582e+06	4.18472e+06	6.57049e+06	0.636897	-0.650868	-0.961115	0.112802	0.20747	Not Regulated
1062	360012600 _	LINF_360012600	LINF_360012600-T1-p1	MP18RNAeditingcomplexprotein	2	2.77397e+07	3.82407e+07	2.33169e+07	3.18104e+07	3.56223e+07	3.09404e+07	2.97658e+07	3.2791e+07	0.90774	-0.139648	-0.237585	0.409016	0.528235	Not Regulated
1063	200011200 _	LINF_200011200	LINF_200011200-T1-p1	MORNrepeat-putative|	2	5.30157e+06	4.8052e+06	6.43368e+06	3.75902e+06	3.23212e+06	6.81227e+06	5.51348e+06	4.60114e+06	1.19829	0.260974	0.329416	0.300376	0.42094	Not Regulated
1064	360046700 _	LINF_360046700	LINF_360046700-T1-p1	MORNrepeat-putative|	7	1.54279e+08	1.52977e+08	1.48834e+08	1.75576e+08	1.86454e+08	1.8013e+08	1.5203e+08	1.8072e+08	0.841244	-0.249403	-0.392921	0.0163572	0.0533201	Not Regulated
1065	300038800 _	LINF_300038800	LINF_300038800-T1-p1	MORNrepeat-containingprotein1|	12	2.50699e+08	2.27462e+08	2.82233e+08	2.60934e+08	2.39424e+08	1.86333e+08	2.53465e+08	2.28897e+08	1.10733	0.147086	0.168231	0.353778	0.472091	Not Regulated
1066	10006000 _	LINF_010006000	LINF_010006000-T1-p1	monothiolglutaredoxin-putative|	4	3.19292e+07	4.06753e+07	4.1021e+07	4.06679e+07	3.82101e+07	4.12361e+07	3.78752e+07	4.00381e+07	0.945979	-0.0801197	-0.153334	0.495605	0.6094	Not Regulated
1067	50008100 _	LINF_050008100	LINF_050008100-T1-p1	monothiolglutaredoxin-putative|	2	1.38801e+07	1.38068e+07	1.3952e+07	1.9652e+07	2.28822e+07	2.26139e+07	1.38796e+07	2.1716e+07	0.639141	-0.645794	-0.953933	0.000371767	0.0049726	Not Regulated
1068	350017400 _	LINF_350017400	LINF_350017400-T1-p1	monothiolglutaredoxin-putative|	9	1.86004e+08	1.90608e+08	2.28146e+08	1.73733e+08	1.63851e+08	1.64985e+08	2.01586e+08	1.67523e+08	1.20333	0.267037	0.337997	0.0476974	0.113525	Not Regulated
1069	270023600 _	LINF_270023600	LINF_270023600-T1-p1	molybdopterinsynthasesulphurylase-likeprotein-	5	2.28832e+07	2.35876e+07	2.81812e+07	1.65204e+07	1.99566e+07	1.4999e+07	2.4884e+07	1.71587e+07	1.45023	0.53628	0.719058	0.00854444	0.0345292	Not Regulated
1070	250028800 _	LINF_250028800	LINF_250028800-T1-p1	Molybdopteringuaninedinucleotidesynthesisprotein	2	8.16858e+06	1.31956e+07	1.12454e+07	1.1726e+07	1.17319e+07	1.40806e+07	1.08699e+07	1.25129e+07	0.868697	-0.203075	-0.327352	0.283636	0.404444	Not Regulated
1071	280010600 _	LINF_280010600	LINF_280010600-T1-p1	Modifierofrudimentary(Mod(r))protein	5	3.02092e+07	3.42532e+07	2.95339e+07	3.65989e+07	2.86028e+07	3.99494e+07	3.13321e+07	3.50503e+07	0.893917	-0.161787	-0.268918	0.342367	0.461402	Not Regulated
1072	360068000 _	LINF_360068000	LINF_360068000-T1-p1	mkiaa0324protein-likeprotein|transcript_product=mkiaa0324	2	5.66801e+06	6.68235e+06	9.3211e+06	5.41675e+06	5.8827e+06	4.31451e+06	7.22382e+06	5.20465e+06	1.38795	0.47296	0.629442	0.0761012	0.159304	Not Regulated
1073	290033000 _	LINF_290033000	LINF_290033000-T1-p1	MIZ/SP-RINGzincfingercontainingprotein	2	2.55579e+06	3.6307e+06	1.91334e+06	1.79239e+06	2.38547e+06	1.99592e+06	2.69994e+06	2.05792e+06	1.31197	0.39174	0.51449	0.200735	0.312521	Not Regulated
1074	260008300 _	LINF_260008300	LINF_260008300-T1-p1	mitoticcyclin-putative|	3	3.62888e+07	5.42587e+07	3.66823e+07	6.90858e+07	7.60427e+07	9.36191e+07	4.24099e+07	7.95825e+07	0.532905	-0.908049	-1.3251	0.00324608	0.0183494	Not Regulated
1075	300005800 _	LINF_300005800	LINF_300005800-T1-p1	mitoticcyclin-putative|	7	6.99924e+07	4.29299e+07	4.52068e+07	6.06746e+07	6.7018e+07	5.22716e+07	5.27097e+07	5.99881e+07	0.878669	-0.186608	-0.304047	0.345543	0.463982	Not Regulated
1076	190020900 _	LINF_190020900	LINF_190020900-T1-p1	mitogenactivatedproteinkinase4	3	7.4598e+06	7.49354e+06	1.16679e+07	5.17473e+06	4.57756e+06	5.52937e+06	8.87374e+06	5.09389e+06	1.74204	0.800774	1.0934	0.00734245	0.0311753	Not Regulated
1077	330022100 _	LINF_330022100	LINF_330022100-T1-p1	mitogenactivatedproteinkinase-	19	7.53116e+08	7.50712e+08	8.70306e+08	7.42359e+08	7.31151e+08	7.05847e+08	7.91378e+08	7.26452e+08	1.08937	0.123499	0.134848	0.244176	0.359418	Not Regulated
1078	190006300 _	LINF_190006300	LINF_190006300-T1-p1	mitogen-activatedproteinkinasekinasekinase	16	7.04873e+08	6.88016e+08	7.47362e+08	6.02273e+08	6.60486e+08	6.1928e+08	7.13417e+08	6.27346e+08	1.1372	0.185484	0.222575	0.0678549	0.145571	Not Regulated
1079	130009300 _	LINF_130009300	LINF_130009300-T1-p1	mitogen-activatedproteinkinasekinase2	4	9.39402e+06	8.91377e+06	7.49325e+06	1.1457e+07	9.80912e+06	9.15967e+06	8.60035e+06	1.01419e+07	0.847999	-0.237866	-0.376592	0.119515	0.216326	Not Regulated
1080	290030900 _	LINF_290030900	LINF_290030900-T1-p1	mitogen-activatedproteinkinasekinase-	9	1.22126e+08	1.17087e+08	1.08267e+08	9.21214e+07	9.35095e+07	8.39477e+07	1.15827e+08	8.98595e+07	1.28898	0.366226	0.47838	0.00680034	0.0300184	Not Regulated
1081	190006600 _	LINF_190006600	LINF_190006600-T1-p1	mitogen-activatedproteinkinase9-	3	1.87608e+07	1.65957e+07	1.37901e+07	1.76533e+07	1.74423e+07	1.57317e+07	1.63822e+07	1.69424e+07	0.966934	-0.0485101	-0.108597	0.678368	0.757613	Not Regulated
1082	100011600 _	LINF_100011600	LINF_100011600-T1-p1	mitogen-activatedproteinkinase3-	17	5.94277e+08	5.85788e+08	6.04316e+08	4.58788e+08	4.61858e+08	4.50622e+08	5.94794e+08	4.5709e+08	1.30126	0.379914	0.497752	0.00191318	0.0132297	Not Regulated
1083	100007100 _	LINF_100007100	LINF_100007100-T1-p1	Mitogen-activatedproteinkinase10-	21	2.92603e+08	3.25379e+08	3.71125e+08	6.52757e+08	6.27393e+08	5.85024e+08	3.29702e+08	6.21725e+08	0.530303	-0.915112	-1.3351	0.000161877	0.00315882	Not Regulated
1084	240029400 _	LINF_240029400	LINF_240029400-T1-p1	mitogen-activatedproteinkinase|transcript_product=mitogen-activated	11	1.24197e+08	1.11035e+08	1.30993e+08	1.19372e+08	1.14972e+08	1.145e+08	1.22075e+08	1.16281e+08	1.04982	0.0701469	0.0593387	0.498187	0.610992	Not Regulated
1085	360012800 _	LINF_360012800	LINF_360012800-T1-p1	mitogen-activatedproteinkinase|transcript_product=mitogen-activated	5	4.0068e+07	4.19704e+07	3.9696e+07	9.69317e+07	1.06574e+08	1.05527e+08	4.05781e+07	1.03011e+08	0.393921	-1.34402	-1.94214	2.59597e-06	0.000336178	Not Regulated
1086	360076200 _	LINF_360076200	LINF_360076200-T1-p1	mitogen-activatedproteinkinase|transcript_product=mitogen-activated	7	8.785e+07	9.25899e+07	9.42577e+07	9.03648e+07	1.00068e+08	8.14094e+07	9.15659e+07	9.0614e+07	1.0105	0.015076	-0.0186032	0.855614	0.896192	Not Regulated
1087	300008700 _	LINF_300008700	LINF_300008700-T1-p1	mitogen-activatedproteinkinase-putative	5	2.59974e+07	1.9235e+07	2.60068e+07	2.37968e+07	1.70729e+07	1.39331e+07	2.37464e+07	1.82676e+07	1.29992	0.378424	0.495644	0.126643	0.224942	Not Regulated
1088	300034500 _	LINF_300034500	LINF_300034500-T1-p1	mitogen-activatedproteinkinase-putative	2	4.74524e+06	6.07143e+06	4.6381e+06	8.02937e+06	7.84193e+06	6.77905e+06	5.15159e+06	7.55012e+06	0.682319	-0.551482	-0.820453	0.00624513	0.0283318	Not Regulated
1089	330029600 _	LINF_330029600	LINF_330029600-T1-p1	mitogen-activatedproteinkinase-putative	3	2.97396e+06	4.66045e+06	5.14149e+06	5.21698e+06	4.09337e+06	6.4103e+06	4.25863e+06	5.24021e+06	0.812683	-0.299235	-0.463448	0.265713	0.383688	Not Regulated
1091	120005300 _	LINF_120005300	LINF_120005300-T1-p1	MitochondrialSSUribosomalprotein29	8	2.92253e+07	2.75299e+07	2.53238e+07	3.58078e+07	3.12487e+07	3.7377e+07	2.73597e+07	3.48112e+07	0.785945	-0.3475	-0.531757	0.0171526	0.0549075	Not Regulated
1092	240013400 _	LINF_240013400	LINF_240013400-T1-p1	MitochondrialSSUribosomalprotein-	11	6.7657e+07	5.44772e+07	5.9141e+07	7.30851e+07	7.99969e+07	7.75593e+07	6.04251e+07	7.68804e+07	0.785961	-0.34747	-0.531715	0.0160827	0.0531442	Not Regulated
1093	270012300 _	LINF_270012300	LINF_270012300-T1-p1	MitochondrialSSUribosomalprotein-	11	4.32726e+07	3.4697e+07	4.53487e+07	4.63182e+07	4.00214e+07	4.57918e+07	4.11061e+07	4.40438e+07	0.9333	-0.0995877	-0.180887	0.450604	0.567036	Not Regulated
1094	240008000 _	LINF_240008000	LINF_240008000-T1-p1	MitochondrialsmallribosomalsubunitRsm22	4	1.44138e+07	1.61942e+07	1.60521e+07	9.89742e+06	5.85953e+06	2.05031e+07	1.55533e+07	1.20867e+07	1.28681	0.363804	0.474953	0.244158	0.359418	Not Regulated
1095	90018500 _	LINF_090018500	LINF_090018500-T1-p1	mitochondrialRNAbindingprotein2	8	7.68459e+08	7.21209e+08	8.3631e+08	5.54916e+08	6.3421e+08	5.75309e+08	7.75326e+08	5.88145e+08	1.31826	0.398631	0.524243	0.00656418	0.0293125	Not Regulated
1096	270017500 _	LINF_270017500	LINF_270017500-T1-p1	mitochondrialRNAbindingprotein1	14	7.71735e+08	7.20864e+08	8.29413e+08	6.29034e+08	6.71415e+08	6.07356e+08	7.74004e+08	6.35935e+08	1.21711	0.283462	0.361244	0.0218278	0.0660162	Not Regulated
1097	230015400 _	LINF_230015400	LINF_230015400-T1-p1	mitochondrialRNAbindingprotein-	15	7.21158e+08	6.67143e+08	7.65979e+08	5.09303e+08	5.64177e+08	4.50983e+08	7.18093e+08	5.08155e+08	1.41314	0.498904	0.66616	0.00419668	0.0217784	Not Regulated
1098	310012100 _	LINF_310012100	LINF_310012100-T1-p1	mitochondrialRNAbindingprotein-	16	1.90885e+08	2.02447e+08	2.10649e+08	1.31667e+08	1.41157e+08	1.41187e+08	2.01327e+08	1.38004e+08	1.45885	0.544832	0.731161	0.000565594	0.00612691	Not Regulated
1099	320039300 _	LINF_320039300	LINF_320039300-T1-p1	mitochondrialRNAbindingprotein-	4	1.6301e+07	1.48912e+07	1.06203e+07	1.30282e+07	1.40799e+07	1.54406e+07	1.39375e+07	1.41829e+07	0.982695	-0.0251838	-0.075583	0.806373	0.857863	Not Regulated
1100	330020200 _	LINF_330020200	LINF_330020200-T1-p1	mitochondrialRNAbindingprotein-	6	6.54995e+07	7.39365e+07	7.73918e+07	6.24591e+07	7.39274e+07	6.23756e+07	7.2276e+07	6.6254e+07	1.09089	0.125508	0.137691	0.305352	0.426121	Not Regulated
1101	210025900 _	LINF_210025900	LINF_210025900-T1-p1	mitochondrialRNAbindingcomplex1	4	4.25026e+07	4.1935e+07	4.23161e+07	3.26802e+07	3.83622e+07	2.71284e+07	4.22512e+07	3.27236e+07	1.29115	0.368661	0.481826	0.0301193	0.0813364	Not Regulated
1102	250021900 _	LINF_250021900	LINF_250021900-T1-p1	mitochondrialRNAbindingcomplex1	18	5.70593e+08	5.16085e+08	5.71175e+08	4.04428e+08	4.28796e+08	3.87059e+08	5.52618e+08	4.06761e+08	1.35858	0.442101	0.585766	0.00233852	0.0152459	Not Regulated
1103	280024400 _	LINF_280024400	LINF_280024400-T1-p1	mitochondrialRNAbindingcomplex1	2	7.14138e+06	7.41904e+06	1.15969e+07	1.30412e+07	9.53238e+06	9.75626e+06	8.71911e+06	1.07766e+07	0.809077	-0.305651	-0.472529	0.19766	0.309415	Not Regulated
1104	310012000 _	LINF_310012000	LINF_310012000-T1-p1	mitochondrialRNAbindingcomplex1	8	5.37128e+07	5.07908e+07	5.53001e+07	4.51256e+07	5.12503e+07	4.32816e+07	5.32679e+07	4.65525e+07	1.14425	0.194408	0.235205	0.0886463	0.176071	Not Regulated
1105	320031100 _	LINF_320031100	LINF_320031100-T1-p1	mitochondrialRNAbindingcomplex1	6	7.91356e+07	7.60474e+07	7.45134e+07	4.15527e+07	3.98326e+07	3.85894e+07	7.65654e+07	3.99916e+07	1.91454	0.936997	1.28619	1.74581e-05	0.000848735	Not Regulated
1106	330034300 _	LINF_330034300	LINF_330034300-T1-p1	mitochondrialRNAbindingcomplex1	11	1.00775e+08	7.96049e+07	9.65795e+07	8.23223e+07	8.75471e+07	8.32311e+07	9.23199e+07	8.43668e+07	1.09427	0.129966	0.144001	0.317278	0.437948	Not Regulated
1107	140021100 _	LINF_140021100	LINF_140021100-T1-p1	mitochondrialpyruvatecarrierprotein2	2	7.70121e+06	1.06154e+07	7.88077e+06	1.79239e+06	6.6819e+06	2.13887e+06	8.73245e+06	3.53772e+06	2.46838	1.30357	1.805	0.0197829	0.0613292	Not Regulated
1108	30011000 _	LINF_030011000	LINF_030011000-T1-p1	mitochondrialprotein99-putative	14	1.89446e+08	1.8123e+08	1.98286e+08	1.62186e+08	1.7726e+08	1.6655e+08	1.89654e+08	1.68665e+08	1.12444	0.169207	0.199538	0.0897162	0.177348	Not Regulated
1109	20009100 _	LINF_020009100	LINF_020009100-T1-p1	Mitochondrialprotein81|transcript_product=Mitochondrial	2	6.80391e+06	5.19382e+06	5.96699e+06	4.60701e+06	6.98691e+06	3.94717e+06	5.98824e+06	5.18036e+06	1.15595	0.209079	0.255969	0.326948	0.447609	Not Regulated
1110	130013600 _	LINF_130013600	LINF_130013600-T1-p1	mitochondrialprocessingpeptidasealphasubunit	10	1.43487e+08	1.33068e+08	1.34619e+08	1.11442e+08	1.28013e+08	1.08779e+08	1.37058e+08	1.16078e+08	1.18074	0.239695	0.2993	0.0454662	0.109668	Not Regulated
1111	210008800 _	LINF_210008800	LINF_210008800-T1-p1	mitochondrialprocessingpeptidasealphasubunit	10	3.09015e+08	2.55568e+08	2.84894e+08	2.13258e+08	2.72333e+08	2.36577e+08	2.83159e+08	2.40723e+08	1.17629	0.234239	0.291578	0.108786	0.202172	Not Regulated
1112	350018700 _	LINF_350018700	LINF_350018700-T1-p1	mitochondrialprocessingpeptidase-beta	21	4.29274e+08	4.25884e+08	3.77434e+08	2.52315e+08	3.21294e+08	2.54443e+08	4.10864e+08	2.76017e+08	1.48855	0.573904	0.772307	0.00342076	0.0189975	Not Regulated
1113	350050100 _	LINF_350050100	LINF_350050100-T1-p1;LINF_350050000-T1-p1	mitochondrialphosphatetransporter-putative	5	7.24075e+07	5.74363e+07	5.31735e+07	5.63903e+07	7.40325e+07	5.73783e+07	6.10058e+07	6.26004e+07	0.974527	-0.0372257	-0.0926259	0.8232	0.872831	Not Regulated
1114	300013200 _	LINF_300013200	LINF_300013200-T1-p1	mitochondrialoligoUbindingprotein	15	1.60288e+08	1.48154e+08	1.61707e+08	1.26417e+08	1.33279e+08	1.1457e+08	1.56716e+08	1.24755e+08	1.25619	0.329056	0.425774	0.0121534	0.044221	Not Regulated
1115	340006600 _	LINF_340006600	LINF_340006600-T1-p1	mitochondrialmalatedehydrogenase|transcript_product=mitochondrial	8	1.30653e+08	1.15325e+08	1.09389e+08	1.17101e+08	1.35381e+08	1.44148e+08	1.18456e+08	1.3221e+08	0.895968	-0.158481	-0.264239	0.231831	0.346557	Not Regulated
1116	360053800 _	LINF_360053800	LINF_360053800-T1-p1	mitochondrialintermediatepeptidase-putative	20	2.45351e+08	2.54574e+08	2.68573e+08	2.33126e+08	2.92987e+08	2.68705e+08	2.56166e+08	2.64939e+08	0.966886	-0.0485825	-0.108699	0.707863	0.781858	Not Regulated
1117	280028400 _	LINF_280028400	LINF_280028400-T1-p1	MitochondrialimportreceptorsubunitATOM69	34	1.10265e+09	1.14154e+09	1.2128e+09	1.34617e+09	1.44626e+09	1.22118e+09	1.15233e+09	1.33787e+09	0.861318	-0.215381	-0.34477	0.0702618	0.14972	Not Regulated
1118	50013100 _	LINF_050013100	LINF_050013100-T1-p1	Mitochondrialglycoprotein-putative|	2	1.96213e+07	1.28512e+07	1.75656e+07	6.98221e+06	9.55075e+06	7.09741e+06	1.66793e+07	7.87679e+06	2.11753	1.08238	1.49196	0.00159718	0.0118809	Not Regulated
1120	280029600 _	LINF_280029600	LINF_280029600-T1-p1	mitochondrialDNAtopoisomeraseII|	6	1.51994e+07	2.53983e+07	3.30998e+07	2.44962e+07	3.28141e+07	4.35516e+07	2.45659e+07	3.36206e+07	0.730678	-0.452693	-0.680638	0.196616	0.309011	Not Regulated
1121	230014500 _	LINF_230014500	LINF_230014500-T1-p1	mitochondrialDNAprimase-putative	2	9.19607e+06	1.02562e+07	1.10408e+07	1.52252e+07	9.37187e+06	1.42161e+07	1.01644e+07	1.29377e+07	0.785638	-0.348064	-0.532556	0.157825	0.26431	Not Regulated
1122	130021800 _	LINF_130021800	LINF_130021800-T1-p1	mitochondrialDNApolymeraseIprotein	6	1.68494e+07	2.23998e+07	3.51078e+07	1.55779e+07	2.12189e+07	2.48119e+07	2.47857e+07	2.05362e+07	1.20692	0.271334	0.344079	0.473885	0.58982	Not Regulated
1123	80013300 _	LINF_080013300	LINF_080013300-T1-p1	mitochondrialDNApolymerasebeta|	21	4.44004e+08	4.60189e+08	4.96109e+08	4.66689e+08	4.61777e+08	4.43485e+08	4.66767e+08	4.57317e+08	1.02066	0.0295086	0.00182332	0.746644	0.813457	Not Regulated
1124	80013400 _	LINF_080013400	LINF_080013400-T1-p1	mitochondrialDNApolymerasebeta-PAK-	2	4.67552e+06	8.55242e+06	9.6014e+06	7.38085e+06	8.87532e+06	7.89965e+06	7.60978e+06	8.05194e+06	0.945087	-0.0814816	-0.155261	0.620398	0.713571	Not Regulated
1125	20012000 _	LINF_020012000	LINF_020012000-T1-p1	mitochondrialcarrierprotein-putative	3	8.89584e+06	6.46054e+06	6.79171e+06	6.28237e+06	7.33294e+06	5.45821e+06	7.3827e+06	6.35784e+06	1.1612	0.215611	0.265215	0.253605	0.370143	Not Regulated
1126	180018300 _	LINF_180018300	LINF_180018300-T1-p1;LINF_180018200-T1-p1;LINF_180018100-T1-p1	Mitochondrialcarrierprotein-putative	4	1.97671e+07	2.01955e+07	1.99972e+07	1.10116e+07	1.85525e+07	1.16557e+07	1.99866e+07	1.374e+07	1.45463	0.540654	0.725248	0.0284604	0.0788544	Not Regulated
1127	80008200 _	LINF_080008200	LINF_080008200-T1-p1	mitochondrialassociatedribonuclease-putative	5	1.62835e+08	8.05427e+07	1.36548e+08	1.24005e+08	1.53412e+08	1.26042e+08	1.26642e+08	1.34486e+08	0.941671	-0.0867054	-0.162655	0.617963	0.711631	Not Regulated
1128	40007800 _	LINF_040007800	LINF_040007800-T1-p1	Mitochondrial39-SribosomalproteinL47	5	1.55183e+07	1.89919e+07	1.84005e+07	1.80359e+07	1.34309e+07	2.06206e+07	1.76369e+07	1.73625e+07	1.01581	0.0226252	-0.00791888	0.832339	0.879575	Not Regulated
1129	150022300 _	LINF_150022300	LINF_150022300-T1-p1	mismatchrepairproteinMSH3-	2	7.35178e+06	7.70817e+06	9.62391e+06	1.81784e+07	1.86974e+07	2.62773e+07	8.22795e+06	2.1051e+07	0.390858	-1.35529	-1.95808	0.000273882	0.004064	Not Regulated
1130	240019600 _	LINF_240019600	LINF_240019600-T1-p1	mismatchrepairprotein-putative	2	1.33288e+08	1.27331e+07	6.46329e+08	3.29672e+08	3.32427e+07	1.05577e+08	2.64117e+08	1.56164e+08	1.69128	0.758115	1.03302	0.987145	0.99132	Not Regulated
1131	320038000 _	LINF_320038000	LINF_320038000-T1-p1	Miro-likeprotein/Rasfamily-putative	8	4.22216e+07	3.17792e+07	3.37906e+07	2.44813e+07	2.47404e+07	1.75092e+07	3.59304e+07	2.22436e+07	1.61531	0.691815	0.939187	0.00771405	0.0320039	Not Regulated
1132	200007600 _	LINF_200007600	LINF_200007600-T1-p1	Midasin-putative|transcript_product=Midasin	12	3.08655e+07	1.97428e+07	2.68118e+07	3.76689e+07	5.92535e+07	4.70926e+07	2.58067e+07	4.8005e+07	0.537583	-0.895439	-1.30726	0.00709963	0.0305842	Not Regulated
1133	210024900 _	LINF_210024900	LINF_210024900-T1-p1	Microtubule-bindingproteinMIP-T3-putative	10	1.37984e+08	1.35233e+08	1.85324e+08	1.34856e+08	1.70116e+08	1.32184e+08	1.52847e+08	1.45719e+08	1.04892	0.068902	0.0575768	0.718222	0.790045	Not Regulated
1134	320020400 _	LINF_320020400	LINF_320020400-T1-p1	Microtubule-bindingproteinMIP-T3-putative	6	4.38248e+07	4.90844e+07	5.32078e+07	3.94723e+07	4.49317e+07	4.64904e+07	4.87057e+07	4.36315e+07	1.1163	0.15872	0.184697	0.211846	0.325364	Not Regulated
1136	260024800 _	LINF_260024800	LINF_260024800-T1-p1	microtubule-associatedprotein-putative|	23	9.41532e+07	1.02099e+08	1.12332e+08	1.33481e+08	1.35258e+08	1.13948e+08	1.02862e+08	1.27562e+08	0.806363	-0.310499	-0.47939	0.0327168	0.0864658	Not Regulated
1137	250017000 _	LINF_250017000	LINF_250017000-T1-p1	MGT2magnesiumtransporter|transcript_product=MGT2	4	1.74035e+07	1.7564e+07	2.0862e+07	2.43946e+07	2.52608e+07	2.38193e+07	1.86099e+07	2.44916e+07	0.759847	-0.396219	-0.60071	0.00706356	0.0305373	Not Regulated
1138	310011000 _	LINF_310011000	LINF_310011000-T1-p1	mevalonatekinase-putative|	10	2.74782e+08	3.7729e+08	4.81728e+08	3.07931e+08	3.16059e+08	2.74747e+08	3.77933e+08	2.99579e+08	1.26155	0.335194	0.43446	0.196751	0.309011	Not Regulated
1139	90012500 _	LINF_090012500	LINF_090012500-T1-p1	MethyltransferaseTYW3-putative|	4	3.12962e+07	3.64634e+07	3.58618e+07	2.74892e+07	3.06273e+07	3.08962e+07	3.45405e+07	2.96709e+07	1.16412	0.219239	0.270349	0.0738634	0.155419	Not Regulated
1140	320044700 _	LINF_320044700	LINF_320044700-T1-p1	MethyltransferaseTYW3-putative|	2	4.84091e+07	3.87258e+07	4.38296e+07	2.60246e+07	3.56519e+07	3.62308e+07	4.36548e+07	3.26358e+07	1.33764	0.419688	0.554044	0.0371003	0.0947971	Not Regulated
1141	210005200 _	LINF_210005200	LINF_210005200-T1-p1	Methyltransferasedomaincontainingprotein-	7	4.28137e+07	4.6756e+07	5.20236e+07	3.69177e+07	3.62193e+07	3.67075e+07	4.71978e+07	3.66148e+07	1.28903	0.366291	0.478472	0.00950066	0.0374895	Not Regulated
1142	280028300 _	LINF_280028300	LINF_280028300-T1-p1	Methyltransferasedomaincontainingprotein-	3	7.07712e+06	1.08269e+07	1.38755e+07	1.41103e+07	1.60994e+07	1.70485e+07	1.05932e+07	1.57527e+07	0.672467	-0.572465	-0.850151	0.0445621	0.107957	Not Regulated
1143	360078400 _	LINF_360078400	LINF_360078400-T1-p1	methyltransferase-putative|transcript_product=methyltransferase	9	7.75654e+07	7.76485e+07	7.10384e+07	6.63548e+07	6.6717e+07	6.44482e+07	7.54174e+07	6.584e+07	1.14547	0.195934	0.237365	0.0518106	0.12099	Not Regulated
1144	50015500 _	LINF_050015500	LINF_050015500-T1-p1	methyltransferase-likeprotein|transcript_product=methyltransferase-likeprotein	2	1.66728e+06	6.69948e+07	6.55986e+07	77861620	6.82731e+07	6.71963e+07	4.47536e+07	7.11103e+07	0.629354	-0.668057	-0.985443	0.235984	0.350349	Not Regulated
1145	340033500 _	LINF_340033500	LINF_340033500-T1-p1	methyltransferase-likeprotein|transcript_product=methyltransferase-likeprotein	6	5.26413e+07	6.71837e+07	6.97622e+07	6.32213e+07	7.12089e+07	6.68269e+07	6.31957e+07	6.70857e+07	0.942015	-0.0861782	-0.161909	0.494723	0.608731	Not Regulated
1146	280024700 _	LINF_280024700	LINF_280024700-T1-p1	methylthioribulose-1-phosphatedehydratase-putative|	16	4.26844e+08	4.20137e+08	4.41767e+08	4.72638e+08	5.16727e+08	4.79819e+08	4.29582e+08	4.89728e+08	0.877186	-0.189045	-0.307496	0.0579078	0.130213	Not Regulated
1147	50013500 _	LINF_050013500	LINF_050013500-T1-p1	methylthioadenosinephosphorylase-putative|	22	4.203e+09	3.77103e+09	4.47943e+09	4.73405e+09	4.49797e+09	4.06952e+09	4.15115e+09	4.43384e+09	0.936242	-0.0950461	-0.174459	0.400852	0.519813	Not Regulated
1148	270008100 _	LINF_270008100	LINF_270008100-T1-p1	methylmalonyl-coenzymeamutase-putative	4	1.33929e+07	2.24628e+07	1.86134e+07	2.43308e+07	3.03048e+07	2.40823e+07	1.81564e+07	2.62393e+07	0.691953	-0.531254	-0.791825	0.0361863	0.0933829	Not Regulated
1149	260005200 _	LINF_260005200	LINF_260005200-T1-p1	methylmalonyl-coaepimerase-likeprotein|transcript_product=methylmalonyl-coa	4	6.79176e+07	5.99329e+07	7.89352e+07	8.77902e+07	9.12655e+07	8.93997e+07	6.89286e+07	8.94851e+07	0.77028	-0.376546	-0.572866	0.0163062	0.0532758	Not Regulated
1150	360075200 _	LINF_360075200	LINF_360075200-T1-p1	methylenetetrahydrofolatereductase-putative|	5	2.22231e+07	1.99406e+07	4.08326e+07	3.76012e+07	4.24051e+07	4.07293e+07	2.76654e+07	4.02452e+07	0.687421	-0.540734	-0.805242	0.0627368	0.138021	Not Regulated
1151	310040300 _	LINF_310040300	LINF_310040300-T1-p1	methylcrotonoyl-coacarboxylasebiotinylatedsubunitprotein-likeprotein	14	1.6371e+08	1.43687e+08	1.54988e+08	8.79088e+07	8.99574e+07	8.79293e+07	1.54128e+08	8.85985e+07	1.73962	0.798776	1.09057	6.94127e-05	0.00181428	Not Regulated
1152	210013900 _	LINF_210013900	LINF_210013900-T1-p1	methionyl-tRNAsynthetase|transcript_product=methionyl-tRNAsynthetase	41	2.13898e+09	1.93974e+09	2.38702e+09	2.14255e+09	2.34496e+09	2.0184e+09	2.15525e+09	2.16863e+09	0.993826	-0.00893413	-0.0525848	0.922615	0.949957	Not Regulated
1153	70005900 _	LINF_070005900	LINF_070005900-T1-p1	methioninesynthase-putative|	19	1.10303e+08	1.25048e+08	1.21502e+08	1.66599e+08	1.84729e+08	1.68096e+08	1.18951e+08	1.73142e+08	0.687017	-0.541582	-0.806443	0.000998585	0.00886283	Not Regulated
1154	130011700 _	LINF_130011700	LINF_130011700-T1-p1	MetallopeptidasefamilyM24-putative	17	3.65552e+08	3.76119e+08	4.51657e+08	4.12568e+08	4.2349e+08	3.60762e+08	3.97776e+08	3.9894e+08	0.997082	-0.00421588	-0.045907	0.954318	0.972601	Not Regulated
1155	190006400 _	LINF_190006400	LINF_190006400-T1-p1	metallo-peptidase-ClanMG-	27	2.36309e+09	2.22168e+09	2.79117e+09	2.32239e+09	2.60853e+09	2.12268e+09	2.45865e+09	2.3512e+09	1.0457	0.064467	0.0513	0.639275	0.729566	Not Regulated
1156	210014700 _	LINF_210014700	LINF_210014700-T1-p1	metallo-peptidase-ClanMG-	16	4.67961e+08	4.92133e+08	5.15147e+08	5.41087e+08	5.85913e+08	4.6941e+08	4.91747e+08	5.32137e+08	0.924099	-0.113881	-0.201116	0.355727	0.47314	Not Regulated
1157	190010300 _	LINF_190010300	LINF_190010300-T1-p1	metallo-peptidase-ClanMG	16	4.63926e+08	4.50565e+08	5.14703e+08	3.84192e+08	4.04061e+08	3.15898e+08	4.76398e+08	3.6805e+08	1.29438	0.372265	0.486927	0.0206336	0.063074	Not Regulated
1158	330034900 _	LINF_330034900	LINF_330034900-T1-p1	metallo-peptidase-ClanMF-	19	7.3161e+08	7.89839e+08	8.91972e+08	1.04298e+09	9.91586e+08	9.28092e+08	8.04474e+08	9.87552e+08	0.814614	-0.295811	-0.458602	0.0293562	0.0801878	Not Regulated
1159	10011600 _	LINF_010011600	LINF_010011600-T1-p1	metallo-peptidase-ClanME-	14	2.54043e+08	2.71726e+08	3.22582e+08	3.15065e+08	3.35753e+08	3.02238e+08	2.82784e+08	3.17685e+08	0.890138	-0.167899	-0.277568	0.180575	0.290983	Not Regulated
1160	70006000 _	LINF_070006000	LINF_070006000-T1-p1	metallo-peptidase-ClanME-	22	2.46673e+08	2.32146e+08	2.35808e+08	2.18041e+08	2.45435e+08	2.28196e+08	2.38209e+08	2.30557e+08	1.03319	0.0471037	0.0267257	0.591361	0.690346	Not Regulated
1161	330035400 _	LINF_330035400	LINF_330035400-T1-p1	metallo-peptidase-ClanME-	11	2.85185e+08	2.9931e+08	3.12248e+08	2.44195e+08	2.76374e+08	2.65403e+08	2.98914e+08	2.61991e+08	1.14094	0.190217	0.229275	0.0744452	0.156296	Not Regulated
1162	330007100 _	LINF_330007100	LINF_330007100-T1-p1	metallo-peptidase-ClanMC-	7	2.95802e+07	2.42686e+07	3.02203e+07	2.15789e+07	2.84313e+07	2.51251e+07	2.8023e+07	2.50451e+07	1.1189	0.162083	0.189457	0.29157	0.411841	Not Regulated
1163	340035000 _	LINF_340035000	LINF_340035000-T1-p1	metallo-peptidase-ClanMC-	5	1.98916e+07	1.79084e+07	1.80767e+07	2.38257e+07	2.57874e+07	3.28755e+07	1.86256e+07	2.74962e+07	0.677388	-0.561946	-0.835264	0.00703333	0.030524	Not Regulated
1164	290030100 _	LINF_290030100	LINF_290030100-T1-p1	metallo-peptidase-ClanMA(E)Family	31	1.48679e+09	1.29181e+09	1.37713e+09	1.21485e+09	1.3932e+09	1.33409e+09	1.38524e+09	1.31405e+09	1.05418	0.0761233	0.0677971	0.467571	0.584258	Not Regulated
1165	50014800 _	LINF_050014800	LINF_050014800-T1-p1	metallo-peptidase-ClanM--	45	5.88979e+09	6.04437e+09	6.4583e+09	7.64847e+09	8.19929e+09	7.52267e+09	6.13082e+09	7.79014e+09	0.786997	-0.34557	-0.529026	0.00610987	0.0279407	Not Regulated
1166	220017300 _	LINF_220017300	LINF_220017300-T1-p1	Metallo-beta-lactamasesuperfamily/Beta-lactamasesuperfamilydomaincontaining	2	1.00046e+07	9.05716e+06	1.29086e+07	1.19054e+07	1.12289e+07	9.68409e+06	1.06568e+07	1.09394e+07	0.974163	-0.0377654	-0.0933897	0.768887	0.829293	Not Regulated
1167	210012300 _	LINF_210012300	LINF_210012300-T1-p1	metallo-beta-lactamasefamily-likeprotein|transcript_product=metallo-beta-lactamase	12	1.84682e+08	1.80403e+08	2.127e+08	1.62634e+08	1.70096e+08	1.54928e+08	1.92595e+08	1.62553e+08	1.18482	0.244664	0.306333	0.0488247	0.115533	Not Regulated
1168	170015800 _	LINF_170015800	LINF_170015800-T1-p1	METAdomaincontainingprotein|	16	3.82732e+08	3.09456e+08	3.44991e+08	5.27507e+08	5.41309e+08	5.48872e+08	3.45727e+08	5.39229e+08	0.641149	-0.641268	-0.947527	0.000647082	0.00673073	Not Regulated
1170	160008200 _	LINF_160008200	LINF_160008200-T1-p1	Met-10+like-protein-putative|	12	1.08019e+08	1.05543e+08	1.12288e+08	7.44192e+07	8.51715e+07	8.52976e+07	1.08617e+08	8.16295e+07	1.33061	0.412083	0.543282	0.00373096	0.0200179	Not Regulated
1171	360017400 _	LINF_360017400	LINF_360017400-T1-p1	Memo-likeprotein-putative|	10	1.51362e+08	1.41335e+08	1.59179e+08	1.60273e+08	1.5381e+08	1.23784e+08	1.50625e+08	1.45955e+08	1.032	0.0454363	0.0243657	0.685753	0.763765	Not Regulated
1172	300005500 _	LINF_300005500	LINF_300005500-T1-p1	MATHdomaincontainingprotein-	7	2.5697e+07	3.26156e+07	3.18136e+07	3.56693e+07	4.41501e+07	3.87049e+07	3.00421e+07	3.95081e+07	0.760403	-0.395163	-0.599216	0.0244941	0.0708464	Not Regulated
1173	350045500 _	LINF_350045500	LINF_350045500-T1-p1	MAPkinasekinase-likeprotein|	27	2.33451e+08	2.23624e+08	2.56775e+08	2.49605e+08	2.64384e+08	2.7565e+08	2.3795e+08	2.63213e+08	0.90402	-0.145574	-0.245971	0.163076	0.269491	Not Regulated
1174	130011600 _	LINF_130011600	LINF_130011600-T1-p1	mannose-specificlectin-putative|	4	6.83794e+07	5.65064e+07	6.50487e+07	3.31057e+07	2.69792e+07	4.76537e+07	6.33115e+07	3.59129e+07	1.76292	0.817967	1.11773	0.00704977	0.030524	Not Regulated
1175	240012700 _	LINF_240012700	LINF_240012700-T1-p1	malicenzyme-putative|	27	1.6057e+09	1.66793e+09	1.84692e+09	1.93142e+09	1.78535e+09	1.94804e+09	1.70685e+09	1.88827e+09	0.903922	-0.145729	-0.246191	0.162753	0.269114	Not Regulated
1176	240012800 _	LINF_240012800	LINF_240012800-T1-p1	malicenzyme-putative|	33	1.74434e+09	1.94928e+09	1.99162e+09	1.06679e+09	1.17034e+09	1.14891e+09	1.89508e+09	1.12868e+09	1.67903	0.747625	1.01817	0.000165572	0.00320895	Not Regulated
1177	340006400 _	LINF_340006400	LINF_340006400-T1-p1	malatedehydrogenase|transcript_product=malatedehydrogenase	20	4.64023e+09	4.35617e+09	4.79477e+09	3.86882e+09	4.1448e+09	3.81799e+09	4.59706e+09	3.94387e+09	1.16562	0.221098	0.27298	0.0392008	0.0979676	Not Regulated
1178	340006300 _	LINF_340006300	LINF_340006300-T1-p1	malatedehydrogenase-putative|	4	1.80238e+07	1.6453e+07	2.15805e+07	1.9653e+07	1.50606e+07	2.82345e+07	1.86858e+07	2.09827e+07	0.890533	-0.167258	-0.276661	0.613488	0.708196	Not Regulated
1179	340006500 _	LINF_340006500	LINF_340006500-T1-p1	malatedehydrogenase-putative|	6	2.8535e+07	3.90988e+07	3.23957e+07	2.82315e+07	3.65581e+07	2.3194e+07	3.33432e+07	2.93279e+07	1.13691	0.18512	0.22206	0.357623	0.473892	Not Regulated
1180	170016800 _	LINF_170016800	LINF_170016800-T1-p1	Mak10subunit-NatCN(alpha)-terminal	32	9.12655e+08	7.63859e+08	8.24801e+08	7.24793e+08	7.98765e+08	7.21013e+08	8.33772e+08	7.4819e+08	1.11438	0.156247	0.181197	0.178522	0.288122	Not Regulated
1181	220019900 _	LINF_220019900	LINF_220019900-T1-p1	mak-16-likeRNAbindingprotein-	3	2.86235e+07	2.81626e+07	3.46843e+07	2.15251e+07	3.27651e+07	1.68999e+07	3.04901e+07	2.37301e+07	1.28487	0.361627	0.471871	0.147539	0.2517	Not Regulated
1182	50005500 _	LINF_050005500	LINF_050005500-T1-p1	majorvaultprotein-putative	14	5.3355e+07	5.67967e+07	6.82342e+07	8.03694e+07	7.50213e+07	8.40832e+07	5.9462e+07	7.98246e+07	0.744908	-0.424867	-0.641255	0.0102257	0.0394985	Not Regulated
1183	360025100 _	LINF_360025100	LINF_360025100-T1-p1	majorvaultprotein-putative	6	1.64157e+07	1.51559e+07	1.70433e+07	2.15719e+07	2.42486e+07	2.61017e+07	1.6205e+07	2.39741e+07	0.675939	-0.565036	-0.839636	0.00154946	0.0116476	Not Regulated
1184	300041400 _	LINF_300041400	LINF_300041400-T1-p1	magonashi-likeprotein-putative	3	6.10845e+07	5.32195e+07	6.63948e+07	6.76281e+07	7.63784e+07	5.95151e+07	6.02329e+07	6.78406e+07	0.88786	-0.171596	-0.282801	0.248049	0.363338	Not Regulated
1185	320016000 _	LINF_320016000	LINF_320016000-T1-p1	Maf-likeprotein-putative|	7	1.19307e+08	1.45507e+08	1.47925e+08	8.91004e+07	9.75116e+07	8.4033e+07	1.3758e+08	9.0215e+07	1.52502	0.608826	0.821732	0.00205074	0.0138778	Not Regulated
1186	250023300 _	LINF_250023300	LINF_250023300-T1-p1	Mad2-likeHORMAdomaincontainingprotein	2	6.68354e+06	1.02522e+07	1.1608e+07	1.83378e+07	1.91658e+07	1.95376e+07	9.51459e+06	1.90137e+07	0.500406	-0.998828	-1.45358	0.00225797	0.0148716	Not Regulated
1187	330026000 _	LINF_330026000	LINF_330026000-T1-p1	macrophagemigrationinhibitoryfactor-likeprotein	4	1.03643e+08	7.95694e+07	9.478e+07	1.33022e+08	1.28758e+08	1.3642e+08	9.26643e+07	1.32734e+08	0.698122	-0.518448	-0.773701	0.00379255	0.0201585	Not Regulated
1188	150007600 _	LINF_150007600	LINF_150007600-T1-p1	lysyl-tRNAsynthetase-putative|	31	1.75154e+09	1.75965e+09	1.86954e+09	1.77141e+09	1.87607e+09	1.63148e+09	1.79358e+09	1.75965e+09	1.01928	0.0275486	-0.000950698	0.755115	0.82049	Not Regulated
1189	240024400 _	LINF_240024400	LINF_240024400-T1-p1	lysophospholipase-putative|transcript_product=lysophospholipase	14	8.92588e+08	8.56915e+08	8.75717e+08	9.15564e+08	9.3286e+08	8.4022e+08	8.75073e+08	8.96215e+08	0.97641	-0.0344409	-0.0886845	0.701896	0.777187	Not Regulated
1190	10006500 _	LINF_010006500	LINF_010006500-T1-p1	LSMdomaincontainingprotein-	2	4.22478e+07	2.55558e+07	3.30532e+07	2.74863e+07	3.83683e+07	2.87353e+07	3.3619e+07	3.153e+07	1.06625	0.0925513	0.0910477	0.732074	0.802493	Not Regulated
1191	50010500 _	LINF_050010500	LINF_050010500-T1-p1	LSMdomaincontainingprotein-	6	4.33027e+07	4.5705e+07	5.60929e+07	3.15374e+07	4.34031e+07	3.48046e+07	4.83669e+07	3.65817e+07	1.32216	0.402898	0.530281	0.0425138	0.104506	Not Regulated
1192	300035600 _	LINF_300035600	LINF_300035600-T1-p1	Lsm5p-putative|transcript_product=Lsm5p	4	4.37033e+07	3.0735e+07	4.18881e+07	5.71446e+07	4.42593e+07	51224750	3.87755e+07	5.08762e+07	0.762154	-0.391845	-0.59452	0.0556366	0.126807	Not Regulated
1193	350058500 _	LINF_350058500	LINF_350058500-T1-p1	Lsm12protein-putative|	6	1.63759e+08	1.80275e+08	1.81344e+08	2.23411e+08	2.40047e+08	2.13794e+08	1.75126e+08	2.25751e+08	0.775749	-0.366338	-0.558419	0.00640988	0.0288495	Not Regulated
1194	10009800 _	LINF_010009800	LINF_010009800-T1-p1	long-chain-fatty-acid-CoAligase-putative|	8	4.08429e+07	5.16617e+07	4.66648e+07	6.35082e+07	5.37238e+07	5.33385e+07	4.63898e+07	5.68568e+07	0.815905	-0.293526	-0.455368	0.0558412	0.126865	Not Regulated
1195	10010000 _	LINF_010010000	LINF_010010000-T1-p1	long-chain-fatty-acid-CoAligase-putative|	8	4.50314e+07	4.72835e+07	5.18906e+07	4.41153e+07	5.37769e+07	4.64854e+07	4.80685e+07	4.81258e+07	0.998808	-0.00172034	-0.0423751	0.99378	0.995488	Not Regulated
1196	10010100 _	LINF_010010100	LINF_010010100-T1-p1;LINF_010010200-T1-p1	long-chain-fatty-acid-CoAligase-putative|	22	2.30145e+08	2.4058e+08	2.61698e+08	3.91047e+08	3.87673e+08	3.75235e+08	2.44141e+08	3.84652e+08	0.634707	-0.655838	-0.968149	0.00022007	0.00362416	Not Regulated
1197	10010300 _	LINF_010010300	LINF_010010300-T1-p1	long-chain-fatty-acid-CoAligase-putative|	19	3.08072e+08	3.03335e+08	4.31388e+08	2.34022e+08	2.7668e+08	2.21703e+08	3.47599e+08	2.44135e+08	1.4238	0.509743	0.681499	0.0256381	0.073116	Not Regulated
1198	30007100 _	LINF_030007100	LINF_030007100-T1-p1	long-chain-fatty-acid-CoAligase-putative|	12	1.67171e+08	1.58478e+08	1.78006e+08	1.50209e+08	1.6978e+08	1.26835e+08	1.67885e+08	1.48941e+08	1.12719	0.172729	0.204523	0.204545	0.31654	Not Regulated
1199	280017200 _	LINF_280017200	LINF_280017200-T1-p1	long-chain-fatty-acid-CoAligase-putative|	4	1.65266e+07	1.46295e+07	1.36925e+07	1.6636e+07	1.66514e+07	1.56935e+07	1.49495e+07	1.6327e+07	0.915632	-0.12716	-0.219911	0.233356	0.347534	Not Regulated
1200	350053000 _	LINF_350053000	LINF_350053000-T1-p1	lipoicacidcontainingcarrierprotein	6	1.9492e+08	1.80511e+08	2.38447e+08	1.06649e+08	1.03533e+08	9.82842e+07	2.04626e+08	1.02822e+08	1.9901	0.992837	1.36522	0.000176322	0.00328643	Not Regulated
1201	70017200 _	LINF_070017200	LINF_070017200-T1-p1	lipoate-proteinligase-like|transcript_product=lipoate-proteinligase-like	4	1.79986e+07	1.53547e+07	1.70278e+07	1.11272e+07	1.21279e+07	1.28531e+07	1.67937e+07	1.20361e+07	1.39528	0.480557	0.640192	0.00311125	0.0178349	Not Regulated
1202	130006900 _	LINF_130006900	LINF_130006900-T1-p1	Lipase(class3)-putative	5	1.96028e+07	2.37264e+07	3.4284e+07	1.79239e+06	1.84103e+06	1.47481e+07	2.58711e+07	6.12716e+06	4.22236	2.07805	2.90113	0.0148256	0.0504636	Not Regulated
1203	300007800 _	LINF_300007800	LINF_300007800-T1-p1	LIMdomaincontainingprotein-	3	1.58168e+07	1.22903e+07	1.23043e+07	1.0921e+07	1.42269e+07	3.11442e+07	1.34705e+07	1.8764e+07	0.717889	-0.478168	-0.716692	0.410493	0.529662	Not Regulated
1204	340042800 _	LINF_340042800	LINF_340042800-T1-p1	LicDfamily-putative|	2	7.41391e+06	1.20364e+07	8.3733e+06	8.77055e+06	9.12135e+06	1.0631e+07	9.27453e+06	9.50762e+06	0.975484	-0.0358103	-0.0906227	0.760845	0.824514	Not Regulated
1205	130016000 _	LINF_130016000	LINF_130016000-T1-p1	leucyl-tRNAsynthetase-putative|	57	2.41676e+09	2.50608e+09	2.92867e+09	2.31163e+09	2.70231e+09	2.45149e+09	2.61717e+09	2.48848e+09	1.05172	0.0727445	0.0630151	0.553026	0.658684	Not Regulated
1206	50006400 _	LINF_050006400	LINF_050006400-T1-p1	LeucineRichrepeat/Leucinerichrepeat/Leucine	4	2.01492e+07	2.35935e+07	1.94572e+07	2.16417e+07	2.13679e+07	1.69692e+07	2.10666e+07	1.99929e+07	1.0537	0.0754708	0.0668736	0.580029	0.681725	Not Regulated
1207	200008300 _	LINF_200008300	LINF_200008300-T1-p1	LeucineRichrepeat/Leucinerichrepeat/Leucine	3	1.29165e+07	1.31927e+07	1.49078e+07	9.35262e+06	1.15268e+07	1.3637e+07	1.36723e+07	1.15055e+07	1.18833	0.248939	0.312384	0.138144	0.239254	Not Regulated
1208	60015500 _	LINF_060015500	LINF_060015500-T1-p1	Leucinerichrepeat/LeucineRichRepeat	11	1.16098e+08	1.69184e+08	1.70311e+08	1.13713e+08	1.46463e+08	1.17872e+08	1.51865e+08	1.26016e+08	1.20512	0.269178	0.341028	0.219077	0.333375	Not Regulated
1209	280026400 _	LINF_280026400	LINF_280026400-T1-p1	LeucineRichRepeat/LeucineRichrepeat	13	7.80175e+07	7.61202e+07	1.00971e+08	1.11212e+08	1.26748e+08	9.59517e+07	8.50364e+07	1.11304e+08	0.764001	-0.388354	-0.589578	0.0465118	0.111542	Not Regulated
1210	210007200 _	LINF_210007200	LINF_210007200-T1-p1	LeucineRichrepeat/CHATdomaincontaining	11	2.95034e+07	2.64001e+07	3.18203e+07	5.55325e+07	5.02278e+07	5.20076e+07	2.92413e+07	5.25893e+07	0.556031	-0.846764	-1.23837	0.000134483	0.00277638	Not Regulated
1211	110014600 _	LINF_110014600	LINF_110014600-T1-p1	LeucineRichrepeat-putative	9	8.90109e+07	8.72109e+07	9.28917e+07	4.52492e+07	5.74739e+07	4.71448e+07	8.97045e+07	4.99559e+07	1.79567	0.844524	1.15532	0.000254626	0.00390016	Not Regulated
1212	210007000 _	LINF_210007000	LINF_210007000-T1-p1	LeucineRichrepeat-putative	5	4.39298e+07	5.00714e+07	9.41879e+07	5.5926e+07	4.50899e+07	4.90438e+07	6.27297e+07	5.00199e+07	1.2541	0.326647	0.422363	0.426133	0.54393	Not Regulated
1213	260017200 _	LINF_260017200	LINF_260017200-T1-p1	Leucinerichrepeat-putative	5	3.34459e+07	4.22882e+07	3.94133e+07	6.7935e+07	6.55486e+07	6.875e+07	3.83825e+07	6.74112e+07	0.569379	-0.81254	-1.18993	0.00025266	0.00389308	Not Regulated
1214	320009800 _	LINF_320009800	LINF_320009800-T1-p1	LeucineRichrepeat-putative	2	1.06492e+08	7.71634e+07	7.67165e+07	1.04945e+08	9.20299e+07	8.3764e+07	8.67907e+07	9.35797e+07	0.927452	-0.108656	-0.193721	0.490033	0.604898	Not Regulated
1215	340030600 _	LINF_340030600	LINF_340030600-T1-p1	LeucineRichrepeat-putative	3	5.73296e+06	5.27432e+06	5.10534e+06	4.49253e+06	3.15855e+06	5.71846e+06	5.37087e+06	4.45651e+06	1.20517	0.269241	0.341118	0.20077	0.312521	Not Regulated
1216	350034700 _	LINF_350034700	LINF_350034700-T1-p1	Leucinecarboxylmethyltransferase/Cupin-likedomaincontaining	12	5.05101e+07	4.60435e+07	5.51992e+07	6.24471e+07	6.51251e+07	6.33221e+07	5.05843e+07	6.36314e+07	0.794958	-0.33105	-0.508476	0.0121252	0.0442203	Not Regulated
1217	360005800 _	LINF_360005800	LINF_360005800-T1-p1	leucinecarboxylmethyltransferase-putative	16	4.83381e+08	4.3105e+08	5.21279e+08	6.04365e+08	6.01556e+08	5.47155e+08	4.7857e+08	5.84359e+08	0.818966	-0.288124	-0.447723	0.029878	0.0808381	Not Regulated
1219	100006700 _	LINF_100006700	LINF_100006700-T1-p1	leucine-richrepeatprotein-putative	2	1.44469e+07	1.71989e+07	1.52981e+07	2.97081e+07	3.20508e+07	3.355e+07	1.5648e+07	3.17696e+07	0.492545	-1.02167	-1.48592	4.68773e-05	0.00142451	Not Regulated
1220	280033200 _	LINF_280033200	LINF_280033200-T1-p1	leucine-richrepeatprotein-putative	6	2.79944e+07	2.8201e+07	3.09011e+07	3.02312e+07	3.70836e+07	2.80438e+07	2.90322e+07	3.17862e+07	0.913358	-0.130748	-0.224988	0.370429	0.486562	Not Regulated
1221	320037600 _	LINF_320037600	LINF_320037600-T1-p1	leucine-richrepeatprotein-putative	27	9.74696e+08	9.85171e+08	1.09524e+09	5.13488e+08	5.52861e+08	5.03636e+08	1.01837e+09	5.23328e+08	1.94594	0.96047	1.31942	3.32944e-05	0.00116064	Not Regulated
1222	340011100 _	LINF_340011100	LINF_340011100-T1-p1	leucine-richrepeatprotein-putative	9	2.00452e+08	1.83532e+08	1.89039e+08	2.42571e+08	2.29261e+08	2.32693e+08	1.91008e+08	2.34842e+08	0.813347	-0.298057	-0.461781	0.00959912	0.0376693	Not Regulated
1223	200008100 _	LINF_200008100	LINF_200008100-T1-p1	leucine-richrepeat-containingprotein|transcript_product=leucine-rich	4	2.49901e+07	3.14003e+07	2.76989e+07	1.97207e+07	2.13393e+07	1.19076e+07	2.80298e+07	1.76559e+07	1.58756	0.66681	0.903797	0.0235172	0.0693586	Not Regulated
1224	210011000 _	LINF_210011000	LINF_210011000-T1-p1	laRNAbindingprotein-	29	2.75715e+09	2.66068e+09	2.8811e+09	2.33484e+09	2.632e+09	2.22225e+09	2.76631e+09	2.39636e+09	1.15438	0.207115	0.25319	0.071455	0.151583	Not Regulated
1225	170015400 _	LINF_170015400	LINF_170015400-T1-p1	Lariatdebranchingenzyme-C-terminal	3	4.47709e+06	6.57332e+06	6.14185e+06	6.27899e+06	6.56037e+06	8.92923e+06	5.73075e+06	7.25619e+06	0.789774	-0.340489	-0.521835	0.138876	0.240375	Not Regulated
1226	60012100 _	LINF_060012100	LINF_060012100-T1-p1	lanosterolsynthase-putative|	9	5.69213e+07	6.19238e+07	7.32848e+07	4.51665e+07	4.39705e+07	4.1202e+07	6.40433e+07	4.34463e+07	1.47408	0.559813	0.752364	0.00294774	0.0175379	Not Regulated
1227	260027800 _	LINF_260027800	LINF_260027800-T1-p1	kynureninase-putative|transcript_product=kynureninase	14	1.83884e+08	1.53587e+08	1.90525e+08	2.9206e+08	3.0913e+08	2.85286e+08	1.75999e+08	2.95492e+08	0.595612	-0.747554	-1.09796	0.000403221	0.00510568	Not Regulated
1228	350015500 _	LINF_350015500	LINF_350015500-T1-p1	KRI1-likefamily/KRI1-likefamilyC-terminal-	3	2.91893e+07	2.14207e+07	2.3889e+07	2.4833e+07	1.80096e+07	2.06838e+07	2.4833e+07	2.11755e+07	1.17272	0.229865	0.285387	0.215302	0.329428	Not Regulated
1229	10011000 _	LINF_010011000	LINF_010011000-T1-p1	KREL1|transcript_product=KREL1|location=LinJ.01:166851-168125(+)	7	3.14149e+07	2.56591e+07	3.71136e+07	3.49688e+07	3.0514e+07	3.82632e+07	3.13959e+07	3.4582e+07	0.907867	-0.139448	-0.237301	0.391253	0.509219	Not Regulated
1230	320017100 _	LINF_320017100	LINF_320017100-T1-p1	kinetoplastpolyadenylation/uridylationfactor2-	2	1.16176e+07	6.40071e+06	1.01761e+07	4.60701e+06	1.84103e+06	5.01829e+06	9.39813e+06	3.82211e+06	2.45889	1.298	1.79713	0.017789	0.0566901	Not Regulated
1231	180005000 _	LINF_180005000	LINF_180005000-T1-p1	kinetoplastpolyadenylation/uridylationfactor1|	16	1.00756e+08	9.03649e+07	9.16875e+07	7.21346e+07	8.27766e+07	9.23495e+07	9.42694e+07	8.24202e+07	1.14377	0.193791	0.234333	0.137376	0.238213	Not Regulated
1232	350027500 _	LINF_350027500	LINF_350027500-T1-p1;LINF_350027400-T1-p1;LINF_350027300-T1-p1	kinetoplastidmembraneprotein-11|transcript_product=kinetoplastid	9	2.60684e+09	1.84408e+09	2.00692e+09	2.71146e+09	2.50047e+09	2.49605e+09	2.15261e+09	2.56933e+09	0.837812	-0.255301	-0.401268	0.108629	0.202014	Not Regulated
1233	90009900 _	LINF_090009900	LINF_090009900-T1-p1;LINF_090010000-T1-p1	kinetoplastidkinetochoreprotein10-	4	3.20925e+07	1.40941e+07	4.0684e+07	4.48855e+07	4.61675e+07	4.28962e+07	2.89569e+07	4.46497e+07	0.648534	-0.624746	-0.924144	0.0916103	0.180195	Not Regulated
1236	320045000 _	LINF_320045000	LINF_320045000-T1-p1	kinetoplast-associatedprotein3-putative	6	1.23167e+08	1.08761e+08	1.31792e+08	7.92734e+07	9.09911e+07	6.4393e+07	1.2124e+08	7.82192e+07	1.55	0.63227	0.854912	0.0051026	0.0247233	Not Regulated
1238	50010400 _	LINF_050010400	LINF_050010400-T1-p1	kinetoplast-associatedprotein-likeprotein|transcript_product=kinetoplast-associated	4	4.73289e+06	6.5741e+06	7.62364e+06	6.51233e+06	3.79887e+06	2.13887e+06	6.31021e+06	4.15002e+06	1.52052	0.604568	0.815707	0.129546	0.228071	Not Regulated
1240	140017500 _	LINF_140017500	LINF_140017500-T1-p1;LINF_140017400-T1-p1;LINF_140017300-T1-p1	kinesinK39-putative|	5	4.77363e+07	4.14183e+07	5.9059e+07	2.17403e+07	2.55057e+07	2.43663e+07	4.94045e+07	2.38708e+07	2.06966	1.0494	1.44527	0.000393134	0.00502915	Not Regulated
1241	50011400 _	LINF_050011400	LINF_050011400-T1-p1	kinesin-putative|transcript_product=kinesin	2	3.63219e+06	2.66009e+06	3.06593e+06	2.93415e+06	3.58387e+06	3.7924e+06	3.1194e+06	3.4368e+06	0.907647	-0.139797	-0.237796	0.392937	0.511177	Not Regulated
1242	110014300 _	LINF_110014300	LINF_110014300-T1-p1	kinesin-putative|transcript_product=kinesin	2	1.55378e+06	1.466e+06	1.43534e+06	1.79239e+06	1.84103e+06	2.13887e+06	1.48504e+06	1.9241e+06	0.77181	-0.373681	-0.568812	0.00964263	0.0377361	Not Regulated
1244	170018300 _	LINF_170018300	LINF_170018300-T1-p1	kinesin-putative|transcript_product=kinesin	7	6.76317e+07	7.15393e+07	1.27135e+08	1.12916e+08	1.83545e+08	1.56223e+08	8.87685e+07	1.50895e+08	0.588281	-0.765422	-1.12324	0.0341931	0.0893725	Not Regulated
1245	190011800 _	LINF_190011800	LINF_190011800-T1-p1	kinesin-putative|transcript_product=kinesin	19	2.04584e+08	2.07416e+08	2.43902e+08	1.4177e+08	1.47861e+08	1.56273e+08	2.18634e+08	1.48635e+08	1.47095	0.556748	0.748026	0.00153309	0.0115856	Not Regulated
1246	210018000 _	LINF_210018000	LINF_210018000-T1-p1	kinesin-putative|transcript_product=kinesin	14	3.09355e+07	4.94337e+07	4.71294e+07	5.15501e+07	5.4331e+07	4.77831e+07	4.24995e+07	5.12214e+07	0.829723	-0.269299	-0.421079	0.170525	0.27905	Not Regulated
1247	220011000 _	LINF_220011000	LINF_220011000-T1-p1	kinesin-putative|transcript_product=kinesin	2	6.15794e+06	1.78623e+06	1.63751e+06	2.62059e+06	2.97609e+06	2.2089e+06	3.19389e+06	2.60186e+06	1.22754	0.295771	0.378665	0.967872	0.980551	Not Regulated
1248	300008500 _	LINF_300008500	LINF_300008500-T1-p1	kinesin-putative|transcript_product=kinesin	28	5.805e+08	5.59218e+08	6.04793e+08	1.04218e+09	1.06054e+09	9.36723e+08	5.81504e+08	1.01315e+09	0.573958	-0.800982	-1.17357	8.92433e-05	0.00211879	Not Regulated
1249	300020100 _	LINF_300020100	LINF_300020100-T1-p1	kinesin-putative|transcript_product=kinesin	21	1.78381e+08	1.77963e+08	2.05272e+08	2.02299e+08	2.19342e+08	1.96239e+08	1.87205e+08	2.0596e+08	0.908939	-0.137744	-0.234889	0.205732	0.317529	Not Regulated
1250	300036200 _	LINF_300036200	LINF_300036200-T1-p1	kinesin-putative|transcript_product=kinesin	7	4.21516e+07	3.40229e+07	3.1145e+07	3.51103e+07	3.8703e+07	3.48548e+07	3.57732e+07	3.62227e+07	0.98759	-0.0180165	-0.0654391	0.838552	0.885354	Not Regulated
1251	350026000 _	LINF_350026000	LINF_350026000-T1-p1	kinesin-putative|transcript_product=kinesin	26	9.54959e+08	8.80552e+08	1.01897e+09	1.08552e+09	1.12778e+09	1.07223e+09	9.51495e+08	1.09518e+09	0.868804	-0.202898	-0.327102	0.0598039	0.133319	Not Regulated
1253	350052800 _	LINF_350052800	LINF_350052800-T1-p1	Kinesin-136-putative|	11	1.38616e+08	1.21181e+08	1.28188e+08	9.3586e+07	9.21125e+07	9.13518e+07	1.29328e+08	9.23501e+07	1.40041	0.485851	0.647685	0.00119162	0.00978367	Not Regulated
1254	130021600 _	LINF_130021600	LINF_130021600-T1-p1;LINF_010005200-T1-p1	Kinesin-135-putative|	11	6.14841e+07	5.08055e+07	5.81564e+07	6.74697e+07	7.70183e+07	6.02569e+07	5.68153e+07	6.82483e+07	0.83248	-0.264512	-0.414305	0.0846998	0.171263	Not Regulated
1255	240011400 _	LINF_240011400	LINF_240011400-T1-p1	Kinesin-133-putative|	9	8.23664e+07	7.5021e+07	7.90162e+07	9.10164e+07	1.09401e+08	9.29617e+07	7.88012e+07	9.77929e+07	0.805796	-0.311513	-0.480825	0.024173	0.0705473	Not Regulated
1256	250028100 _	LINF_250028100	LINF_250028100-T1-p1	KIF-1bindingproteinCterminal	9	9.52975e+07	7.89111e+07	9.53188e+07	8.36873e+07	9.24044e+07	7.93067e+07	8.98425e+07	8.51328e+07	1.05532	0.0776833	0.070005	0.538217	0.646857	Not Regulated
1257	270019700 _	LINF_270019700	LINF_270019700-T1-p1	KHdomaincontainingprotein-	38	3.2321e+09	3.41223e+09	3.98136e+09	2.9734e+09	3.01752e+09	2.64058e+09	3.54189e+09	2.87717e+09	1.23104	0.299872	0.384469	0.0387022	0.0973892	Not Regulated
1258	310036800 _	LINF_310036800	LINF_310036800-T1-p1	KHdomain/Domainofunknownfunction	5	2.76814e+07	3.20577e+07	3.60747e+07	3.66507e+07	4.13184e+07	4.11338e+07	3.19379e+07	3.97009e+07	0.804462	-0.313903	-0.484208	0.039605	0.0988909	Not Regulated
1259	280022200 _	LINF_280022200	LINF_280022200-T1-p1	Kelchmotif/Galactoseoxidase-central	5	5.23954e+07	5.25424e+07	6.18975e+07	3.7111e+07	3.73469e+07	5.62572e+07	5.56118e+07	4.35717e+07	1.27633	0.351999	0.458245	0.0886829	0.176071	Not Regulated
1260	350052500 _	LINF_350052500	LINF_350052500-T1-p1	katanin-putative|transcript_product=katanin	4	7.26496e+06	8.46414e+06	7.94874e+06	1.33222e+07	8.81808e+06	1.19649e+07	7.89261e+06	1.13684e+07	0.694261	-0.52645	-0.785026	0.0225913	0.0676078	Not Regulated
1261	140005300 _	LINF_140005300	LINF_140005300-T1-p1	j-bindingprotein-putative|	4	2.27452e+07	2.54899e+07	2.98521e+07	2.25264e+07	2.38945e+07	2.51301e+07	2.60291e+07	2.38503e+07	1.09135	0.126113	0.138548	0.368407	0.4848	Not Regulated
1262	70005100 _	LINF_070005100	LINF_070005100-T1-p1	Isy1-likesplicingfamily-putative	3	2.02873e+07	2.08302e+07	1.70577e+07	2.47911e+07	1.92239e+07	1.80903e+07	1.93917e+07	2.07018e+07	0.936718	-0.094314	-0.173423	0.590396	0.690346	Not Regulated
1263	270015600 _	LINF_270015600	LINF_270015600-T1-p1	isovaleryl-coAdehydrogenase-putative|	16	6.26372e+08	5.18526e+08	6.36061e+08	6.76779e+08	6.83833e+08	6.73639e+08	5.93653e+08	6.78084e+08	0.875486	-0.191844	-0.311457	0.107488	0.200546	Not Regulated
1264	350058900 _	LINF_350058900	LINF_350058900-T1-p1	isopentenyl-diphosphatedelta-isomerase(typeII)-	4	1.41533e+07	1.68771e+07	1.57627e+07	1.9366e+07	2.41282e+07	1.78805e+07	1.55977e+07	2.04582e+07	0.762416	-0.391351	-0.59382	0.0325413	0.0861619	Not Regulated
1265	360066000 _	LINF_360066000	LINF_360066000-T1-p1	isoleucyl-tRNAsynthetase-putative|	64	2.45604e+09	2.53373e+09	2.92401e+09	2.52863e+09	2.89252e+09	3.4933e+09	2.63793e+09	2.97149e+09	0.887747	-0.17178	-0.283061	0.300728	0.421019	Not Regulated
1266	100008300 _	LINF_100008300	LINF_100008300-T1-p1	isocitratedehydrogenase[NADP]-mitochondrial	36	4.27952e+09	2.86074e+09	2.7293e+09	1.44271e+09	1.75066e+09	1.56765e+09	3.28986e+09	1.587e+09	2.073	1.05172	1.44856	0.0015727	0.0117911	Not Regulated
1267	330034700 _	LINF_330034700	LINF_330034700-T1-p1	isocitratedehydrogenase-putative|	18	5.69144e+08	5.63843e+08	6.1159e+08	5.91084e+08	5.98311e+08	5.93003e+08	5.81526e+08	5.94133e+08	0.978781	-0.0309415	-0.0837318	0.698336	0.774449	Not Regulated
1269	80007900 _	LINF_080007900	LINF_080007900-T1-p1	ironsuperoxidedismutase|transcript_product=iron	14	1.367e+09	1.34348e+09	1.73028e+09	1.47699e+09	1.60331e+09	1.5279e+09	1.48025e+09	1.53606e+09	0.963666	-0.0533944	-0.11551	0.627391	0.71929	Not Regulated
1270	320024000 _	LINF_320024000	LINF_320024000-T1-p1	ironsuperoxidedismutase-putative	2	8.83769e+08	1.13505e+09	1.10262e+09	1.3918e+09	1.60739e+09	1.46166e+09	1.04048e+09	1.48695e+09	0.699742	-0.515106	-0.76897	0.00580429	0.0268013	Not Regulated
1271	320024100 _	LINF_320024100	LINF_320024100-T1-p1	ironsuperoxidedismutase-putative	20	4.53775e+09	4.72451e+09	5.70454e+09	5.4561e+09	5.71096e+09	5.28989e+09	4.98893e+09	5.48565e+09	0.909452	-0.136931	-0.233739	0.246707	0.361744	Not Regulated
1272	330021600 _	LINF_330021600	LINF_330021600-T1-p1	iron-sulfurclusterassemblyprotein-	5	4.4975e+07	4.694e+07	6.50143e+07	4.56347e+07	3.89887e+07	3.61485e+07	5.23098e+07	4.02573e+07	1.29939	0.37783	0.494803	0.0774459	0.161012	Not Regulated
1273	350018300 _	LINF_350018300	LINF_350018300-T1-p1	Iron-sulfurassemblyprotein2-	3	1.33793e+07	1.51048e+07	1.79692e+07	1.55241e+07	1.91423e+07	9.42003e+06	1.54844e+07	1.46955e+07	1.05369	0.0754451	0.0668373	0.66204	0.7464	Not Regulated
1274	160013800 _	LINF_160013800	LINF_160013800-T1-p1	Iron-sulfurassemblyprotein1-	2	2.44845e+07	2.23467e+07	2.75647e+07	2.70668e+07	2.5069e+07	2.03948e+07	2.47986e+07	2.41768e+07	1.02572	0.0366348	0.011909	0.778279	0.835462	Not Regulated
1275	290014700 _	LINF_290014700	LINF_290014700-T1-p1	IPPtransferase/Zinc-fingerofC2H2type	2	4.95943e+06	4.58989e+06	5.55019e+06	7.00602e+06	4.1897e+06	6.07145e+06	5.03317e+06	5.75572e+06	0.874463	-0.19353	-0.313844	0.443206	0.559705	Not Regulated
1276	270017700 _	LINF_270017700	LINF_270017700-T1-p1	intraflagellartransportprotein88-	16	1.34396e+08	1.4965e+08	1.62306e+08	1.53816e+08	1.47636e+08	1.46276e+08	1.48784e+08	1.49243e+08	0.996926	-0.00444238	-0.0462276	0.93447	0.958699	Not Regulated
1277	340007400 _	LINF_340007400	LINF_340007400-T1-p1	intraflagellartransportprotein81-	26	3.31785e+08	3.51221e+08	4.07605e+08	3.3822e+08	3.63407e+08	3.08139e+08	3.63537e+08	3.36589e+08	1.08006	0.111115	0.117321	0.381561	0.4998	Not Regulated
1278	190008200 _	LINF_190008200	LINF_190008200-T1-p1	intraflagellartransportprotein80-	17	1.73326e+08	1.82972e+08	2.0923e+08	2.33584e+08	2.26761e+08	2.22807e+08	1.88509e+08	2.27717e+08	0.827821	-0.272609	-0.425764	0.0297022	0.0807458	Not Regulated
1279	330013100 _	LINF_330013100	LINF_330013100-T1-p1	intraflagellartransportprotein57/55-	6	6.13616e+07	7.46677e+07	7.49447e+07	5.55584e+07	4.9789e+07	4.8847e+07	7.03247e+07	5.13981e+07	1.36823	0.452315	0.600221	0.0075309	0.0316816	Not Regulated
1280	190008100 _	LINF_190008100	LINF_190008100-T1-p1	intraflagellartransportprotein52-	12	1.50779e+08	1.86396e+08	1.76942e+08	1.95155e+08	1.84903e+08	2.04098e+08	1.71372e+08	1.94718e+08	0.880103	-0.184256	-0.300718	0.131361	0.230164	Not Regulated
1281	210017400 _	LINF_210017400	LINF_210017400-T1-p1	intraflagellartransportprotein172-	23	1.26482e+08	1.26741e+08	1.53602e+08	1.92016e+08	1.86056e+08	1.9087e+08	1.35608e+08	1.89647e+08	0.715055	-0.483874	-0.724769	0.00310671	0.0178349	Not Regulated
1282	320008200 _	LINF_320008200	LINF_320008200-T1-p1	intraflagellartransportprotein140-	15	8.27232e+07	7.14989e+07	8.31198e+07	9.90081e+07	8.9991e+07	9.41089e+07	7.9114e+07	9.43694e+07	0.838344	-0.254385	-0.399973	0.0380534	0.096368	Not Regulated
1283	360015800 _	LINF_360015800	LINF_360015800-T1-p1	intraflagellartransportprotein122-	18	1.21708e+08	1.21377e+08	1.74824e+08	1.53428e+08	1.65076e+08	1.57477e+08	1.39303e+08	1.5866e+08	0.877997	-0.187711	-0.305609	0.237573	0.352279	Not Regulated
1284	220019800 _	LINF_220019800	LINF_220019800-T1-p1	intraflagellartransportprotein-likeprotein|	18	1.80112e+08	1.91907e+08	2.0342e+08	2.10867e+08	1.99852e+08	2.03375e+08	1.91813e+08	2.04698e+08	0.937053	-0.0937976	-0.172692	0.304977	0.425922	Not Regulated
1285	300022600 _	LINF_300022600	LINF_300022600-T1-p1	IntraflagellartransportcomplexBprotein	2	3.93728e+07	5.28111e+07	4.97384e+07	4.60592e+07	5.0939e+07	4.62856e+07	4.73074e+07	4.77613e+07	0.990498	-0.0137743	-0.0594351	0.864683	0.903036	Not Regulated
1286	300024900 _	LINF_300024900	LINF_300024900-T1-p1	intraflagellartransport(IFT)protein-	4	2.34481e+07	2.79786e+07	3.11383e+07	2.81339e+07	2.93069e+07	2.7288e+07	2.75217e+07	2.82429e+07	0.974463	-0.0373201	-0.0927595	0.717271	0.789608	Not Regulated
1287	310006100 _	LINF_310006100	LINF_310006100-T1-p1	intergrinalphachainprotein-	2	1.75095e+07	1.66498e+07	1.87076e+07	9.56066e+06	9.79178e+06	7.96108e+06	1.76223e+07	9.1045e+06	1.93556	0.952751	1.30849	0.000116636	0.00255611	Not Regulated
1288	360008800 _	LINF_360008800	LINF_360008800-T1-p1	IntegralmembraneproteinDUF106-	4	3.16832e+07	2.17001e+07	3.05518e+07	1.2266e+07	1.62433e+07	1.40375e+07	2.79784e+07	1.41823e+07	1.97277	0.980225	1.34737	0.00165997	0.0120283	Not Regulated
1290	150019700 _	LINF_150019700	LINF_150019700-T1-p1	inositol/phosphatidylinositolphosphatase-putative|	6	3.44619e+07	3.25281e+07	3.58563e+07	3.78543e+07	4.17857e+07	3.95409e+07	3.42821e+07	3.9727e+07	0.862942	-0.212664	-0.340924	0.0473648	0.113112	Not Regulated
1291	140020000 _	LINF_140020000	LINF_140020000-T1-p1	inositol-3-phosphatesynthase|transcript_product=inositol-3-phosphatesynthase	30	1.1779e+09	1.39229e+09	1.46195e+09	1.97367e+09	2.10138e+09	1.77581e+09	1.34405e+09	1.95028e+09	0.689153	-0.537103	-0.800103	0.00368114	0.0199198	Not Regulated
1292	260008400 _	LINF_260008400	LINF_260008400-T1-p1	Inosine-uridinepreferringnucleosidehydrolase-	2	1.57876e+07	1.90864e+07	1.88418e+07	1.79239e+06	2.23138e+07	2.25145e+07	1.79053e+07	1.55402e+07	1.15219	0.204375	0.249312	0.400161	0.519152	Not Regulated
1294	140006200 _	LINF_140006200	LINF_140006200-T1-p1	inosine-guaninenucleosidehydrolase-putative	13	4.67621e+08	4.23099e+08	4.93636e+08	5.58134e+08	5.51493e+08	5.63254e+08	4.61452e+08	5.57627e+08	0.827527	-0.273121	-0.426489	0.0208447	0.0635829	Not Regulated
1295	290035800 _	LINF_290035800	LINF_290035800-T1-p1	inosine-adenosine-guanosine-nucleosidehydrolase-putative|transcript_product=inosine-adenosine-guanosine-nucleosidehydrolase	12	3.48499e+08	3.85487e+08	3.941e+08	4.75677e+08	4.82532e+08	4.78544e+08	3.76028e+08	4.78918e+08	0.785163	-0.348936	-0.53379	0.0056879	0.0264785	Not Regulated
1296	190022000 _	LINF_190022000	LINF_190022000-T1-p1	inosine-5'-monophosphatedehydrogenase|transcript_product=inosine-5'-monophosphatedehydrogenase	22	3.9437e+08	5.3993e+08	6.4685e+08	4.21764e+08	4.75889e+08	4.19728e+08	5.2705e+08	4.39127e+08	1.20022	0.2633	0.332709	0.255113	0.371774	Not Regulated
1297	30014200 _	LINF_030014200	LINF_030014200-T1-p1	inorganicpyrophosphatase-putative|	10	7.33447e+07	8.87963e+07	8.1083e+07	8.33645e+07	9.25278e+07	9.56355e+07	8.10747e+07	9.05093e+07	0.895761	-0.158814	-0.264711	0.18532	0.29645	Not Regulated
1298	150008400 _	LINF_150008400	LINF_150008400-T1-p1	inhibitorofserinepeptidase(ISP)	3	1.66728e+06	2.17021e+06	1.52914e+07	1.0628e+07	1.05156e+07	1.82941e+07	6.3763e+06	1.31459e+07	0.485042	-1.04382	-1.51726	0.0826964	0.168157	Not Regulated
1299	240023700 _	LINF_240023700	LINF_240023700-T1-p1	inhibitorofcysteinepeptidase|	6	9.12228e+07	7.53743e+07	8.19822e+07	1.09778e+08	1.12738e+08	9.62167e+07	8.28598e+07	1.06244e+08	0.779901	-0.358637	-0.54752	0.0175825	0.0561576	Not Regulated
1300	340010100 _	LINF_340010100	LINF_340010100-T1-p1	importinbeta-1subunit-putative	18	4.58792e+08	4.68072e+08	5.27798e+08	4.98294e+08	5.97188e+08	5.30555e+08	4.84888e+08	5.42012e+08	0.894606	-0.160675	-0.267344	0.18797	0.298842	Not Regulated
1301	300016800 _	LINF_300016800	LINF_300016800-T1-p1	importinalpha-putative|	16	5.68396e+08	6.65765e+08	7.35942e+08	8.03744e+08	8.52756e+08	7.59965e+08	6.56701e+08	8.05489e+08	0.815283	-0.294628	-0.456927	0.0442912	0.107392	Not Regulated
1302	350028600 _	LINF_350028600	LINF_350028600-T1-p1	Importin1|transcript_product=Importin1	20	6.4784e+08	6.21708e+08	6.78207e+08	8.66414e+08	8.91267e+08	9.16399e+08	6.49251e+08	8.9136e+08	0.728383	-0.457231	-0.687061	0.00112671	0.00958204	Not Regulated
1303	220020700 _	LINF_220020700	LINF_220020700-T1-p1	i/6autoantigen-likeprotein|transcript_product=i/6	3	9.06306e+06	9.79906e+06	1.43245e+07	1.26755e+07	9.56881e+06	1.49749e+07	1.10622e+07	1.24064e+07	0.891654	-0.165445	-0.274094	0.49186	0.606364	Not Regulated
1304	210014900 _	LINF_210014900	LINF_210014900-T1-p1	hypoxanthine-guaninephosphoribosyltransferase|transcript_product=hypoxanthine-guaninephosphoribosyltransferase	11	6.41977e+08	7.90311e+08	8.17605e+08	1.05972e+09	9.79973e+08	1.06551e+09	7.49964e+08	1.03506e+09	0.724558	-0.464827	-0.697811	0.00663465	0.0294425	Not Regulated
1305	50015850 _	LINF_050015850	LINF_050015850-T1-p1	hypotheticalprotein|transcript_product=hypotheticalprotein	7	4.32133e+07	4.36827e+07	5.49265e+07	5.17523e+07	6.2074e+07	5.44496e+07	4.72742e+07	5.6092e+07	0.842797	-0.246743	-0.389155	0.103622	0.195436	Not Regulated
1306	80015800 _	LINF_080015800	LINF_080015800-T1-p1	hypotheticalprotein|transcript_product=hypotheticalprotein	7	4.59872e+07	4.41797e+07	3.90474e+07	2.70259e+07	2.56353e+07	2.39909e+07	4.30714e+07	2.55507e+07	1.68572	0.753365	1.0263	0.00025179	0.00389308	Not Regulated
1307	180018700 _	LINF_180018700	LINF_180018700-T1-p1	hypotheticalprotein|transcript_product=hypotheticalprotein	6	4.80095e+07	3.71887e+07	4.63732e+07	4.37835e+07	4.68318e+07	3.48929e+07	4.38571e+07	4.18361e+07	1.04831	0.0680641	0.0563909	0.668773	0.749837	Not Regulated
1308	190007900 _	LINF_190007900	LINF_190007900-T1-p1	hypotheticalprotein|transcript_product=hypotheticalprotein	13	2.38254e+08	2.37461e+08	2.45842e+08	2.48938e+08	2.58455e+08	2.06607e+08	2.40519e+08	2.38e+08	1.01058	0.0151876	-0.0184452	0.84788	0.890055	Not Regulated
1309	240013500 _	LINF_240013500	LINF_240013500-T1-p1	hypotheticalprotein|transcript_product=hypotheticalprotein	2	5.00668e+06	1.62188e+07	2.4011e+07	2.37788e+07	2.98763e+07	2.36808e+07	1.50788e+07	2.57786e+07	0.584934	-0.773653	-1.13489	0.110735	0.204727	Not Regulated
1310	270033830 _	LINF_270033830	LINF_270033830-T1-p1;LINF_020012400-T1-p1	hypotheticalprotein|transcript_product=hypotheticalprotein	46	1.42933e+09	1.40734e+09	1.67672e+09	1.25161e+09	1.29197e+09	1.12834e+09	1.50446e+09	1.22397e+09	1.22916	0.297678	0.381364	0.0330121	0.0870847	Not Regulated
1312	340018500 _	LINF_340018500	LINF_340018500-T1-p1	hypotheticalprotein|transcript_product=hypotheticalprotein	7	3.76685e+08	3.37316e+08	3.26385e+08	1.70625e+08	2.15107e+08	1.91402e+08	3.46795e+08	1.92378e+08	1.80268	0.850142	1.16327	0.000294263	0.00417092	Not Regulated
1313	340031600 _	LINF_340031600	LINF_340031600-T1-p1;LINF_340031500-T1-p1	hypotheticalprotein|transcript_product=hypotheticalprotein	4	6.68354e+07	6.4566e+07	8.15199e+07	4.73126e+07	4.85992e+07	4.11016e+07	7.09738e+07	4.56711e+07	1.55402	0.636003	0.860196	0.0022186	0.0147472	Not Regulated
1314	270033860 _	LINF_270033860	LINF_270033860-T1-p1	hypotheticalprotein(non-ATG)|transcript_product=hypothetical	46	2.42697e+09	2.36732e+09	2.75691e+09	3.76958e+09	3.7555e+09	3.6835e+09	2.51707e+09	3.7362e+09	0.673698	-0.569826	-0.846416	0.00066318	0.00679641	Not Regulated
1315	10005500 _	LINF_010005500	LINF_010005500-T1-p1	hypotheticalprotein-conserved|	4	2.80197e+07	3.51772e+07	3.28015e+07	1.76662e+07	2.62578e+07	2.42117e+07	3.19995e+07	2.27119e+07	1.40893	0.494598	0.660066	0.0266147	0.0749448	Not Regulated
1316	10008300 _	LINF_010008300	LINF_010008300-T1-p1	hypotheticalprotein-conserved|	2	5.09204e+06	5.09463e+06	4.79466e+06	5.41097e+06	3.32192e+06	3.06463e+06	4.99378e+06	3.93251e+06	1.26987	0.344682	0.447889	0.122762	0.220523	Not Regulated
1317	10008600 _	LINF_010008600	LINF_010008600-T1-p1	hypotheticalprotein-conserved|	7	2.21472e+07	2.20101e+07	2.19453e+07	3.32173e+07	3.20784e+07	3.79009e+07	2.20342e+07	3.43988e+07	0.640551	-0.642614	-0.949434	0.000416259	0.0051455	Not Regulated
1318	10010600 _	LINF_010010600	LINF_010010600-T1-p1	hypotheticalprotein-conserved|	2	1.08233e+07	1.13436e+07	9.97862e+06	1.35075e+07	1.04329e+07	1.23493e+07	1.07152e+07	1.20966e+07	0.885802	-0.174944	-0.287539	0.213495	0.326839	Not Regulated
1319	10010900 _	LINF_010010900	LINF_010010900-T1-p1	hypotheticalprotein-conserved|	3	3.62606e+07	4.29712e+07	3.86837e+07	2.98885e+07	3.38417e+07	3.85081e+07	3.93052e+07	3.40794e+07	1.15334	0.205819	0.251355	0.143401	0.246411	Not Regulated
1320	10012500 _	LINF_010012500	LINF_010012500-T1-p1	hypotheticalprotein-conserved|	4	2.0087e+07	2.09424e+07	1.80523e+07	1.87323e+07	1.83066e+07	1.49327e+07	1.96939e+07	1.73239e+07	1.13681	0.184986	0.221871	0.169261	0.27746	Not Regulated
1321	20005900 _	LINF_020005900	LINF_020005900-T1-p1	hypotheticalprotein-conserved|	11	1.24858e+08	9.80713e+07	1.18198e+08	1.13285e+08	1.16493e+08	1.05677e+08	1.13709e+08	1.11818e+08	1.01691	0.0241917	-0.00570174	0.88304	0.918838	Not Regulated
1322	20010800 _	LINF_020010800	LINF_020010800-T1-p1	hypotheticalprotein-conserved|	6	2.73916e+08	2.8016e+08	3.05074e+08	2.20273e+08	2.15944e+08	2.21201e+08	2.86384e+08	2.19139e+08	1.30686	0.386101	0.506509	0.00313771	0.0179145	Not Regulated
1323	30006300 _	LINF_030006300	LINF_030006300-T1-p1	hypotheticalprotein-conserved|	6	2.56668e+07	2.29037e+07	2.86391e+07	2.70698e+07	3.36529e+07	2.68755e+07	2.57365e+07	2.91994e+07	0.881407	-0.18212	-0.297696	0.228241	0.342783	Not Regulated
1324	30007000 _	LINF_030007000	LINF_030007000-T1-p1	hypotheticalprotein-conserved|	3	1.45927e+07	1.43785e+07	1.59345e+07	2.10877e+07	1.87097e+07	1.80451e+07	1.49686e+07	1.92808e+07	0.776345	-0.365229	-0.55685	0.00941547	0.0373083	Not Regulated
1325	30011200 _	LINF_030011200	LINF_030011200-T1-p1	hypotheticalprotein-conserved|	3	9.39004e+06	8.43236e+06	9.14258e+06	9.13621e+06	8.85175e+06	4.55269e+06	8.98833e+06	7.51355e+06	1.19628	0.258558	0.325997	0.281016	0.401713	Not Regulated
1326	30011300 _	LINF_030011300	LINF_030011300-T1-p1	hypotheticalprotein-conserved|	12	1.25053e+08	1.3358e+08	1.24873e+08	1.13863e+08	1.16585e+08	1.10184e+08	1.27835e+08	1.13544e+08	1.12587	0.171038	0.202129	0.0732586	0.154717	Not Regulated
1327	30012600 _	LINF_030012600	LINF_030012600-T1-p1	hypotheticalprotein-conserved|	3	2.79137e+07	2.35699e+07	2.3369e+07	1.85759e+07	2.06495e+07	5.34037e+06	2.49509e+07	1.48553e+07	1.6796	0.748116	1.01887	0.105846	0.198579	Not Regulated
1328	30013500 _	LINF_030013500	LINF_030013500-T1-p1	hypotheticalprotein-conserved|	10	8.51646e+07	7.89416e+07	7.59271e+07	5.88652e+07	5.72698e+07	4.71659e+07	8.00111e+07	5.44336e+07	1.46988	0.555701	0.746545	0.00256522	0.0160622	Not Regulated
1329	30013900 _	LINF_030013900	LINF_030013900-T1-p1	hypotheticalprotein-conserved|	2	2.00637e+06	2.69778e+06	1.76787e+06	1.28021e+06	1.57177e+06	2.13887e+06	2.15734e+06	1.66362e+06	1.29677	0.374927	0.490695	0.154359	0.260059	Not Regulated
1331	40005500 _	LINF_040005500	LINF_040005500-T1-p1	hypotheticalprotein-conserved|	2	1.09808e+07	1.5214e+07	1.83949e+07	1.62883e+07	1.55086e+07	2.13887e+06	1.48632e+07	1.13119e+07	1.31395	0.393906	0.517555	0.333463	0.453617	Not Regulated
1332	40006400 _	LINF_040006400	LINF_040006400-T1-p1	hypotheticalprotein-conserved|	5	3.24425e+08	3.16207e+08	3.67965e+08	3.2205e+08	3.47621e+08	2.66366e+08	3.36199e+08	3.12012e+08	1.07752	0.107714	0.112507	0.411783	0.530366	Not Regulated
1333	40009900 _	LINF_040009900	LINF_040009900-T1-p1	hypotheticalprotein-conserved|	2	5.90009e+07	4.47042e+07	4.8909e+07	2.69064e+07	2.55527e+07	2.95995e+07	5.08714e+07	2.73529e+07	1.85982	0.895163	1.22699	0.000405166	0.0051076	Not Regulated
1334	40013600 _	LINF_040013600	LINF_040013600-T1-p1	hypotheticalprotein-conserved|	2	1.98974e+07	2.02033e+07	1.80989e+07	1.52401e+07	1.84964e+07	1.4183e+07	1.93999e+07	1.59732e+07	1.21453	0.280397	0.356906	0.05731	0.129255	Not Regulated
1335	40014200 _	LINF_040014200	LINF_040014200-T1-p1	hypotheticalprotein-conserved|	2	1.83748e+07	1.58064e+07	1.48457e+07	1.14401e+07	1.53779e+07	1.33861e+07	1.63423e+07	1.34014e+07	1.21945	0.286233	0.365166	0.0864778	0.172895	Not Regulated
1336	40015000 _	LINF_040015000	LINF_040015000-T1-p1	hypotheticalprotein-conserved|	12	2.8325e+08	2.61079e+08	2.76412e+08	3.16978e+08	3.04324e+08	3.00371e+08	2.7358e+08	3.07224e+08	0.89049	-0.167329	-0.276761	0.0791811	0.163469	Not Regulated
1337	40017000 _	LINF_040017000	LINF_040017000-T1-p1	hypotheticalprotein-conserved|	2	5.02389e+06	3.76119e+08	5.1018e+06	6.63777e+06	5.23533e+06	1.0924e+07	1.28748e+08	7.59905e+06	16.9427	4.08259	5.73815	0.390037	0.508565	Not Regulated
1338	40017400 _	LINF_040017400	LINF_040017400-T1-p1	hypotheticalprotein-conserved|	6	2.81655e+07	2.77985e+07	3.95696e+07	2.4829e+07	2.3469e+07	1.90478e+07	3.18446e+07	2.24486e+07	1.41856	0.504423	0.67397	0.0315575	0.0841025	Not Regulated
1339	50005000 _	LINF_050005000	LINF_050005000-T1-p1	hypotheticalprotein-conserved|	3	4.7395e+06	4.51903e+06	8.45879e+06	2.7835e+06	7.28396e+06	9.34515e+06	5.90577e+06	6.47087e+06	0.912671	-0.131833	-0.226524	0.966483	0.980246	Not Regulated
1340	50005400 _	LINF_050005400	LINF_050005400-T1-p1	hypotheticalprotein-conserved|	3	3.37707e+06	4.42712e+06	3.78554e+06	5.47573e+06	5.39565e+06	4.31461e+06	3.86324e+06	5.062e+06	0.763185	-0.389894	-0.591759	0.0361714	0.0933829	Not Regulated
1341	50006100 _	LINF_050006100	LINF_050006100-T1-p1	hypotheticalprotein-conserved|	2	8.71033e+06	6.99175e+06	8.45724e+06	7.92336e+06	8.92308e+06	6.78386e+06	8.0531e+06	7.87677e+06	1.02239	0.0319414	0.00526637	0.816672	0.866879	Not Regulated
1342	50007600 _	LINF_050007600	LINF_050007600-T1-p1	hypotheticalprotein-conserved|	3	6.87294e+07	6.18627e+07	6.62018e+07	5.20881e+07	6.21801e+07	5.2646e+07	6.5598e+07	5.56381e+07	1.17901	0.23758	0.296307	0.0593395	0.132907	Not Regulated
1343	50008400 _	LINF_050008400	LINF_050008400-T1-p1	hypotheticalprotein-conserved|	10	6.04729e+07	4.5393e+07	5.12896e+07	5.01024e+07	5.22901e+07	4.63077e+07	5.23852e+07	4.95667e+07	1.05686	0.0797873	0.0729828	0.593823	0.69251	Not Regulated
1344	50009500 _	LINF_050009500	LINF_050009500-T1-p1	hypotheticalprotein-conserved|	10	4.5991e+08	4.69302e+08	5.43477e+08	5.26769e+08	5.69137e+08	4.51906e+08	4.90896e+08	5.15937e+08	0.951465	-0.0717776	-0.141527	0.593028	0.691866	Not Regulated
1345	50010700 _	LINF_050010700	LINF_050010700-T1-p1	hypotheticalprotein-conserved|	3	1.84575e+07	2.12583e+07	1.97898e+07	2.82793e+07	3.03487e+07	2.51281e+07	1.98352e+07	2.79187e+07	0.710462	-0.493171	-0.737926	0.00350307	0.0192669	Not Regulated
1346	50012500 _	LINF_050012500	LINF_050012500-T1-p1	hypotheticalprotein-conserved|	2	6.94518e+06	5.70683e+06	6.34697e+06	1.08731e+07	7.31559e+06	6.12475e+06	6.33299e+06	8.1045e+06	0.781417	-0.355835	-0.543554	0.196197	0.308821	Not Regulated
1347	50013400 _	LINF_050013400	LINF_050013400-T1-p1	hypotheticalprotein-conserved|	20	1.47775e+08	1.70169e+08	1.755e+08	1.8547e+08	2.16669e+08	1.94643e+08	1.64481e+08	1.98927e+08	0.82684	-0.27432	-0.428186	0.0435126	0.106318	Not Regulated
1348	50013800 _	LINF_050013800	LINF_050013800-T1-p1	hypotheticalprotein-conserved|	2	1.83534e+07	1.17618e+07	9.16044e+06	9.85936e+06	1.00796e+07	1.27989e+07	1.30919e+07	1.09126e+07	1.1997	0.262675	0.331824	0.452197	0.56879	Not Regulated
1349	50016600 _	LINF_050016600	LINF_050016600-T1-p1	hypotheticalprotein-conserved|	8	3.94603e+07	3.14219e+07	3.70139e+07	4.1203e+07	4.1048e+07	4.19467e+07	3.59654e+07	4.13992e+07	0.868745	-0.202995	-0.32724	0.096942	0.188011	Not Regulated
1350	60007800 _	LINF_060007800	LINF_060007800-T1-p1	hypotheticalprotein-conserved|	6	3.24211e+07	3.12714e+07	3.45268e+07	2.84308e+07	3.16977e+07	3.03231e+07	3.27398e+07	3.01506e+07	1.08588	0.11886	0.128283	0.222656	0.33683	Not Regulated
1351	60008600 _	LINF_060008600	LINF_060008600-T1-p1	hypotheticalprotein-conserved|	2	3.25242e+06	3.17359e+06	3.08922e+06	2.89638e+06	2.18842e+06	2.85115e+06	3.17174e+06	2.64532e+06	1.199	0.261834	0.330634	0.0771449	0.160721	Not Regulated
1352	60008900 _	LINF_060008900	LINF_060008900-T1-p1	hypotheticalprotein-conserved|	2	8.2695e+06	4.41078e+06	4.90565e+06	5.31323e+06	4.77777e+06	5.81712e+06	5.86198e+06	5.30271e+06	1.10547	0.144659	0.164795	0.719173	0.79048	Not Regulated
1353	60009200 _	LINF_060009200	LINF_060009200-T1-p1	hypotheticalprotein-conserved|	10	7.49645e+07	7.84328e+07	7.25364e+07	5.57128e+07	5.55912e+07	4.9392e+07	7.53112e+07	5.35653e+07	1.40597	0.491566	0.655773	0.00137172	0.0107489	Not Regulated
1354	60011000 _	LINF_060011000	LINF_060011000-T1-p1	hypotheticalprotein-conserved|	3	2.88228e+07	2.8882e+07	3.08445e+07	1.45208e+07	1.37442e+07	1.52931e+07	2.95164e+07	1.45194e+07	2.0329	1.02354	1.40868	1.53405e-05	0.000780447	Not Regulated
1355	60012600 _	LINF_060012600	LINF_060012600-T1-p1	hypotheticalprotein-conserved|	8	2.20568e+07	1.0888e+07	2.07777e+07	1.79239e+06	1.15523e+07	1.32285e+07	1.79075e+07	8.85773e+06	2.02168	1.01555	1.39738	0.127932	0.226103	Not Regulated
1356	60013800 _	LINF_060013800	LINF_060013800-T1-p1	hypotheticalprotein-conserved|	5	9.3667e+06	8.56491e+06	1.08598e+07	7.69609e+06	5.74198e+06	1.0371e+07	9.59713e+06	7.93636e+06	1.20926	0.274126	0.34803	0.217855	0.332264	Not Regulated
1357	60014100 _	LINF_060014100	LINF_060014100-T1-p1	hypotheticalprotein-conserved|	2	2.59916e+07	1.95371e+07	1.86189e+07	1.56168e+07	9.59922e+06	1.65185e+07	2.13825e+07	1.39115e+07	1.53704	0.620154	0.837764	0.0374267	0.0952891	Not Regulated
1358	60014900 _	LINF_060014900	LINF_060014900-T1-p1	hypotheticalprotein-conserved|	13	3.17017e+08	3.31461e+08	3.42663e+08	2.99413e+08	2.81038e+08	3.06604e+08	3.3038e+08	2.95685e+08	1.11734	0.160067	0.186603	0.0992636	0.190793	Not Regulated
1359	60015900 _	LINF_060015900	LINF_060015900-T1-p1	hypotheticalprotein-conserved|	3	6.38963e+06	5.92569e+06	8.75406e+06	5.82495e+06	5.02676e+06	2.13887e+06	7.02313e+06	4.33019e+06	1.6219	0.697682	0.94749	0.0866431	0.173104	Not Regulated
1360	60017200 _	LINF_060017200	LINF_060017200-T1-p1	hypotheticalprotein-conserved|	3	9.59985e+06	1.20777e+07	9.46846e+06	1.79239e+06	5.99729e+06	6.01334e+06	1.0382e+07	4.60101e+06	2.25646	1.17406	1.62172	0.0288501	0.0793377	Not Regulated
1361	70008400 _	LINF_070008400	LINF_070008400-T1-p1	hypotheticalprotein-conserved|	4	1.66728e+06	2.93239e+07	3.96062e+07	1.48336e+08	1.24126e+07	5.76894e+07	2.35325e+07	7.28128e+07	0.323191	-1.62954	-2.34623	0.228007	0.342705	Not Regulated
1362	70008900 _	LINF_070008900	LINF_070008900-T1-p1	hypotheticalprotein-conserved|	3	3.01898e+07	3.20153e+07	3.58374e+07	2.9727e+07	3.25559e+07	2.7277e+07	3.26809e+07	2.98533e+07	1.09471	0.130555	0.144834	0.27949	0.40007	Not Regulated
1363	70009900 _	LINF_070009900	LINF_070009900-T1-p1	hypotheticalprotein-conserved|	2	1.89582e+07	1.54886e+07	1.91999e+07	1.28838e+07	1.97138e+07	1.80471e+07	1.78822e+07	1.68816e+07	1.05928	0.0830782	0.0776405	0.60962	0.704762	Not Regulated
1364	70011200 _	LINF_070011200	LINF_070011200-T1-p1	hypotheticalprotein-conserved|	10	1.16156e+08	1.01263e+08	1.16579e+08	6.82827e+07	8.43868e+07	6.21227e+07	1.11333e+08	7.15974e+07	1.55498	0.636898	0.861463	0.00314817	0.0179383	Not Regulated
1365	70011600 _	LINF_070011600	LINF_070011600-T1-p1	hypotheticalprotein-conserved|	2	1.08835e+07	2.00882e+07	1.60177e+07	1.65493e+07	1.64902e+07	1.22348e+07	1.56631e+07	1.50915e+07	1.03788	0.0536402	0.0359768	0.929335	0.95584	Not Regulated
1366	70012000 _	LINF_070012000	LINF_070012000-T1-p1	hypotheticalprotein-conserved|	25	1.7318e+09	1.769e+09	1.83284e+09	1.5813e+09	1.70576e+09	1.66912e+09	1.77788e+09	1.65206e+09	1.07616	0.105891	0.109928	0.228069	0.342705	Not Regulated
1367	70012200 _	LINF_070012200	LINF_070012200-T1-p1	hypotheticalprotein-conserved|	4	6.77328e+07	7.93116e+07	7.85206e+07	7.7202e+07	8.05796e+07	6.73448e+07	7.51883e+07	7.50421e+07	1.00195	0.00280779	-0.0359664	0.977681	0.984941	Not Regulated
1368	80006100 _	LINF_080006100	LINF_080006100-T1-p1	hypotheticalprotein-conserved|	2	2.16514e+07	1.78002e+07	1.8742e+07	1.80249e+07	1.90178e+07	1.47571e+07	1.93979e+07	1.72666e+07	1.12343	0.167911	0.197705	0.245764	0.360918	Not Regulated
1369	80006700 _	LINF_080006700	LINF_080006700-T1-p1	hypotheticalprotein-conserved|	8	3.58192e+07	3.54961e+07	3.44525e+07	3.03846e+07	2.88017e+07	2.91067e+07	3.52559e+07	2.9431e+07	1.19792	0.260529	0.328787	0.0133931	0.0471698	Not Regulated
1370	80009300 _	LINF_080009300	LINF_080009300-T1-p1	hypotheticalprotein-conserved|	24	1.9419e+08	2.17985e+08	2.37926e+08	2.08217e+08	2.12811e+08	1.98728e+08	2.16701e+08	2.06586e+08	1.04896	0.0689631	0.0576633	0.550087	0.655852	Not Regulated
1371	80009400 _	LINF_080009400	LINF_080009400-T1-p1	hypotheticalprotein-conserved|	8	1.693e+07	3.77152e+07	4.4353e+07	6.50127e+07	6.5419e+07	6.06533e+07	3.29994e+07	6.3695e+07	0.518085	-0.94874	-1.38269	0.0228672	0.068115	Not Regulated
1372	80009500 _	LINF_080009500	LINF_080009500-T1-p1	hypotheticalprotein-conserved|	11	3.6353e+07	3.91136e+07	2.94197e+07	4.18446e+07	6.59955e+07	4.32224e+07	3.49621e+07	5.03542e+07	0.694323	-0.526321	-0.784843	0.0515401	0.120655	Not Regulated
1373	80010800 _	LINF_080010800	LINF_080010800-T1-p1	hypotheticalprotein-conserved|	7	6.76745e+07	6.76167e+07	8.17239e+07	4.63123e+07	6.40618e+07	6.44894e+07	7.23384e+07	5.82878e+07	1.24105	0.311567	0.401021	0.0939932	0.183165	Not Regulated
1374	80011400 _	LINF_080011400	LINF_080011400-T1-p1	hypotheticalprotein-conserved|	6	5.44935e+06	1.06331e+07	8.81227e+06	1.51594e+07	2.22995e+07	1.79709e+07	8.29823e+06	1.84766e+07	0.449121	-1.15482	-1.67437	0.00448241	0.0226425	Not Regulated
1375	80013100 _	LINF_080013100	LINF_080013100-T1-p1	hypotheticalprotein-conserved|	4	1.0305e+07	1.2306e+07	1.67428e+07	5.38825e+06	4.82022e+06	4.89334e+06	1.3118e+07	5.03394e+06	2.60591	1.38179	1.9157	0.00027548	0.00406654	Not Regulated
1376	90005100 _	LINF_090005100	LINF_090005100-T1-p1	hypotheticalprotein-conserved|	8	5.17031e+07	5.17099e+07	5.87108e+07	6.36069e+07	5.3483e+07	5.12759e+07	5.40413e+07	5.61219e+07	0.962926	-0.054503	-0.117078	0.677109	0.7568	Not Regulated
1377	90009700 _	LINF_090009700	LINF_090009700-T1-p1	hypotheticalprotein-conserved|	5	1.80093e+07	1.60446e+07	1.27312e+07	1.15776e+07	7.90071e+06	7.75904e+06	1.5595e+07	9.0791e+06	1.71768	0.780463	1.06465	0.00784503	0.032392	Not Regulated
1378	90011100 _	LINF_090011100	LINF_090011100-T1-p1	hypotheticalprotein-conserved|	13	1.38742e+08	1.46157e+08	1.79015e+08	2.17304e+08	2.23159e+08	2.08022e+08	1.54638e+08	2.16162e+08	0.715382	-0.483214	-0.723834	0.0054948	0.0257903	Not Regulated
1379	90011600 _	LINF_090011600	LINF_090011600-T1-p1	hypotheticalprotein-conserved|	2	1.66728e+06	2.11766e+07	1.68526e+07	1.5017e+07	1.79658e+07	1.29515e+07	1.32322e+07	1.53114e+07	0.864203	-0.210557	-0.337942	0.403332	0.522552	Not Regulated
1380	90014100 _	LINF_090014100	LINF_090014100-T1-p1	hypotheticalprotein-conserved|	3	1.73063e+08	1.70611e+08	1.84515e+08	1.27413e+08	1.72586e+08	1.45855e+08	1.76063e+08	1.48618e+08	1.18467	0.244486	0.306081	0.0919852	0.180611	Not Regulated
1381	90016900 _	LINF_090016900	LINF_090016900-T1-p1	hypotheticalprotein-conserved|	35	1.816e+09	1.96946e+09	2.11991e+09	2.11385e+09	2.1975e+09	2.00374e+09	1.96845e+09	2.10503e+09	0.935118	-0.0967804	-0.176914	0.33486	0.45451	Not Regulated
1382	90018300 _	LINF_090018300	LINF_090018300-T1-p1	hypotheticalprotein-conserved|	5	7.81098e+07	8.19421e+07	6.85979e+07	1.1175e+08	1.10972e+08	1.04413e+08	7.62166e+07	1.09045e+08	0.698946	-0.516747	-0.771294	0.00166344	0.0120283	Not Regulated
1383	90018700 _	LINF_090018700	LINF_090018700-T1-p1	hypotheticalprotein-conserved|	7	1.62631e+08	2.06777e+08	2.01923e+08	2.27935e+08	2.17954e+08	2.31238e+08	1.90443e+08	2.25709e+08	0.843757	-0.2451	-0.386831	0.0710874	0.151087	Not Regulated
1384	90019000 _	LINF_090019000	LINF_090019000-T1-p1	hypotheticalprotein-conserved|	5	9.47453e+07	1.01174e+08	1.01958e+08	8.50114e+07	7.09742e+07	7.9131e+07	9.92926e+07	7.83722e+07	1.26694	0.341343	0.443163	0.0121184	0.0442203	Not Regulated
1385	90019100 _	LINF_090019100	LINF_090019100-T1-p1	hypotheticalprotein-conserved|	2	5.58187e+06	6.37089e+06	6.63892e+06	2.92279e+06	4.87257e+06	2.13887e+06	6.19723e+06	3.31141e+06	1.87148	0.904177	1.23974	0.0145721	0.0499416	Not Regulated
1386	90019600 _	LINF_090019600	LINF_090019600-T1-p1	hypotheticalprotein-conserved|	7	8.96389e+07	8.70702e+07	9.45349e+07	8.00616e+07	9.46462e+07	8.07439e+07	9.04147e+07	8.51506e+07	1.06182	0.0865405	0.0825406	0.401759	0.520751	Not Regulated
1387	90022800 _	LINF_090022800	LINF_090022800-T1-p1	hypotheticalprotein-conserved|	7	1.05928e+07	1.30579e+07	1.26758e+07	1.79303e+07	1.23748e+07	1.60699e+07	1.21088e+07	1.54583e+07	0.78332	-0.352326	-0.538588	0.0824491	0.168024	Not Regulated
1388	100006200 _	LINF_100006200	LINF_100006200-T1-p1	hypotheticalprotein-conserved|	13	2.11176e+08	1.76752e+08	2.03098e+08	1.91757e+08	2.02964e+08	1.76005e+08	1.97009e+08	1.90242e+08	1.03557	0.0504229	0.0314233	0.664589	0.747389	Not Regulated
1389	100006500 _	LINF_100006500	LINF_100006500-T1-p1	hypotheticalprotein-conserved|	2	5.9874e+06	6.28547e+06	7.15695e+06	4.53906e+06	6.10648e+06	7.59454e+06	6.47661e+06	6.08003e+06	1.06523	0.0911609	0.0890799	0.56919	0.671546	Not Regulated
1390	100012300 _	LINF_100012300	LINF_100012300-T1-p1	hypotheticalprotein-conserved|	3	1.25218e+07	1.26839e+07	1.84038e+07	1.15666e+07	1.69841e+07	1.56995e+07	1.45365e+07	1.47501e+07	0.98552	-0.0210422	-0.0697214	0.907076	0.937372	Not Regulated
1391	100014600 _	LINF_100014600	LINF_100014600-T1-p1	hypotheticalprotein-conserved|	2	4.29994e+07	5.12621e+07	3.99511e+07	3.76261e+07	7.41294e+07	2.69839e+07	4.47375e+07	4.62465e+07	0.967372	-0.0478575	-0.107673	0.84152	0.886447	Not Regulated
1392	100014700 _	LINF_100014700	LINF_100014700-T1-p1	hypotheticalprotein-conserved|	3	2.58243e+07	1.97625e+07	2.26815e+07	1.55739e+07	2.44792e+07	1.96269e+07	2.27561e+07	1.98933e+07	1.14391	0.193968	0.234583	0.310585	0.431427	Not Regulated
1393	100015100 _	LINF_100015100	LINF_100015100-T1-p1	hypotheticalprotein-conserved|	6	3.1233e+07	3.66288e+07	3.71159e+07	3.39506e+07	3.22375e+07	3.45476e+07	3.49926e+07	3.35786e+07	1.04211	0.0595068	0.0442798	0.595952	0.693856	Not Regulated
1395	100018100 _	LINF_100018100	LINF_100018100-T1-p1	hypotheticalprotein-conserved|	5	1.01329e+08	1.02335e+08	1.35185e+08	1.00123e+08	8.77267e+07	1.19097e+08	1.1295e+08	1.02315e+08	1.10394	0.142658	0.161964	0.429457	0.547193	Not Regulated
1396	100018600 _	LINF_100018600	LINF_100018600-T1-p1	hypotheticalprotein-conserved|	8	4.9146e+07	5.78004e+07	5.36491e+07	5.08905e+07	5.49493e+07	5.02743e+07	5.35319e+07	5.2038e+07	1.02871	0.0408318	0.0178491	0.70017	0.775879	Not Regulated
1397	110006500 _	LINF_110006500	LINF_110006500-T1-p1	hypotheticalprotein-conserved|	2	7.86533e+06	1.13288e+07	1.29951e+07	1.72797e+07	1.55279e+07	1.98166e+07	1.07298e+07	1.75414e+07	0.611681	-0.709148	-1.0436	0.0110707	0.0417753	Not Regulated
1398	110007500 _	LINF_110007500	LINF_110007500-T1-p1	hypotheticalprotein-conserved|	5	1.71556e+07	1.59009e+07	2.09951e+07	2.57526e+07	2.48986e+07	2.49414e+07	1.80172e+07	2.51975e+07	0.715038	-0.483908	-0.724817	0.00605197	0.0277203	Not Regulated
1399	110009500 _	LINF_110009500	LINF_110009500-T1-p1	hypotheticalprotein-conserved|	2	1.26054e+07	2.07593e+07	1.54012e+07	2.892e+07	2.6419e+07	2.15801e+07	1.62553e+07	2.56397e+07	0.63399	-0.657468	-0.970456	0.0166727	0.0539896	Not Regulated
1400	110011000 _	LINF_110011000	LINF_110011000-T1-p1	hypotheticalprotein-conserved|	5	2.7555e+07	3.55423e+07	3.96528e+07	3.18642e+07	3.36386e+07	3.40257e+07	3.425e+07	3.31762e+07	1.03237	0.0459575	0.0251035	0.843085	0.886656	Not Regulated
1401	110013000 _	LINF_110013000	LINF_110013000-T1-p1	hypotheticalprotein-conserved|	2	2.489e+06	2.46809e+06	3.26663e+06	997942	1.84103e+06	2.13887e+06	2.74124e+06	1.65928e+06	1.65207	0.724271	0.985121	0.0383597	0.0967995	Not Regulated
1402	110013200 _	LINF_110013200	LINF_110013200-T1-p1	hypotheticalprotein-conserved|	3	2.52546e+07	1.79882e+07	1.94184e+07	2.33962e+07	1.93944e+07	2.30214e+07	2.0887e+07	2.19373e+07	0.952123	-0.0707805	-0.140116	0.6198	0.713171	Not Regulated
1403	110013700 _	LINF_110013700	LINF_110013700-T1-p1	hypotheticalprotein-conserved|	7	5.39675e+07	5.1272e+07	5.68669e+07	5.59111e+07	5.89147e+07	5.52375e+07	5.40355e+07	5.66878e+07	0.953212	-0.0691309	-0.137781	0.434294	0.551383	Not Regulated
1404	110013800 _	LINF_110013800	LINF_110013800-T1-p1	hypotheticalprotein-conserved|	9	8.49614e+08	9.17869e+08	9.89634e+08	5.82196e+08	5.71524e+08	5.55406e+08	9.19039e+08	5.69709e+08	1.61317	0.689902	0.936479	0.000224428	0.00367469	Not Regulated
1405	110013900 _	LINF_110013900	LINF_110013900-T1-p1	hypotheticalprotein-conserved|	10	1.32034e+08	1.29782e+08	1.3891e+08	1.16652e+08	1.23646e+08	1.12422e+08	1.33575e+08	1.17573e+08	1.1361	0.184088	0.2206	0.0657635	0.143023	Not Regulated
1406	110015300 _	LINF_110015300	LINF_110015300-T1-p1	hypotheticalprotein-conserved|	5	6.19206e+07	5.56276e+07	6.15005e+07	4.1194e+07	4.95563e+07	4.05878e+07	5.96829e+07	4.37794e+07	1.36327	0.447067	0.592794	0.006244	0.0283318	Not Regulated
1407	110016300 _	LINF_110016300	LINF_110016300-T1-p1	hypotheticalprotein-conserved|	4	7.74847e+07	4.65759e+07	3.79907e+07	3.06556e+07	2.68823e+07	3.67266e+07	5.40171e+07	3.14215e+07	1.71911	0.781663	1.06635	0.0380125	0.0963503	Not Regulated
1408	110017400 _	LINF_110017400	LINF_110017400-T1-p1	hypotheticalprotein-conserved|	2	2.65662e+06	2.90591e+06	3.18358e+06	1.79239e+06	1.55024e+06	2.56059e+06	2.91537e+06	1.96774e+06	1.48158	0.567141	0.762735	0.0221849	0.066742	Not Regulated
1409	110019300 _	LINF_110019300	LINF_110019300-T1-p1	hypotheticalprotein-conserved|	2	9.83252e+06	1.17963e+07	1.0503e+07	1.79239e+06	1.07778e+07	2.13887e+06	1.07106e+07	4.90303e+06	2.18448	1.12729	1.55552	0.0493816	0.116544	Not Regulated
1410	120006000 _	LINF_120006000	LINF_120006000-T1-p1	hypotheticalprotein-conserved|	4	2.01871e+07	2.12593e+07	2.1086e+07	2.20153e+07	2.76374e+07	2.97982e+07	2.08441e+07	2.64837e+07	0.787056	-0.345461	-0.528872	0.040252	0.0998937	Not Regulated
1411	120006200 _	LINF_120006200	LINF_120006200-T1-p1	hypotheticalprotein-conserved|	3	8.33085e+06	6.93044e+06	1.06207e+07	1.03092e+07	8.35062e+06	2.13887e+06	8.62734e+06	6.9329e+06	1.24441	0.315456	0.406526	0.36574	0.482852	Not Regulated
1412	120009000 _	LINF_120009000	LINF_120009000-T1-p1	hypotheticalprotein-conserved|	2	1.00659e+07	7.32516e+06	7.79296e+06	1.39788e+07	1.42748e+07	1.35738e+07	8.39466e+06	1.39425e+07	0.602093	-0.731941	-1.07586	0.00132922	0.0106375	Not Regulated
1413	120009600 _	LINF_120009600	LINF_120009600-T1-p1	hypotheticalprotein-conserved|	8	5.27784e+07	5.028e+07	4.54784e+07	2.81179e+07	2.6519e+07	2.2912e+07	4.95123e+07	2.58496e+07	1.91539	0.937642	1.28711	0.000138119	0.00283094	Not Regulated
1414	120009700 _	LINF_120009700	LINF_120009700-T1-p1	hypotheticalprotein-conserved|	4	6.47878e+06	7.16505e+06	8.23337e+06	1.02604e+07	7.73846e+06	8.40099e+06	7.2924e+06	8.79995e+06	0.828687	-0.271101	-0.42363	0.113501	0.208294	Not Regulated
1415	120010900 _	LINF_120010900	LINF_120010900-T1-p1	hypotheticalprotein-conserved|	5	7.16345e+06	4.87301e+06	7.3603e+06	8.79018e+06	8.78104e+06	8.16111e+06	6.46559e+06	8.57744e+06	0.75379	-0.407766	-0.617052	0.0454993	0.109668	Not Regulated
1417	120015300 _	LINF_120015300	LINF_120015300-T1-p1	hypotheticalprotein-conserved|	10	7.64404e+07	7.98066e+07	8.48917e+07	8.60586e+07	7.12232e+07	6.13539e+07	8.03796e+07	7.28786e+07	1.10293	0.141335	0.160091	0.309799	0.430966	Not Regulated
1418	120016000 _	LINF_120016000	LINF_120016000-T1-p1	hypotheticalprotein-conserved|	4	4.53513e+07	3.46251e+07	4.1856e+07	3.87739e+07	3.84897e+07	3.84399e+07	4.06108e+07	3.85678e+07	1.05297	0.0744654	0.0654507	0.597908	0.695282	Not Regulated
1419	120016200 _	LINF_120016200	LINF_120016200-T1-p1	hypotheticalprotein-conserved|	4	2.26791e+07	2.95797e+07	3.07015e+07	2.63773e+07	2.12464e+07	1.49247e+07	2.76534e+07	2.08495e+07	1.32634	0.407446	0.536718	0.110939	0.204944	Not Regulated
1420	130005000 _	LINF_130005000	LINF_130005000-T1-p1	hypotheticalprotein-conserved|	2	8.07602e+06	8.54356e+06	1.06224e+07	1.79239e+06	7.99469e+06	8.36566e+06	9.08066e+06	6.05091e+06	1.50071	0.585644	0.788922	0.194393	0.30649	Not Regulated
1421	130009000 _	LINF_130009000	LINF_130009000-T1-p1	hypotheticalprotein-conserved|	3	5.36671e+06	5.81577e+06	6.09761e+06	8.97251e+06	1.00499e+07	1.0031e+07	5.76003e+06	9.68447e+06	0.594769	-0.749598	-1.10085	0.000184542	0.00337026	Not Regulated
1422	130009500 _	LINF_130009500	LINF_130009500-T1-p1	hypotheticalprotein-conserved|	8	6.19236e+07	5.20701e+07	5.07873e+07	2.88234e+07	2.70854e+07	3.19642e+07	5.4927e+07	2.9291e+07	1.87522	0.90706	1.24382	0.000204409	0.00352946	Not Regulated
1423	130010700 _	LINF_130010700	LINF_130010700-T1-p1	hypotheticalprotein-conserved|	7	2.41452e+08	2.59524e+08	2.4724e+08	1.7181e+08	1.31371e+08	1.17059e+08	2.49405e+08	1.4008e+08	1.78045	0.832241	1.13793	0.00125026	0.0101481	Not Regulated
1424	130011300 _	LINF_130011300	LINF_130011300-T1-p1	hypotheticalprotein-conserved|	12	1.05364e+08	1.09067e+08	1.19794e+08	8.7588e+07	9.30921e+07	1.16728e+08	1.11408e+08	9.9136e+07	1.12379	0.168378	0.198365	0.226389	0.34108	Not Regulated
1425	130013000 _	LINF_130013000	LINF_130013000-T1-p1	hypotheticalprotein-conserved|	6	1.36068e+07	1.41413e+07	1.72351e+07	1.07586e+07	9.98556e+06	1.22098e+07	1.49944e+07	1.09846e+07	1.36504	0.448943	0.595449	0.0135249	0.0474539	Not Regulated
1426	130013700 _	LINF_130013700	LINF_130013700-T1-p1	hypotheticalprotein-conserved|	17	5.91993e+08	5.51001e+08	7.36163e+08	6.59333e+08	7.21651e+08	6.20675e+08	6.26386e+08	6.6722e+08	0.9388	-0.0911106	-0.168889	0.485608	0.600998	Not Regulated
1427	130014900 _	LINF_130014900	LINF_130014900-T1-p1	hypotheticalprotein-conserved|	11	1.45937e+08	1.51008e+08	1.54744e+08	8.95448e+07	1.07115e+08	1.14128e+08	1.50563e+08	1.03596e+08	1.45337	0.539399	0.723472	0.0026141	0.0162967	Not Regulated
1429	130018600 _	LINF_130018600	LINF_130018600-T1-p1	hypotheticalprotein-conserved|	3	9.80238e+06	1.23572e+07	1.04306e+07	2.24188e+07	1.51126e+07	1.7459e+07	1.08634e+07	1.83301e+07	0.592651	-0.754746	-1.10813	0.00459206	0.0230737	Not Regulated
1430	130018800 _	LINF_130018800	LINF_130018800-T1-p1	hypotheticalprotein-conserved|	34	1.11635e+09	1.04776e+09	1.33732e+09	1.29187e+09	1.33034e+09	1.18003e+09	1.16714e+09	1.26741e+09	0.92089	-0.1189	-0.20822	0.333393	0.453617	Not Regulated
1431	130019200 _	LINF_130019200	LINF_130019200-T1-p1	hypotheticalprotein-conserved|	7	7.69762e+07	6.64437e+07	6.28754e+07	5.96763e+07	5.99546e+07	6.00672e+07	6.87651e+07	5.98993e+07	1.14801	0.199136	0.241898	0.101242	0.193064	Not Regulated
1432	130019500 _	LINF_130019500	LINF_130019500-T1-p1	hypotheticalprotein-conserved|	2	4.3643e+06	4.21633e+06	3.7015e+06	3.67583e+06	2.98558e+06	3.21739e+06	4.09404e+06	3.29293e+06	1.24328	0.314152	0.404679	0.0339758	0.0889857	Not Regulated
1433	130021000 _	LINF_130021000	LINF_130021000-T1-p1	hypotheticalprotein-conserved|	5	2.7765e+07	2.54721e+07	3.32085e+07	2.22704e+07	2.99018e+07	2.38936e+07	2.88152e+07	2.53552e+07	1.13646	0.184546	0.221248	0.271119	0.390702	Not Regulated
1434	140007800 _	LINF_140007800	LINF_140007800-T1-p1	hypotheticalprotein-conserved|	12	8.46882e+07	1.06449e+08	1.16135e+08	1.05384e+08	1.15952e+08	9.99273e+07	1.02424e+08	1.07088e+08	0.956452	-0.0642362	-0.130854	0.61642	0.710717	Not Regulated
1435	140009200 _	LINF_140009200	LINF_140009200-T1-p1;LINF_140009100-T1-p1;LINF_140009000-T1-p1;LINF_140008900-T1-p1	hypotheticalprotein-conserved|	8	2.81451e+08	2.75879e+08	2.84916e+08	3.20774e+08	3.26947e+08	3.15125e+08	2.80749e+08	3.20949e+08	0.874747	-0.193062	-0.313181	0.0396929	0.0989371	Not Regulated
1436	140010600 _	LINF_140010600	LINF_140010600-T1-p1	hypotheticalprotein-conserved|	5	1.36418e+07	1.50762e+07	1.42214e+07	8.97819e+06	1.0485e+07	1.08207e+07	1.43132e+07	1.00946e+07	1.4179	0.503759	0.673031	0.00254677	0.0160239	Not Regulated
1437	140014900 _	LINF_140014900	LINF_140014900-T1-p1	hypotheticalprotein-conserved|	5	3.31299e+07	4.15216e+07	4.18948e+07	5.25335e+07	5.22217e+07	5.7026e+07	3.88488e+07	5.39271e+07	0.720395	-0.47314	-0.709576	0.006471	0.0290729	Not Regulated
1438	140015800 _	LINF_140015800	LINF_140015800-T1-p1	hypotheticalprotein-conserved|	14	2.09416e+08	2.53176e+08	3.49482e+08	4.35295e+08	4.46052e+08	3.63753e+08	2.70691e+08	4.15033e+08	0.652216	-0.616578	-0.912584	0.0180666	0.057382	Not Regulated
1439	140018800 _	LINF_140018800	LINF_140018800-T1-p1	hypotheticalprotein-conserved|	4	4.01613e+07	3.94747e+07	4.68877e+07	4.24365e+07	3.82836e+07	3.39565e+07	4.21746e+07	3.82255e+07	1.10331	0.141838	0.160804	0.282338	0.402996	Not Regulated
1440	140019500 _	LINF_140019500	LINF_140019500-T1-p1	hypotheticalprotein-conserved|	3	1.34552e+07	2.37333e+07	2.41052e+07	1.82939e+07	2.95854e+07	2.4553e+07	2.04312e+07	2.41441e+07	0.846219	-0.240896	-0.380882	0.390344	0.508672	Not Regulated
1441	140020700 _	LINF_140020700	LINF_140020700-T1-p1	hypotheticalprotein-conserved|	3	3.07722e+07	2.22119e+07	2.34067e+07	2.45859e+07	3.06977e+07	3.0001e+07	2.54636e+07	2.84282e+07	0.895716	-0.158887	-0.264813	0.335718	0.455241	Not Regulated
1442	140020900 _	LINF_140020900	LINF_140020900-T1-p1	hypotheticalprotein-conserved|	3	1.95182e+07	1.77549e+07	1.79204e+07	1.81694e+07	1.92974e+07	1.91221e+07	1.83978e+07	1.8863e+07	0.975341	-0.0360207	-0.0909204	0.673588	0.753752	Not Regulated
1443	150005700 _	LINF_150005700	LINF_150005700-T1-p1	hypotheticalprotein-conserved|	4	1.45373e+07	1.37694e+07	2.19176e+07	1.21266e+07	1.30279e+07	1.1456e+07	1.67414e+07	1.22035e+07	1.37186	0.45613	0.605621	0.0645079	0.141046	Not Regulated
1444	150006000 _	LINF_150006000	LINF_150006000-T1-p1	hypotheticalprotein-conserved|	2	3.08227e+07	2.80829e+07	2.35109e+07	2.38187e+07	2.82599e+07	2.00344e+07	2.74722e+07	2.40377e+07	1.14288	0.192675	0.232753	0.271987	0.391755	Not Regulated
1445	150007400 _	LINF_150007400	LINF_150007400-T1-p1	hypotheticalprotein-conserved|	2	1.22428e+07	1.28768e+07	1.14605e+07	1.11372e+07	1.95525e+07	1.5281e+07	1.21934e+07	1.53236e+07	0.795726	-0.329657	-0.506504	0.201982	0.313765	Not Regulated
1446	150009500 _	LINF_150009500	LINF_150009500-T1-p1	hypotheticalprotein-conserved|	7	2.63552e+07	2.5977e+07	3.57288e+07	2.76297e+07	3.01426e+07	3.1638e+07	2.93536e+07	2.98034e+07	0.984908	-0.0219387	-0.0709902	0.816674	0.866879	Not Regulated
1447	150009700 _	LINF_150009700	LINF_150009700-T1-p1	hypotheticalprotein-conserved|	2	1.41396e+07	1.01115e+07	1.54799e+07	1.14162e+07	8.99349e+06	6.78708e+06	1.32437e+07	9.06557e+06	1.46088	0.546835	0.733996	0.0591448	0.132576	Not Regulated
1448	150013600 _	LINF_150013600	LINF_150013600-T1-p1	hypotheticalprotein-conserved|	5	2.0648e+07	2.15013e+07	2.20074e+07	1.87423e+07	1.84103e+06	9.45445e+06	2.13856e+07	1.00126e+07	2.13587	1.09482	1.50956	0.085718	0.172343	Not Regulated
1449	150014300 _	LINF_150014300	LINF_150014300-T1-p1	hypotheticalprotein-conserved|	15	2.5624e+08	2.66845e+08	2.73374e+08	2.75859e+08	2.71588e+08	2.71766e+08	2.65487e+08	2.73071e+08	0.972225	-0.040638	-0.0974554	0.607374	0.703132	Not Regulated
1450	150015700 _	LINF_150015700	LINF_150015700-T1-p1	hypotheticalprotein-conserved|	7	3.43394e+07	4.72786e+07	4.77958e+07	4.48387e+07	5.63708e+07	5.91448e+07	4.31379e+07	5.34514e+07	0.807049	-0.309271	-0.477652	0.120996	0.218176	Not Regulated
1451	150019100 _	LINF_150019100	LINF_150019100-T1-p1	hypotheticalprotein-conserved|	6	6.33576e+07	5.98808e+07	7.39113e+07	5.40579e+07	4.64746e+07	5.55446e+07	6.57166e+07	5.20257e+07	1.26316	0.337033	0.437063	0.0313753	0.0837754	Not Regulated
1452	150022100 _	LINF_150022100	LINF_150022100-T1-p1	hypotheticalprotein-conserved|	2	1.07805e+07	1.32006e+07	1.32224e+07	1.54065e+07	1.87597e+07	1.60749e+07	1.24011e+07	1.6747e+07	0.740498	-0.433432	-0.653378	0.0135499	0.047476	Not Regulated
1453	160010200 _	LINF_160010200	LINF_160010200-T1-p1	hypotheticalprotein-conserved|	4	8.06824e+06	6.92749e+06	9.26466e+06	5.80512e+06	1.84103e+06	6.7118e+06	8.0868e+06	4.78598e+06	1.68968	0.756753	1.03109	0.0983683	0.190001	Not Regulated
1454	160010300 _	LINF_160010300	LINF_160010300-T1-p1	hypotheticalprotein-conserved|	5	5.07007e+07	5.15672e+07	4.40292e+07	2.4021e+07	3.10181e+07	2.71134e+07	4.87657e+07	2.73842e+07	1.7808	0.832526	1.13834	0.000494207	0.00570039	Not Regulated
1455	160013900 _	LINF_160013900	LINF_160013900-T1-p1	hypotheticalprotein-conserved|	6	5.81239e+07	5.71785e+07	5.71075e+07	5.30974e+07	4.88145e+07	5.04931e+07	5.747e+07	5.08016e+07	1.13126	0.177933	0.211889	0.0607261	0.135048	Not Regulated
1456	160014100 _	LINF_160014100	LINF_160014100-T1-p1	hypotheticalprotein-conserved|	5	1.21125e+08	1.09657e+08	1.11401e+08	6.1375e+07	6.12311e+07	5.82244e+07	1.14061e+08	6.02769e+07	1.89228	0.920128	1.26232	2.61429e-05	0.00102029	Not Regulated
1457	160015300 _	LINF_160015300	LINF_160015300-T1-p1	hypotheticalprotein-conserved|	2	1.05413e+06	1.35499e+06	1.24507e+06	970015	955636	2.13887e+06	1.21806e+06	1.35484e+06	0.899045	-0.153535	-0.257239	0.878351	0.914962	Not Regulated
1458	160018100 _	LINF_160018100	LINF_160018100-T1-p1	hypotheticalprotein-conserved|	5	8.10538e+06	8.29665e+06	6.52449e+06	1.26476e+07	1.03574e+07	1.08427e+07	7.64218e+06	1.12826e+07	0.677342	-0.562044	-0.835402	0.00521864	0.0251147	Not Regulated
1459	160018300 _	LINF_160018300	LINF_160018300-T1-p1	hypotheticalprotein-conserved|	6	7.92561e+07	7.46342e+07	6.68549e+07	4.29735e+07	5.51208e+07	4.97423e+07	7.35818e+07	4.92789e+07	1.49317	0.578379	0.778641	0.00316312	0.0179875	Not Regulated
1460	160019500 _	LINF_160019500	LINF_160019500-T1-p1	hypotheticalprotein-conserved|	5	1.339e+08	1.05603e+08	1.08596e+08	9.49231e+07	1.35585e+08	9.80855e+07	1.16033e+08	1.09531e+08	1.05936	0.0831908	0.0777998	0.606381	0.702268	Not Regulated
1462	160020900 _	LINF_160020900	LINF_160020900-T1-p1	hypotheticalprotein-conserved|	8	1.04256e+08	9.54487e+07	1.21081e+08	7.03342e+07	8.15837e+07	7.88851e+07	1.06928e+08	7.69343e+07	1.38987	0.474946	0.632252	0.00730603	0.03116	Not Regulated
1463	160021000 _	LINF_160021000	LINF_160021000-T1-p1	hypotheticalprotein-conserved|	5	4.04404e+08	3.43457e+08	3.42396e+08	2.45819e+08	3.49356e+08	3.20123e+08	3.63419e+08	3.05099e+08	1.19115	0.252355	0.317218	0.140132	0.242109	Not Regulated
1464	160021200 _	LINF_160021200	LINF_160021200-T1-p1	hypotheticalprotein-conserved|	2	9.52615e+06	1.26505e+07	9.00365e+06	1.31916e+07	1.06462e+07	9.29366e+06	1.03934e+07	1.10438e+07	0.941106	-0.0875704	-0.163879	0.646706	0.734515	Not Regulated
1465	170005000 _	LINF_170005000	LINF_170005000-T1-p1	hypotheticalprotein-conserved|	48	4.33484e+09	3.9336e+09	4.59253e+09	3.7374e+09	4.08439e+09	3.51328e+09	4.28699e+09	3.77836e+09	1.13462	0.182206	0.217937	0.125275	0.223346	Not Regulated
1466	170005600 _	LINF_170005600	LINF_170005600-T1-p1	hypotheticalprotein-conserved|	4	1.69777e+07	1.57936e+07	2.04584e+07	1.854e+07	1.68239e+07	1.70886e+07	1.77432e+07	1.74842e+07	1.01482	0.0212189	-0.00990917	0.912054	0.941805	Not Regulated
1467	170008200 _	LINF_170008200	LINF_170008200-T1-p1	hypotheticalprotein-conserved|	4	1.62689e+07	2.31586e+07	2.60512e+07	1.70316e+07	1.62463e+07	2.15159e+07	2.18262e+07	1.82646e+07	1.195	0.257013	0.32381	0.284936	0.405486	Not Regulated
1468	170010400 _	LINF_170010400	LINF_170010400-T1-p1	hypotheticalprotein-conserved|	7	7.1584e+07	7.47523e+07	8.77513e+07	6.43173e+07	5.8779e+07	6.48015e+07	7.80292e+07	6.26326e+07	1.24582	0.3171	0.408852	0.0266735	0.0750175	Not Regulated
1469	170013300 _	LINF_170013300	LINF_170013300-T1-p1	hypotheticalprotein-conserved|	2	7.17065e+06	1.99032e+06	7.69705e+06	1.26566e+07	1.04696e+07	1.00265e+07	5.61934e+06	1.10509e+07	0.508494	-0.975697	-1.42085	0.0595293	0.133123	Not Regulated
1470	170014600 _	LINF_170014600	LINF_170014600-T1-p1	hypotheticalprotein-conserved|	2	7.99396e+06	6.87819e+06	7.13832e+06	1.07357e+07	9.08604e+06	8.24964e+06	7.33682e+06	9.35711e+06	0.784091	-0.350907	-0.53658	0.0328452	0.0867246	Not Regulated
1471	170019700 _	LINF_170019700	LINF_170019700-T1-p1	hypotheticalprotein-conserved|	33	3.00624e+08	3.23411e+08	3.50213e+08	5.02937e+08	5.53014e+08	5.20478e+08	3.2475e+08	5.25476e+08	0.61801	-0.694298	-1.02258	0.000271811	0.004064	Not Regulated
1472	180007800 _	LINF_180007800	LINF_180007800-T1-p1	hypotheticalprotein-conserved|	13	3.03687e+08	2.7834e+08	3.193e+08	3.42814e+08	3.64887e+08	3.62228e+08	3.00442e+08	3.56643e+08	0.842418	-0.247391	-0.390074	0.0302323	0.0814478	Not Regulated
1473	180008000 _	LINF_180008000	LINF_180008000-T1-p1	hypotheticalprotein-conserved|	14	4.92238e+08	4.75482e+08	5.46426e+08	6.15404e+08	7.19794e+08	5.9465e+08	5.04715e+08	6.43282e+08	0.784594	-0.349982	-0.535271	0.019174	0.0597572	Not Regulated
1474	180008800 _	LINF_180008800	LINF_180008800-T1-p1	hypotheticalprotein-conserved|	8	2.67985e+07	3.10992e+07	2.09374e+07	3.0823e+07	2.42822e+07	3.02248e+07	2.62784e+07	2.84433e+07	0.923885	-0.114216	-0.20159	0.50376	0.615706	Not Regulated
1475	180010500 _	LINF_180010500	LINF_180010500-T1-p1	hypotheticalprotein-conserved|	3	9.84613e+06	1.31779e+07	1.57771e+07	1.07207e+07	1.2882e+07	1.24245e+07	1.29337e+07	1.20091e+07	1.077	0.107012	0.111514	0.664621	0.747389	Not Regulated
1476	180013400 _	LINF_180013400	LINF_180013400-T1-p1	hypotheticalprotein-conserved|	50	4.4907e+08	4.37181e+08	4.35458e+08	5.12143e+08	5.07656e+08	5.19083e+08	4.4057e+08	5.1296e+08	0.858877	-0.219477	-0.350567	0.023792	0.0698078	Not Regulated
1477	180018500 _	LINF_180018500	LINF_180018500-T1-p1	hypotheticalprotein-conserved|	13	7.92921e+07	7.68524e+07	9.60251e+07	9.34555e+07	1.00443e+08	9.02899e+07	8.40565e+07	9.47296e+07	0.887331	-0.172455	-0.284016	0.168753	0.277044	Not Regulated
1478	180020500 _	LINF_180020500	LINF_180020500-T1-p1	hypotheticalprotein-conserved|	2	1.87025e+08	2.86773e+08	2.00958e+07	3.90329e+08	1.97709e+08	2.81271e+08	1.64631e+08	2.8977e+08	0.568145	-0.815668	-1.19436	0.190973	0.30256	Not Regulated
1479	180022100 _	LINF_180022100	LINF_180022100-T1-p1	hypotheticalprotein-conserved|	7	4.98743e+08	4.01114e+08	5.49409e+08	7.2306e+08	7.70815e+08	7.64502e+08	4.83089e+08	7.52792e+08	0.641729	-0.639964	-0.945683	0.00237077	0.0154208	Not Regulated
1480	190010100 _	LINF_190010100	LINF_190010100-T1-p1	hypotheticalprotein-conserved|	3	1.66728e+06	8.57781e+06	1.6276e+07	2.62797e+07	2.20383e+07	3.0272e+07	8.84037e+06	2.61966e+07	0.337462	-1.5672	-2.25801	0.0388815	0.097426	Not Regulated
1481	190011100 _	LINF_190011100	LINF_190011100-T1-p1	hypotheticalprotein-conserved|	12	1.15398e+08	1.17451e+08	1.29286e+08	1.26825e+08	1.43055e+08	1.19307e+08	1.20712e+08	1.29729e+08	0.93049	-0.103937	-0.187042	0.363681	0.480579	Not Regulated
1482	190011400 _	LINF_190011400	LINF_190011400-T1-p1	hypotheticalprotein-conserved|	32	4.2348e+08	4.26494e+08	4.25767e+08	4.52242e+08	4.53726e+08	4.35295e+08	4.25247e+08	4.47088e+08	0.951148	-0.0722576	-0.142207	0.368119	0.484645	Not Regulated
1483	190015900 _	LINF_190015900	LINF_190015900-T1-p1	hypotheticalprotein-conserved|	6	2.34831e+07	1.28532e+07	1.69834e+07	8.922e+06	2.00474e+07	2.00073e+07	1.77732e+07	1.63256e+07	1.08867	0.122572	0.133536	0.663628	0.747389	Not Regulated
1484	190016400 _	LINF_190016400	LINF_190016400-T1-p1	hypotheticalprotein-conserved|	2	7.88633e+06	6.29147e+06	1.84448e+06	5.65208e+06	6.84221e+06	2.13887e+06	5.34076e+06	4.87772e+06	1.09493	0.130838	0.145235	0.944645	0.966354	Not Regulated
1485	190017000 _	LINF_190017000	LINF_190017000-T1-p1	hypotheticalprotein-conserved|	4	5.17576e+07	5.88091e+07	5.8642e+07	3.64185e+07	3.97796e+07	3.06604e+07	5.64029e+07	3.56195e+07	1.58348	0.663103	0.89855	0.00152826	0.0115856	Not Regulated
1486	190017700 _	LINF_190017700	LINF_190017700-T1-p1	hypotheticalprotein-conserved|	4	2.02912e+07	1.63841e+07	1.97133e+07	1.79239e+06	1.46422e+07	1.07414e+07	1.87962e+07	9.05865e+06	2.07494	1.05307	1.45047	0.0939194	0.183146	Not Regulated
1487	200005800 _	LINF_200005800	LINF_200005800-T1-p1	hypotheticalprotein-conserved|	13	1.26949e+08	1.2988e+08	1.40873e+08	1.74789e+08	1.56677e+08	1.63921e+08	1.32567e+08	1.65129e+08	0.802808	-0.316873	-0.488411	0.0113605	0.0425308	Not Regulated
1488	200006400 _	LINF_200006400	LINF_200006400-T1-p1	hypotheticalprotein-conserved|	8	6.24252e+07	5.50263e+07	6.31548e+07	7.67009e+07	9.64616e+07	7.05968e+07	6.02021e+07	8.12531e+07	0.740921	-0.432608	-0.652211	0.0224093	0.0671337	Not Regulated
1489	200008500 _	LINF_200008500	LINF_200008500-T1-p1	hypotheticalprotein-conserved|	4	1.17333e+07	1.40183e+07	1.3045e+07	9.15773e+06	1.4431e+07	9.60611e+06	1.29322e+07	1.10649e+07	1.16876	0.224973	0.278465	0.234634	0.348707	Not Regulated
1490	200012000 _	LINF_200012000	LINF_200012000-T1-p1	hypotheticalprotein-conserved|	3	2.3697e+07	2.12691e+07	2.16637e+07	2.02647e+07	1.76249e+07	2.08795e+07	2.22099e+07	1.95897e+07	1.13375	0.181107	0.216381	0.120897	0.218135	Not Regulated
1491	200012200 _	LINF_200012200	LINF_200012200-T1-p1	hypotheticalprotein-conserved|	8	9.13871e+07	8.30265e+07	9.68246e+07	9.78932e+07	1.01759e+08	9.10648e+07	9.04127e+07	9.69055e+07	0.932999	-0.100053	-0.181546	0.33407	0.453871	Not Regulated
1492	200019600 _	LINF_200019600	LINF_200019600-T1-p1	hypotheticalprotein-conserved|	2	4.90615e+06	5.00261e+06	6.64358e+06	5.31044e+06	6.78956e+06	5.35663e+06	5.51745e+06	5.81888e+06	0.948198	-0.0767399	-0.14855	0.636278	0.727138	Not Regulated
1493	200019700 _	LINF_200019700	LINF_200019700-T1-p1	hypotheticalprotein-conserved|	6	1.93899e+08	1.92773e+08	2.23888e+08	1.43972e+08	1.73647e+08	1.8544e+08	2.0352e+08	1.67686e+08	1.21369	0.279405	0.355502	0.0655772	0.142727	Not Regulated
1494	200020400 _	LINF_200020400	LINF_200020400-T1-p1	hypotheticalprotein-conserved|	6	1.76398e+07	2.43542e+07	2.19231e+07	2.14374e+07	2.54343e+07	2.47618e+07	2.13057e+07	2.38778e+07	0.89228	-0.164431	-0.27266	0.277168	0.398011	Not Regulated
1495	200021900 _	LINF_200021900	LINF_200021900-T1-p1	hypotheticalprotein-conserved|	5	4.40728e+07	3.27062e+07	3.96894e+07	2.85573e+07	2.64445e+07	3.6556e+07	3.88228e+07	3.05193e+07	1.27207	0.347182	0.451427	0.0808341	0.165324	Not Regulated
1496	210005400 _	LINF_210005400	LINF_210005400-T1-p1	hypotheticalprotein-conserved|	2	1.10167e+06	2.301e+06	1.56163e+06	1.79239e+06	1.64494e+06	1.52499e+06	1.65477e+06	1.65411e+06	1.0004	0.00057645	-0.0391244	0.823011	0.872831	Not Regulated
1497	210005500 _	LINF_210005500	LINF_210005500-T1-p1	hypotheticalprotein-conserved|	11	1.11149e+08	9.5247e+07	1.39132e+08	1.19044e+08	1.27901e+08	1.23693e+08	1.15176e+08	1.23546e+08	0.932252	-0.101208	-0.183181	0.455643	0.572619	Not Regulated
1498	210005800 _	LINF_210005800	LINF_210005800-T1-p1	hypotheticalprotein-conserved|	2	7.70335e+06	6.70922e+06	6.59468e+06	8.20692e+06	1.1387e+07	1.1458e+07	7.00242e+06	1.03506e+07	0.67652	-0.563796	-0.837882	0.0122058	0.0443234	Not Regulated
1499	210007100 _	LINF_210007100	LINF_210007100-T1-p1	hypotheticalprotein-conserved|	8	6.8709e+07	8.2878e+07	7.61888e+07	7.48696e+07	8.43562e+07	6.68902e+07	7.59252e+07	7.5372e+07	1.00734	0.0105511	-0.0250073	0.920652	0.948278	Not Regulated
1500	210007300 _	LINF_210007300	LINF_210007300-T1-p1	hypotheticalprotein-conserved|	11	1.18577e+08	1.34771e+08	1.38245e+08	1.34298e+08	1.39524e+08	1.32506e+08	1.30531e+08	1.35442e+08	0.963738	-0.053287	-0.115357	0.566519	0.669437	Not Regulated
1501	210007500 _	LINF_210007500	LINF_210007500-T1-p1	hypotheticalprotein-conserved|	4	2.08337e+07	2.43139e+07	2.46408e+07	1.51943e+07	1.27126e+07	1.71298e+07	2.32628e+07	1.50122e+07	1.54959	0.631887	0.85437	0.0033675	0.0187975	Not Regulated
1502	210008200 _	LINF_210008200	LINF_210008200-T1-p1	hypotheticalprotein-conserved|	3	2.54033e+07	1.86042e+07	2.00803e+07	1.57005e+07	2.30883e+07	1.64995e+07	2.13626e+07	1.84294e+07	1.15916	0.213077	0.261629	0.289302	0.409247	Not Regulated
1503	210008300 _	LINF_210008300	LINF_210008300-T1-p1	hypotheticalprotein-conserved|	9	2.20189e+07	2.89145e+07	2.2431e+07	1.37327e+07	2.72578e+07	1.60097e+07	2.44548e+07	1.90001e+07	1.28709	0.364113	0.475389	0.172794	0.281308	Not Regulated
1504	210008400 _	LINF_210008400	LINF_210008400-T1-p1	hypotheticalprotein-conserved|	2	1.16361e+06	1.78623e+06	1.53502e+06	2.32418e+08	1.56432e+07	1.2285e+06	1.49495e+06	8.30966e+07	0.0179905	-5.79662	-8.24391	0.0936037	0.182655	Not Regulated
1505	210008500 _	LINF_210008500	LINF_210008500-T1-p1	hypotheticalprotein-conserved|	4	1.41484e+07	2.004e+07	2.62707e+07	1.34925e+07	2.20485e+07	1.89806e+07	2.0153e+07	1.81739e+07	1.1089	0.149131	0.171125	0.646865	0.734515	Not Regulated
1506	210009700 _	LINF_210009700	LINF_210009700-T1-p1	hypotheticalprotein-conserved|	27	1.6092e+09	1.67728e+09	2.01945e+09	2.18698e+09	2.17954e+09	1.98377e+09	1.76864e+09	2.11677e+09	0.83554	-0.25922	-0.406814	0.0589786	0.132307	Not Regulated
1507	210010400 _	LINF_210010400	LINF_210010400-T1-p1	hypotheticalprotein-conserved|	3	1.58294e+07	2.03687e+07	1.60997e+07	2.39422e+07	3.15559e+07	2.75239e+07	1.74326e+07	2.7674e+07	0.629927	-0.666743	-0.983583	0.00406343	0.0212417	Not Regulated
1508	210010600 _	LINF_210010600	LINF_210010600-T1-p1	hypotheticalprotein-conserved|	10	4.84168e+07	6.00993e+07	7.49014e+07	9.9854e+07	8.89196e+07	9.63431e+07	6.11392e+07	9.50389e+07	0.643307	-0.636421	-0.940668	0.00728637	0.0311227	Not Regulated
1509	210011400 _	LINF_210011400	LINF_210011400-T1-p1	hypotheticalprotein-conserved|	4	7.86086e+06	9.09534e+06	8.89699e+06	1.50738e+07	1.17544e+07	1.2822e+07	8.61773e+06	1.32167e+07	0.652033	-0.616983	-0.913158	0.0022859	0.0149714	Not Regulated
1510	210011600 _	LINF_210011600	LINF_210011600-T1-p1	hypotheticalprotein-conserved|	2	2.05401e+07	2.08755e+07	1.86888e+07	2.01442e+07	1.80178e+07	1.86815e+07	2.00348e+07	1.89478e+07	1.05737	0.0804746	0.0739555	0.410899	0.529947	Not Regulated
1511	210012900 _	LINF_210012900	LINF_210012900-T1-p1	hypotheticalprotein-conserved|	3	1.33385e+07	1.101e+07	1.06357e+07	8.45172e+06	1.22911e+07	9.28323e+06	1.16614e+07	1.00087e+07	1.16513	0.220487	0.272115	0.219895	0.33396	Not Regulated
1512	210013300 _	LINF_210013300	LINF_210013300-T1-p1	hypotheticalprotein-conserved|	19	2.09679e+08	1.91602e+08	2.42084e+08	2.80831e+08	3.22182e+08	2.64941e+08	2.14455e+08	2.89318e+08	0.741243	-0.431982	-0.651325	0.0132431	0.0468691	Not Regulated
1513	210014500 _	LINF_210014500	LINF_210014500-T1-p1	hypotheticalprotein-conserved|	11	1.81882e+08	1.8739e+08	1.90136e+08	1.15168e+08	1.12768e+08	1.15533e+08	1.86469e+08	1.1449e+08	1.6287	0.70372	0.956035	6.61993e-05	0.00177803	Not Regulated
1514	210015600 _	LINF_210015600	LINF_210015600-T1-p1	hypotheticalprotein-conserved|	3	1.66728e+06	1.07846e+07	9.00653e+06	1.13783e+07	1.33299e+07	9.39343e+06	7.15281e+06	1.13672e+07	0.629249	-0.668296	-0.985782	0.185444	0.296481	Not Regulated
1515	210017000 _	LINF_210017000	LINF_210017000-T1-p1	hypotheticalprotein-conserved|	9	1.88989e+08	1.87833e+08	2.49479e+08	1.8285e+08	2.00587e+08	1.66741e+08	2.08767e+08	1.83393e+08	1.13836	0.186959	0.224663	0.262001	0.379869	Not Regulated
1517	210020800 _	LINF_210020800	LINF_210020800-T1-p1	hypotheticalprotein-conserved|	15	1.63311e+08	1.81633e+08	1.84016e+08	1.99569e+08	2.05209e+08	2.04921e+08	1.7632e+08	2.03233e+08	0.867577	-0.204937	-0.329988	0.0503162	0.118374	Not Regulated
1518	210021300 _	LINF_210021300	LINF_210021300-T1-p1	hypotheticalprotein-conserved|	12	8.57917e+07	9.3202e+07	1.0783e+08	7.54873e+07	8.52858e+07	8.93645e+07	9.56081e+07	8.33792e+07	1.14667	0.197444	0.239503	0.15744	0.263908	Not Regulated
1519	210023300 _	LINF_210023300	LINF_210023300-T1-p1	hypotheticalprotein-conserved|	10	1.81629e+08	1.65425e+08	1.78993e+08	1.65394e+08	1.78535e+08	1.79448e+08	1.75349e+08	1.74459e+08	1.0051	0.00734268	-0.0295482	0.936201	0.960128	Not Regulated
1520	210023600 _	LINF_210023600	LINF_210023600-T1-p1	hypotheticalprotein-conserved|	4	1.58635e+07	1.59619e+07	2.06148e+07	1.50269e+07	1.61637e+07	1.6097e+07	1.748e+07	1.57625e+07	1.10896	0.14921	0.171237	0.312783	0.433845	Not Regulated
1521	210024400 _	LINF_210024400	LINF_210024400-T1-p1	hypotheticalprotein-conserved|	4	2.55035e+07	2.63066e+07	1.8436e+07	2.22275e+07	2.45322e+07	1.31612e+07	2.34154e+07	1.99737e+07	1.17231	0.229356	0.284668	0.367887	0.484563	Not Regulated
1522	210026400 _	LINF_210026400	LINF_210026400-T1-p1	hypotheticalprotein-conserved|	9	1.08281e+08	1.18957e+08	1.22544e+08	1.26207e+08	1.27146e+08	1.29565e+08	1.16594e+08	1.27639e+08	0.913464	-0.130581	-0.224752	0.1681	0.276352	Not Regulated
1523	220005500 _	LINF_220005500	LINF_220005500-T1-p1	hypotheticalprotein-conserved|	5	3.52572e+07	3.12507e+07	3.51655e+07	3.01266e+07	2.17669e+07	2.38193e+07	3.38911e+07	2.52376e+07	1.34288	0.425335	0.562037	0.0204423	0.0626912	Not Regulated
1524	220006400 _	LINF_220006400	LINF_220006400-T1-p1	hypotheticalprotein-conserved|	10	1.56301e+08	1.17195e+08	1.36437e+08	1.4473e+08	1.36095e+08	1.31542e+08	1.36645e+08	1.37456e+08	0.9941	-0.00853747	-0.0520234	0.893943	0.928489	Not Regulated
1525	220006800 _	LINF_220006800	LINF_220006800-T1-p1	hypotheticalprotein-conserved|	8	8.15662e+07	9.25761e+07	9.9815e+07	1.68263e+08	1.92709e+08	1.59264e+08	9.13191e+07	1.73412e+08	0.526602	-0.925215	-1.3494	0.00020377	0.00352946	Not Regulated
1526	220007000 _	LINF_220007000	LINF_220007000-T1-p1	hypotheticalprotein-conserved|	21	9.83738e+07	1.21279e+08	1.49255e+08	2.05168e+08	1.89413e+08	1.94111e+08	1.22969e+08	1.96231e+08	0.626657	-0.674253	-0.994212	0.00444076	0.0225265	Not Regulated
1527	220007800 _	LINF_220007800	LINF_220007800-T1-p1	hypotheticalprotein-conserved|	3	1.07416e+07	1.17648e+07	1.13474e+07	9.4129e+06	1.2835e+07	1.09893e+07	1.12846e+07	1.10791e+07	1.01855	0.0265186	-0.00240841	0.785219	0.841011	Not Regulated
1528	220008000 _	LINF_220008000	LINF_220008000-T1-p1	hypotheticalprotein-conserved|	38	2.05897e+09	2.17237e+09	2.38968e+09	2.2929e+09	2.3573e+09	2.02833e+09	2.20701e+09	2.22618e+09	0.991388	-0.0124781	-0.0576006	0.90972	0.939736	Not Regulated
1529	220008800 _	LINF_220008800	LINF_220008800-T1-p1	hypotheticalprotein-conserved|	13	7.85571e+06	2.09011e+07	2.53793e+07	6.27978e+07	3.09712e+07	2.76343e+07	1.80453e+07	4.04678e+07	0.445919	-1.16515	-1.68898	0.0545058	0.125333	Not Regulated
1530	220013200 _	LINF_220013200	LINF_220013200-T1-p1	hypotheticalprotein-conserved|	10	1.30974e+08	1.42073e+08	1.50841e+08	1.02913e+08	1.01625e+08	8.61728e+07	1.41296e+08	9.69035e+07	1.45811	0.544097	0.730121	0.00220449	0.0147087	Not Regulated
1531	220014900 _	LINF_220014900	LINF_220014900-T1-p1	hypotheticalprotein-conserved|	4	1.61853e+08	1.59747e+08	1.90691e+08	1.51584e+08	1.65096e+08	1.27949e+08	1.70764e+08	1.4821e+08	1.15218	0.20436	0.249291	0.162327	0.268565	Not Regulated
1532	220015800 _	LINF_220015800	LINF_220015800-T1-p1	hypotheticalprotein-conserved|	11	1.16429e+08	1.2558e+08	1.39975e+08	1.29485e+08	1.36656e+08	1.48665e+08	1.27328e+08	1.38269e+08	0.920869	-0.118932	-0.208265	0.29726	0.417395	Not Regulated
1533	220015900 _	LINF_220015900	LINF_220015900-T1-p1	hypotheticalprotein-conserved|	19	1.12044e+08	1.26564e+08	1.30982e+08	9.65451e+07	1.1187e+08	1.10294e+08	1.23197e+08	1.06237e+08	1.15964	0.213682	0.262484	0.0888295	0.176114	Not Regulated
1534	220020800 _	LINF_220020800	LINF_220020800-T1-p1	hypotheticalprotein-conserved|	2	1.63321e+07	1.2801e+07	1.61141e+07	1.51076e+07	1.88678e+07	1.81325e+07	1.50824e+07	1.73693e+07	0.868338	-0.203671	-0.328197	0.193497	0.305754	Not Regulated
1535	220021300 _	LINF_220021300	LINF_220021300-T1-p1	hypotheticalprotein-conserved|	5	1.53987e+07	2.50628e+07	1.38877e+07	2.65427e+07	2.68394e+07	3.1369e+07	1.81164e+07	2.82504e+07	0.64128	-0.640975	-0.947113	0.0241179	0.0704737	Not Regulated
1536	220022400 _	LINF_220022400	LINF_220022400-T1-p1	hypotheticalprotein-conserved|	19	1.90739e+08	1.92429e+08	1.90247e+08	2.44165e+08	2.86762e+08	2.54954e+08	1.91138e+08	2.61961e+08	0.729645	-0.454733	-0.683525	0.00238445	0.0154745	Not Regulated
1537	230005000 _	LINF_230005000	LINF_230005000-T1-p1	hypotheticalprotein-conserved|	7	1.33045e+07	1.95883e+07	1.53579e+07	3.41817e+07	2.96518e+07	3.03251e+07	1.60836e+07	3.13862e+07	0.512441	-0.964544	-1.40506	0.000710721	0.00715493	Not Regulated
1538	230005100 _	LINF_230005100	LINF_230005100-T1-p1	hypotheticalprotein-conserved|	22	5.29787e+08	5.86113e+08	6.35019e+08	6.77068e+08	7.7703e+08	7.21043e+08	5.8364e+08	7.25047e+08	0.804968	-0.312996	-0.482924	0.0233383	0.0691174	Not Regulated
1539	230005800 _	LINF_230005800	LINF_230005800-T1-p1	hypotheticalprotein-conserved|	15	2.36484e+08	2.56463e+08	2.92756e+08	1.86885e+08	1.6278e+08	1.3917e+08	2.61901e+08	1.62945e+08	1.6073	0.684637	0.929028	0.00258905	0.0161759	Not Regulated
1540	230006700 _	LINF_230006700	LINF_230006700-T1-p1	hypotheticalprotein-conserved|	2	1.87093e+06	2.0287e+06	2.13588e+06	3.62721e+06	2.84732e+06	3.71913e+06	2.01183e+06	3.39788e+06	0.592084	-0.756125	-1.11009	0.00108064	0.00932957	Not Regulated
1541	230007000 _	LINF_230007000	LINF_230007000-T1-p1	hypotheticalprotein-conserved|	2	1.5985e+07	1.72373e+07	2.28878e+07	2.13976e+07	2.22281e+07	2.21351e+07	1.87034e+07	2.19203e+07	0.853245	-0.228968	-0.363999	0.141958	0.244374	Not Regulated
1542	230008800 _	LINF_230008800	LINF_230008800-T1-p1	hypotheticalprotein-conserved|	3	1.19375e+07	1.16703e+07	1.3025e+07	9.48673e+06	1.42616e+07	1.24978e+07	1.22109e+07	1.2082e+07	1.01067	0.0153099	-0.0182722	0.840347	0.886447	Not Regulated
1543	230009400 _	LINF_230009400	LINF_230009400-T1-p1	hypotheticalprotein-conserved|	2	3.32378e+07	2.87639e+07	4.26432e+07	1.03152e+07	1.9026e+07	1.96159e+07	3.48817e+07	1.6319e+07	2.13748	1.09591	1.51111	0.00689229	0.030256	Not Regulated
1544	230011000 _	LINF_230011000	LINF_230011000-T1-p1	hypotheticalprotein-conserved|	18	2.17885e+08	2.11205e+08	2.04229e+08	1.92624e+08	2.20414e+08	1.98347e+08	2.11106e+08	2.03795e+08	1.03588	0.0508518	0.0320303	0.575372	0.677163	Not Regulated
1546	230018400 _	LINF_230018400	LINF_230018400-T1-p1	hypotheticalprotein-conserved|	17	1.50011e+08	1.51264e+08	1.62849e+08	1.90661e+08	2.0627e+08	1.99993e+08	1.54708e+08	1.98975e+08	0.777525	-0.363039	-0.55375	0.0043082	0.0221553	Not Regulated
1547	230018500 _	LINF_230018500	LINF_230018500-T1-p1	hypotheticalprotein-conserved|	2	3.52922e+07	3.06366e+07	4.03702e+07	1.80309e+07	2.61721e+07	1.8292e+07	3.5433e+07	2.08317e+07	1.70092	0.766315	1.04463	0.00500797	0.0244729	Not Regulated
1548	230019400 _	LINF_230019400	LINF_230019400-T1-p1	hypotheticalprotein-conserved|	4	3.12719e+07	4.07491e+07	3.93113e+07	4.4192e+07	4.10367e+07	3.71482e+07	3.71108e+07	4.07923e+07	0.909749	-0.136459	-0.233071	0.326294	0.447011	Not Regulated
1549	230019600 _	LINF_230019600	LINF_230019600-T1-p1	hypotheticalprotein-conserved|	4	8.68777e+06	1.32232e+07	1.82974e+07	1.64726e+07	1.00683e+07	1.20652e+07	1.34028e+07	1.28687e+07	1.0415	0.0586634	0.0430862	0.941302	0.963971	Not Regulated
1550	230020600 _	LINF_230020600	LINF_230020600-T1-p1	hypotheticalprotein-conserved|	3	1.2655e+07	1.16034e+07	1.56207e+07	1.40246e+07	1.1834e+07	1.23994e+07	1.3293e+07	1.27527e+07	1.04237	0.0598715	0.0447959	0.718714	0.79028	Not Regulated
1551	230024000 _	LINF_230024000	LINF_230024000-T1-p1	hypotheticalprotein-conserved|	4	9.47822e+06	1.2372e+07	1.60387e+07	2.93175e+07	2.60037e+07	3.02408e+07	1.26296e+07	2.85207e+07	0.442824	-1.1752	-1.7032	0.000778747	0.00762423	Not Regulated
1552	230025400 _	LINF_230025400	LINF_230025400-T1-p1	hypotheticalprotein-conserved|	4	3.68761e+07	3.09073e+07	3.59039e+07	3.10602e+07	4.09418e+07	4.97423e+07	3.45624e+07	4.05814e+07	0.851681	-0.231616	-0.367746	0.300221	0.42093	Not Regulated
1553	230026200 _	LINF_230026200	LINF_230026200-T1-p1	hypotheticalprotein-conserved|	6	2.03612e+07	1.90244e+07	2.40698e+07	1.92176e+07	1.83362e+07	1.62084e+07	2.11518e+07	1.79207e+07	1.1803	0.239151	0.29853	0.103547	0.195436	Not Regulated
1554	240005100 _	LINF_240005100	LINF_240005100-T1-p1	hypotheticalprotein-conserved|	3	7.35616e+07	7.05227e+07	7.70569e+07	5.14813e+07	6.26812e+07	4.59434e+07	7.37137e+07	5.33686e+07	1.38122	0.465942	0.619508	0.0102297	0.0394985	Not Regulated
1555	240006600 _	LINF_240006600	LINF_240006600-T1-p1	hypotheticalprotein-conserved|	3	1.87715e+07	2.19511e+07	2.01158e+07	2.25972e+07	2.45945e+07	1.78665e+07	2.02795e+07	2.16861e+07	0.935139	-0.096748	-0.176868	0.563479	0.66696	Not Regulated
1556	240007700 _	LINF_240007700	LINF_240007700-T1-p1	hypotheticalprotein-conserved|	5	1.53316e+07	1.78081e+07	1.51484e+07	1.84504e+07	2.06148e+07	2.19595e+07	1.6096e+07	2.03416e+07	0.791288	-0.337725	-0.517923	0.0218812	0.0661076	Not Regulated
1557	240010700 _	LINF_240010700	LINF_240010700-T1-p1	hypotheticalprotein-conserved|	15	1.32821e+08	1.3112e+08	1.19983e+08	6.87092e+07	1.03207e+08	8.98584e+07	1.27975e+08	8.72581e+07	1.46662	0.552498	0.742011	0.0112945	0.0423396	Not Regulated
1558	240014200 _	LINF_240014200	LINF_240014200-T1-p1	hypotheticalprotein-conserved|	2	1.92081e+06	1.78623e+06	2.76989e+06	3.6027e+06	3.00763e+06	4.93981e+06	2.15897e+06	3.85004e+06	0.560766	-0.834528	-1.22105	0.0129848	0.0463001	Not Regulated
1559	240014400 _	LINF_240014400	LINF_240014400-T1-p1	hypotheticalprotein-conserved|	3	1.66728e+06	1.3855e+07	1.79681e+07	1.85331e+07	1.81729e+07	1.80813e+07	1.11634e+07	1.82624e+07	0.611279	-0.710096	-1.04494	0.188764	0.29977	Not Regulated
1560	240014500 _	LINF_240014500	LINF_240014500-T1-p1	hypotheticalprotein-conserved|	2	1.18966e+07	7.87143e+06	8.48795e+06	5.7835e+06	8.52766e+06	4.89524e+06	9.41867e+06	6.40214e+06	1.47118	0.55697	0.748341	0.0613527	0.135867	Not Regulated
1561	240016700 _	LINF_240016700	LINF_240016700-T1-p1	hypotheticalprotein-conserved|	3	4.82477e+06	3.32366e+06	4.95721e+06	6.32571e+06	6.11566e+06	6.15978e+06	4.36855e+06	6.20038e+06	0.70456	-0.505205	-0.754958	0.018429	0.0582086	Not Regulated
1562	240021100 _	LINF_240021100	LINF_240021100-T1-p1	hypotheticalprotein-conserved|	12	1.18655e+08	1.47643e+08	1.38433e+08	3.03458e+08	2.7066e+08	3.06935e+08	1.3491e+08	2.93684e+08	0.459372	-1.12226	-1.62828	5.12026e-05	0.00148853	Not Regulated
1563	240024000 _	LINF_240024000	LINF_240024000-T1-p1	hypotheticalprotein-conserved|	2	7.40983e+07	6.07625e+07	5.07652e+07	4.84793e+07	4.48583e+07	4.9651e+07	6.18753e+07	4.76629e+07	1.29819	0.376499	0.492919	0.051711	0.120899	Not Regulated
1564	240024800 _	LINF_240024800	LINF_240024800-T1-p1	hypotheticalprotein-conserved|	5	3.87623e+06	7.25864e+06	9.62491e+06	1.79239e+06	1.84103e+06	1.09441e+07	6.91992e+06	4.85917e+06	1.42409	0.510045	0.681927	0.249955	0.365656	Not Regulated
1565	240025500 _	LINF_240025500	LINF_240025500-T1-p1	hypotheticalprotein-conserved|	3	3.00634e+07	2.98504e+07	2.3094e+07	3.31156e+07	2.79058e+07	3.40759e+07	2.76693e+07	3.16991e+07	0.872872	-0.196158	-0.317563	0.208739	0.321559	Not Regulated
1566	240027200 _	LINF_240027200	LINF_240027200-T1-p1	hypotheticalprotein-conserved|	6	2.96016e+07	3.62883e+07	3.31907e+07	3.56115e+07	4.10612e+07	3.26948e+07	3.30269e+07	3.64558e+07	0.905941	-0.142511	-0.241636	0.303911	0.425063	Not Regulated
1567	250006600 _	LINF_250006600	LINF_250006600-T1-p1	hypotheticalprotein-conserved|	4	2.06772e+06	2.94547e+06	3.70272e+06	3.44906e+06	4.59879e+06	3.9283e+06	2.9053e+06	3.99205e+06	0.727772	-0.458441	-0.688773	0.0765826	0.160183	Not Regulated
1568	250007300 _	LINF_250007300	LINF_250007300-T1-p1	hypotheticalprotein-conserved|	13	9.3598e+07	1.12717e+08	1.01474e+08	1.14112e+08	1.26442e+08	1.35938e+08	1.02596e+08	1.25497e+08	0.817519	-0.290676	-0.451335	0.0397825	0.0990738	Not Regulated
1569	250008300 _	LINF_250008300	LINF_250008300-T1-p1	hypotheticalprotein-conserved|	4	6.32546e+06	5.87343e+06	4.50992e+06	6.20715e+06	7.84958e+06	6.13719e+06	5.5696e+06	6.73131e+06	0.827418	-0.273312	-0.42676	0.145576	0.249295	Not Regulated
1570	250009100 _	LINF_250009100	LINF_250009100-T1-p1	hypotheticalprotein-conserved|	3	1.66423e+07	1.64353e+07	1.62805e+07	1.59635e+07	1.65729e+07	1.56995e+07	1.64527e+07	1.60786e+07	1.02326	0.0331762	0.0070141	0.671345	0.751833	Not Regulated
1571	250013400 _	LINF_250013400	LINF_250013400-T1-p1	hypotheticalprotein-conserved|	3	5.69037e+06	4.62089e+06	4.18016e+06	9.76471e+06	7.49927e+06	9.75224e+06	4.83047e+06	9.00541e+06	0.536397	-0.898627	-1.31177	0.0013411	0.010643	Not Regulated
1572	250014700 _	LINF_250014700	LINF_250014700-T1-p1	hypotheticalprotein-conserved|	4	2.53917e+07	2.52714e+07	2.49823e+07	2.047e+07	2.25332e+07	2.00455e+07	2.52151e+07	2.10162e+07	1.19979	0.262786	0.331981	0.018802	0.0589763	Not Regulated
1573	250016900 _	LINF_250016900	LINF_250016900-T1-p1	hypotheticalprotein-conserved|	4	5.25111e+07	5.48049e+07	5.95635e+07	5.72243e+07	6.18597e+07	6.06473e+07	5.56265e+07	5.99104e+07	0.928494	-0.107036	-0.191428	0.265698	0.383688	Not Regulated
1574	250018300 _	LINF_250018300	LINF_250018300-T1-p1	hypotheticalprotein-conserved|	17	1.76894e+08	1.56362e+08	1.99262e+08	1.53487e+08	1.85556e+08	1.50421e+08	1.77506e+08	1.63155e+08	1.08796	0.121625	0.132196	0.398111	0.516728	Not Regulated
1575	250018400 _	LINF_250018400	LINF_250018400-T1-p1	hypotheticalprotein-conserved|	2	1.07649e+07	7.41747e+06	8.77557e+06	2.03644e+07	1.07686e+07	8.022e+06	8.98599e+06	1.30517e+07	0.688493	-0.538485	-0.80206	0.250862	0.366704	Not Regulated
1576	250018800 _	LINF_250018800	LINF_250018800-T1-p1	hypotheticalprotein-conserved|	4	1.45568e+07	1.03565e+07	9.92484e+06	1.06838e+07	9.38268e+06	6.66182e+06	1.16127e+07	8.90945e+06	1.30342	0.382297	0.501126	0.136848	0.237587	Not Regulated
1577	250019200 _	LINF_250019200	LINF_250019200-T1-p1	hypotheticalprotein-conserved|	7	7.66884e+07	8.63439e+07	8.19124e+07	9.77467e+07	1.12891e+08	1.13265e+08	8.16482e+07	1.07967e+08	0.75623	-0.403104	-0.610454	0.00653994	0.0292961	Not Regulated
1578	250022600 _	LINF_250022600	LINF_250022600-T1-p1	hypotheticalprotein-conserved|	17	1.62145e+09	1.59353e+09	1.83195e+09	1.45447e+09	1.6082e+09	1.35617e+09	1.68231e+09	1.47295e+09	1.14214	0.191739	0.231428	0.116217	0.211973	Not Regulated
1579	250022700 _	LINF_250022700	LINF_250022700-T1-p1	hypotheticalprotein-conserved|	4	3.30502e+07	2.6344e+07	2.52551e+07	1.45666e+07	2.24271e+07	1.57969e+07	2.82164e+07	1.75969e+07	1.60349	0.681217	0.924188	0.0111419	0.0419524	Not Regulated
1580	250022900 _	LINF_250022900	LINF_250022900-T1-p1	hypotheticalprotein-conserved|	7	6.21851e+07	5.55232e+07	6.2851e+07	6.23355e+07	5.67861e+07	6.31756e+07	6.01865e+07	6.07657e+07	0.990467	-0.013819	-0.0594983	0.882971	0.918838	Not Regulated
1581	250023200 _	LINF_250023200	LINF_250023200-T1-p1	hypotheticalprotein-conserved|	4	1.66728e+06	1.78623e+06	9.79057e+06	9.35292e+06	9.89494e+06	8.59872e+06	4.41469e+06	9.28219e+06	0.475609	-1.07215	-1.55736	0.0555042	0.126708	Not Regulated
1582	250023900 _	LINF_250023900	LINF_250023900-T1-p1	hypotheticalprotein-conserved|	8	3.52184e+07	2.78832e+07	3.29634e+07	3.2738e+07	3.30018e+07	2.69167e+07	3.20216e+07	3.08855e+07	1.03679	0.0521176	0.0338218	0.711467	0.785039	Not Regulated
1583	250025800 _	LINF_250025800	LINF_250025800-T1-p1	hypotheticalprotein-conserved|	2	1.84371e+07	2.07338e+07	2.13998e+07	2.58612e+07	2.34006e+07	2.39468e+07	2.01902e+07	2.44029e+07	0.82737	-0.273395	-0.426877	0.0277378	0.0775516	Not Regulated
1584	250026000 _	LINF_250026000	LINF_250026000-T1-p1	hypotheticalprotein-conserved|	6	6.38525e+07	6.20379e+07	5.65619e+07	5.58084e+07	6.44414e+07	5.63947e+07	6.08175e+07	5.88815e+07	1.03288	0.0466707	0.0261128	0.647259	0.734515	Not Regulated
1585	250026300 _	LINF_250026300	LINF_250026300-T1-p1	hypotheticalprotein-conserved|	4	1.0622e+07	1.02532e+07	1.34608e+07	1.53328e+07	1.51208e+07	1.33981e+07	1.14453e+07	1.46172e+07	0.783003	-0.35291	-0.539415	0.0331182	0.0872839	Not Regulated
1586	250026700 _	LINF_250026700	LINF_250026700-T1-p1	hypotheticalprotein-conserved|	6	3.33263e+07	3.76798e+07	3.81548e+07	4.21555e+07	4.63522e+07	3.88534e+07	3.6387e+07	4.24537e+07	0.857098	-0.222468	-0.3548	0.0803863	0.1649	Not Regulated
1587	250027100 _	LINF_250027100	LINF_250027100-T1-p1	hypotheticalprotein-conserved|	24	1.66763e+09	1.60269e+09	1.82441e+09	2.01462e+09	2.15709e+09	1.9651e+09	1.69824e+09	2.0456e+09	0.830191	-0.268484	-0.419926	0.0242053	0.0705473	Not Regulated
1588	250029300 _	LINF_250029300	LINF_250029300-T1-p1	hypotheticalprotein-conserved|	2	7.48858e+06	8.23721e+06	8.14145e+06	8.39065e+06	9.65085e+06	9.49821e+06	7.95575e+06	9.1799e+06	0.866648	-0.206482	-0.332174	0.0736326	0.155048	Not Regulated
1589	250030300 _	LINF_250030300	LINF_250030300-T1-p1	hypotheticalprotein-conserved|	5	2.55715e+07	2.83555e+07	4.59197e+07	3.25756e+07	5.79188e+07	8.83398e+07	3.32823e+07	5.96114e+07	0.55832	-0.840835	-1.22998	0.100229	0.19169	Not Regulated
1590	250031400 _	LINF_250031400	LINF_250031400-T1-p1	hypotheticalprotein-conserved|	45	1.56165e+09	1.61213e+09	1.89083e+09	1.46702e+09	1.68872e+09	1.70384e+09	1.68821e+09	1.61986e+09	1.04219	0.0596203	0.0444405	0.631014	0.722281	Not Regulated
1591	260009700 _	LINF_260009700	LINF_260009700-T1-p1	hypotheticalprotein-conserved|	14	8.17908e+07	7.43656e+07	9.27886e+07	1.17709e+08	1.39106e+08	1.34292e+08	8.29817e+07	1.30369e+08	0.636515	-0.651734	-0.962341	0.00138087	0.0107489	Not Regulated
1592	260011000 _	LINF_260011000	LINF_260011000-T1-p1	hypotheticalprotein-conserved|	4	3.28587e+07	3.13157e+07	2.15617e+07	2.95567e+07	2.67966e+07	2.08073e+07	2.85787e+07	2.57202e+07	1.11114	0.152038	0.175239	0.518682	0.629623	Not Regulated
1593	260011300 _	LINF_260011300	LINF_260011300-T1-p1	hypotheticalprotein-conserved|	8	1.56029e+08	1.42496e+08	1.62993e+08	2.50831e+08	2.28873e+08	2.05614e+08	1.53839e+08	2.28439e+08	0.673437	-0.570385	-0.847207	0.00176397	0.0125001	Not Regulated
1594	260012300 _	LINF_260012300	LINF_260012300-T1-p1	hypotheticalprotein-conserved|	3	1.46929e+07	1.02759e+07	1.23287e+07	8.13229e+06	1.18238e+07	5.2646e+06	1.24325e+07	8.40688e+06	1.47884	0.564471	0.758956	0.0841119	0.170195	Not Regulated
1595	260013300 _	LINF_260013300	LINF_260013300-T1-p1	hypotheticalprotein-conserved|	18	2.28492e+08	2.23959e+08	2.40432e+08	3.18592e+08	3.08253e+08	2.96627e+08	2.30961e+08	3.07824e+08	0.750301	-0.414458	-0.626524	0.00187655	0.0130555	Not Regulated
1596	260015000 _	LINF_260015000	LINF_260015000-T1-p1	hypotheticalprotein-conserved|	9	1.25782e+08	1.14459e+08	1.27811e+08	2.19834e+08	2.16577e+08	1.91662e+08	1.22684e+08	2.09358e+08	0.586002	-0.771023	-1.13117	0.000177645	0.00328643	Not Regulated
1597	260015300 _	LINF_260015300	LINF_260015300-T1-p1	hypotheticalprotein-conserved|	5	2.13373e+07	2.69463e+07	2.43447e+07	5.3214e+07	4.59358e+07	4.67082e+07	2.42095e+07	4.86193e+07	0.497939	-1.00596	-1.46368	0.000125532	0.00269091	Not Regulated
1598	260016800 _	LINF_260016800	LINF_260016800-T1-p1	hypotheticalprotein-conserved|	3	6.03232e+06	6.29443e+06	1.01322e+07	1.75108e+07	1.44157e+07	2.08544e+07	7.48631e+06	1.75936e+07	0.425512	-1.23273	-1.78462	0.0017415	0.0124038	Not Regulated
1599	260017500 _	LINF_260017500	LINF_260017500-T1-p1	hypotheticalprotein-conserved|	7	2.77241e+07	2.93603e+07	2.1881e+07	2.2097e+07	2.90344e+07	2.22716e+07	2.63218e+07	2.44677e+07	1.07578	0.105381	0.109206	0.541585	0.650496	Not Regulated
1600	260018000 _	LINF_260018000	LINF_260018000-T1-p1	hypotheticalprotein-conserved|	10	4.00661e+08	2.9684e+08	3.4437e+08	3.1919e+08	2.9114e+08	2.14988e+08	3.4729e+08	2.75106e+08	1.26239	0.336155	0.43582	0.110563	0.204556	Not Regulated
1601	260018600 _	LINF_260018600	LINF_260018600-T1-p1	hypotheticalprotein-conserved|	7	4.00311e+07	3.9641e+07	5.76308e+07	4.84584e+07	6.01291e+07	5.3215e+07	4.57676e+07	5.39342e+07	0.848584	-0.236871	-0.375185	0.196752	0.309011	Not Regulated
1602	260019800 _	LINF_260019800	LINF_260019800-T1-p1	hypotheticalprotein-conserved|	12	4.49857e+07	5.87668e+07	5.26645e+07	6.17078e+07	5.61759e+07	6.62709e+07	5.2139e+07	6.13849e+07	0.849379	-0.23552	-0.373272	0.107475	0.200546	Not Regulated
1603	260021600 _	LINF_260021600	LINF_260021600-T1-p1	hypotheticalprotein-conserved|	2	9.51215e+06	1.78623e+06	7.01181e+06	8.66016e+06	7.47202e+06	7.1486e+06	6.1034e+06	7.76026e+06	0.786494	-0.346493	-0.530332	0.320102	0.440991	Not Regulated
1604	260023200 _	LINF_260023200	LINF_260023200-T1-p1	hypotheticalprotein-conserved|	30	1.39384e+08	1.43962e+08	1.50031e+08	1.50917e+08	1.57218e+08	1.46126e+08	1.44459e+08	1.5142e+08	0.954028	-0.0678962	-0.136034	0.429974	0.547361	Not Regulated
1605	260023500 _	LINF_260023500	LINF_260023500-T1-p1	hypotheticalprotein-conserved|	2	6.15677e+06	4.43922e+06	6.82597e+06	1.16523e+07	1.24013e+07	1.21816e+07	5.80732e+06	1.20784e+07	0.480801	-1.05649	-1.53519	0.000590189	0.00634508	Not Regulated
1606	260023900 _	LINF_260023900	LINF_260023900-T1-p1	hypotheticalprotein-conserved|	4	3.76723e+07	3.44234e+07	4.54662e+07	5.00316e+07	6.02025e+07	5.41535e+07	3.91873e+07	5.47959e+07	0.715151	-0.48368	-0.724494	0.0102828	0.0396425	Not Regulated
1607	260024300 _	LINF_260024300	LINF_260024300-T1-p1	hypotheticalprotein-conserved|	22	1.33064e+08	1.52868e+08	1.5725e+08	2.22833e+08	2.20352e+08	2.00314e+08	1.47727e+08	2.145e+08	0.688706	-0.538041	-0.80143	0.0016375	0.0119929	Not Regulated
1609	260025600 _	LINF_260025600	LINF_260025600-T1-p1	hypotheticalprotein-conserved|	2	1.84147e+07	2.01049e+07	1.74358e+07	1.99838e+07	1.98923e+07	2.12168e+07	1.86518e+07	2.03643e+07	0.915908	-0.126725	-0.219294	0.202598	0.314037	Not Regulated
1610	260026600 _	LINF_260026600	LINF_260026600-T1-p1	hypotheticalprotein-conserved|	3	5.74949e+07	5.29882e+07	7.31385e+07	2.81339e+07	1.69249e+07	2.7272e+07	6.12072e+07	2.41103e+07	2.53864	1.34405	1.8623	0.00095202	0.00858324	Not Regulated
1611	260027100 _	LINF_260027100	LINF_260027100-T1-p1	hypotheticalprotein-conserved|	3	9.01309e+06	9.56672e+06	8.56645e+06	8.64242e+06	9.89708e+06	9.60641e+06	9.04875e+06	9.38197e+06	0.964483	-0.0521722	-0.11378	0.60599	0.702204	Not Regulated
[truncated: 1,256 more rows]

## Sheet: DB
>LINF_010005000-T1-p1	Proteinofunknownfunction(DUF2946)|transcript_product=Proteinofunknown
[truncated: 8,590 more rows]
