# Supplementary material for: Genetic depletion of the RNA helicase DDX3 leads to impaired elongation of translating ribosomes triggering co-translational quality control of newly synthesized polypeptides
Source: Nucleic Acids Res. 2021 Aug 6;49(16):9459–78. doi: 10.1093/nar/gkab667 (PMC8450092; doi:10.1093/nar/gkab667)
Supplement: gkab667_Supplemental_Files [file gkab667_supplemental_files.zip › Supplementary Table S5.xlsx]

## Sheet: Quant_proteins_DKO_WT
	Accession	Protein.IDs	Fasta.headers	Razor...unique.peptides	DDX3 KO_01	DDX3 KO_02	DDX3 KO_03	WT_01	WT_02	WT_03	mean_g1	mean_g2	Ratio_g1_g2	log2Ratio	zscore	pval_Limma	qval_Limma	Sign_zscore_qval_Limma
2	LINF_360081900	LINF_360081900	LINF_360081900-T1-p1 | transcript=LINF_360081900-T1 | gene=LINF_360081900 | organism=Leishmania_infantum_JPCM5 | gene_product=eukaryotic translation initiation factor 3 subunit 8 - putative | transcript_product=eukaryotic translation initiation factor 3 su	31	3.08301e+08	1.50932e+08	2.98724e+07	2.49498e+09	3.73442e+09	1.45771e+08	1.63035e+08	2.12506e+09	0.0767203	-3.70425	-2.17659	0.0692388	0.114974	Not Regulated
4	LINF_360081200	LINF_360081200	LINF_360081200-T1-p1 | transcript=LINF_360081200-T1 | gene=LINF_360081200 | organism=Leishmania_infantum_JPCM5 | gene_product=Ribosomal protein L1p/L10e family - putative | transcript_product=Ribosomal protein L1p/L10e family - putative | location=LinJ.36:	13	9.57515e+08	9.91409e+08	8.53125e+08	1.10136e+09	1.35165e+09	1.13295e+09	9.34016e+08	1.19532e+09	0.781395	-0.355875	-0.427072	0.105745	0.160821	Not Regulated
6	LINF_360080900	LINF_360080900	LINF_360080900-T1-p1 | transcript=LINF_360080900-T1 | gene=LINF_360080900 | organism=Leishmania_infantum_JPCM5 | gene_product=nuclear pore complex protein (NUP155) - putative | transcript_product=nuclear pore complex protein (NUP155) - putative | location=	24	4.03718e+07	1.90503e+07	76298500	6.72118e+08	6.36313e+08	5.34361e+08	4.52402e+07	6.14264e+08	0.0736494	-3.76318	-2.20739	0.000290725	0.0023677	Down
13	LINF_360075300	LINF_360075300	LINF_360075300-T1-p1 | transcript=LINF_360075300-T1 | gene=LINF_360075300 | organism=Leishmania_infantum_JPCM5 | gene_product=40S ribosomal protein S8 - putative | transcript_product=40S ribosomal protein S8 - putative | location=LinJ.36:2545115-2545897(-)	2	2.60941e+07	3.52298e+07	6.56654e+07	2.81914e+07	1.29213e+06	2.09389e+07	4.23298e+07	1.68075e+07	2.51851	1.33257	0.455139	0.140808	0.202465	Not Regulated
16	LINF_360074000	LINF_360074000	LINF_360074000-T1-p1 | transcript=LINF_360074000-T1 | gene=LINF_360074000 | organism=Leishmania_infantum_JPCM5 | gene_product=ubiquitin-protein ligase - putative | transcript_product=ubiquitin-protein ligase - putative | location=LinJ.36:2510080-2522574(-)	3	3.32743e+07	4.35211e+07	3.67357e+07	1.99096e+07	2.04563e+07	2.65242e+07	3.78437e+07	2.22967e+07	1.69728	0.763223	0.157656	0.0124316	0.0318855	Not Regulated
22	LINF_360070500	LINF_360070500	LINF_360070500-T1-p1 | transcript=LINF_360070500-T1 | gene=LINF_360070500 | organism=Leishmania_infantum_JPCM5 | gene_product=eukaryotic translation initation factor 4 gamma - putative | transcript_product=eukaryotic translation initation factor 4 gamma -	4	6.01207e+07	2.6746e+07	6.16203e+07	6.41538e+07	2.67502e+07	2.98181e+07	4.94957e+07	4.02407e+07	1.22999	0.298647	-0.0850847	0.543356	0.614595	Not Regulated
32	LINF_360067600	LINF_360067600	LINF_360067600-T1-p1 | transcript=LINF_360067600-T1 | gene=LINF_360067600 | organism=Leishmania_infantum_JPCM5 | gene_product=Gcd10p family - putative | transcript_product=Gcd10p family - putative | location=LinJ.36:2252474-2253868(-) | protein_length=464	5	2.08854e+06	1.73511e+06	2.00382e+06	7.82856e+07	6.3505e+07	1.16891e+08	1.94249e+06	8.62273e+07	0.0225276	-5.47217	-3.10033	1.58404e-06	8.84267e-05	Down
48	LINF_360060700	LINF_360060700;LINF_360059600	LINF_360060700-T1-p1 | transcript=LINF_360060700-T1 | gene=LINF_360060700 | organism=Leishmania_infantum_JPCM5 | gene_product=40S ribosomal protein SA - putative | transcript_product=40S ribosomal protein SA - putative | location=LinJ.36:2012910-2013650(-)	16	1.22559e+11	1.3847e+11	1.17007e+11	1.00322e+11	9.39509e+10	1.13522e+11	1.26012e+11	1.02598e+11	1.22821	0.296554	-0.086178	0.155188	0.218345	Not Regulated
55	LINF_360057600	LINF_360057600	LINF_360057600-T1-p1 | transcript=LINF_360057600-T1 | gene=LINF_360057600 | organism=Leishmania_infantum_JPCM5 | gene_product=PPR repeat/Pentatricopeptide repeat domain/PPR repeat family - putative | transcript_product=PPR repeat/Pentatricopeptide repeat d	4	8.79486e+07	9.03126e+07	1.58594e+08	1.70699e+06	1.29213e+06	1.68945e+06	1.12285e+08	1.56286e+06	71.8461	6.16684	2.98104	1.31581e-06	8.05614e-05	Up
60	LINF_360055900	LINF_360055900	LINF_360055900-T1-p1 | transcript=LINF_360055900-T1 | gene=LINF_360055900 | organism=Leishmania_infantum_JPCM5 | gene_product=60S acidic ribosomal protein - putative | transcript_product=60S acidic ribosomal protein - putative | location=LinJ.36:1842151-18	11	1.1675e+09	1.43277e+09	1.22824e+09	1.22551e+09	1.22128e+09	1.16074e+09	1.27617e+09	1.20251e+09	1.06126	0.0857715	-0.196312	0.663276	0.724754	Not Regulated
63	LINF_360054400	LINF_360054400;LINF_130010500	LINF_360054400-T1-p1 | transcript=LINF_360054400-T1 | gene=LINF_360054400 | organism=Leishmania_infantum_JPCM5 | gene_product=60S ribosomal protein L18 - putative | transcript_product=60S ribosomal protein L18 - putative | location=LinJ.36:1779826-1780422(	13	6.48616e+10	6.65645e+10	6.15434e+10	4.6968e+10	3.42197e+10	3.01541e+10	6.43232e+10	3.71139e+10	1.73313	0.793377	0.173412	0.0116907	0.0306055	Not Regulated
67	LINF_360053500	LINF_360053500;LINF_360041100	LINF_360053500-T1-p1 | transcript=LINF_360053500-T1 | gene=LINF_360053500 | organism=Leishmania_infantum_JPCM5 | gene_product=60S ribosomal protein L22 - putative | transcript_product=60S ribosomal protein L22 - putative | location=LinJ.36:1757983-1758372(	8	7.83531e+09	7.57013e+09	8.37858e+09	4.17883e+09	4.93408e+09	3.81433e+09	7.92801e+09	4.30908e+09	1.83984	0.879577	0.218451	0.0034039	0.0127428	Not Regulated
68	LINF_360053000	LINF_360053000	LINF_360053000-T1-p1 | transcript=LINF_360053000-T1 | gene=LINF_360053000 | organism=Leishmania_infantum_JPCM5 | gene_product=ubiquitin protein ligase - putative | transcript_product=ubiquitin protein ligase - putative | location=LinJ.36:1735123-1742841(+)	3	2.68464e+07	1.6255e+07	1.85785e+07	1.70699e+06	1.29213e+06	1.11288e+07	2.056e+07	4.7093e+06	4.36582	2.12625	0.869838	0.0173761	0.0402683	Not Regulated
69	LINF_360052900	LINF_360052900	LINF_360052900-T1-p1 | transcript=LINF_360052900-T1 | gene=LINF_360052900 | organism=Leishmania_infantum_JPCM5 | gene_product=19S proteasome regulatory subunit | transcript_product=19S proteasome regulatory subunit | location=LinJ.36:1729215-1730444(+) | p	10	6.25739e+08	4.56657e+08	5.47436e+08	2.37595e+08	1.21621e+08	2.46551e+08	5.43277e+08	2.01922e+08	2.69053	1.42789	0.504943	0.00488247	0.0162864	Not Regulated
79	LINF_360047700	LINF_360047700	LINF_360047700-T1-p1 | transcript=LINF_360047700-T1 | gene=LINF_360047700 | organism=Leishmania_infantum_JPCM5 | gene_product=eukaryotic translation initiation factor 3 subunit 2 - putative | transcript_product=eukaryotic translation initiation factor 3 su	15	1.79225e+09	1.74832e+09	1.75098e+09	2.04335e+09	2.6983e+09	3.49602e+09	1.76385e+09	2.74589e+09	0.64236	-0.638546	-0.574767	0.0498217	0.0881282	Not Regulated
81	LINF_360046500	LINF_360046500;LINF_180011500	LINF_360046500-T1-p1 | transcript=LINF_360046500-T1 | gene=LINF_360046500 | organism=Leishmania_infantum_JPCM5 | gene_product=60S ribosomal protein L10a - putative | transcript_product=60S ribosomal protein L10a - putative | location=LinJ.36:1477671-147831	26	1.25548e+11	1.22709e+11	1.25922e+11	8.0609e+10	8.72995e+10	1.00807e+11	1.24726e+11	8.9572e+10	1.39247	0.477647	0.00844262	0.0352929	0.0678682	Not Regulated
82	LINF_360046400	LINF_360046400;LINF_180011200	LINF_360046400-T1-p1 | transcript=LINF_360046400-T1 | gene=LINF_360046400 | organism=Leishmania_infantum_JPCM5 | gene_product=40S ribosomal protein S27-1 - putative | transcript_product=40S ribosomal protein S27-1 - putative | location=LinJ.36:1476710-1476	7	4.73825e+10	5.49297e+10	4.89512e+10	3.62223e+10	4.00937e+10	3.37995e+10	5.04211e+10	3.67052e+10	1.37368	0.458044	-0.00179948	0.0428941	0.0784326	Not Regulated
83	LINF_360046300	LINF_360046300;LINF_180019400	LINF_360046300-T1-p1 | transcript=LINF_360046300-T1 | gene=LINF_360046300 | organism=Leishmania_infantum_JPCM5 | gene_product=60S ribosomal protein L34 - putative | transcript_product=60S ribosomal protein L34 - putative | location=LinJ.36:1475484-1475990(	7	3.28966e+10	3.71301e+10	3.32132e+10	2.90957e+10	2.78976e+10	2.95139e+10	3.44133e+10	2.88357e+10	1.19343	0.255111	-0.107832	0.180188	0.246218	Not Regulated
91	LINF_360042500	LINF_360042500	LINF_360042500-T1-p1 | transcript=LINF_360042500-T1 | gene=LINF_360042500 | organism=Leishmania_infantum_JPCM5 | gene_product=ribosomal protein L29 - putative | transcript_product=ribosomal protein L29 - putative | location=LinJ.36:1365158-1365370(-) | pro	6	6.91482e+09	8.815e+09	8.46996e+09	7.17812e+09	6.96775e+09	5.8986e+09	8.0666e+09	6.68149e+09	1.20731	0.27179	-0.0991171	0.221312	0.29009	Not Regulated
110	LINF_360036700	LINF_360036700;LINF_360036600	LINF_360036700-T1-p1 | transcript=LINF_360036700-T1 | gene=LINF_360036700 | organism=Leishmania_infantum_JPCM5 | gene_product=40S ribosomal protein S24e | transcript_product=40S ribosomal protein S24e | location=LinJ.36:1203291-1203704(-) | protein_length=	12	7.87487e+10	8.15012e+10	7.63854e+10	6.70693e+10	7.02112e+10	6.29647e+10	7.88785e+10	6.67484e+10	1.18173	0.240898	-0.115258	0.193226	0.260286	Not Regulated
118	LINF_360032700	LINF_360032700	LINF_360032700-T1-p1 | transcript=LINF_360032700-T1 | gene=LINF_360032700 | organism=Leishmania_infantum_JPCM5 | gene_product=ATP-dependent DEAD/H RNA helicase - putative | transcript_product=ATP-dependent DEAD/H RNA helicase - putative | location=LinJ.36:	4	1.08131e+07	8.85846e+06	3.6261e+08	2.89451e+07	6.10099e+08	7.92464e+08	1.27427e+08	4.77169e+08	0.267048	-1.90483	-1.2364	0.18828	0.255436	Not Regulated
132	LINF_360025800	LINF_360025800;LINF_210028000	LINF_360025800-T1-p1 | transcript=LINF_360025800-T1 | gene=LINF_360025800 | organism=Leishmania_infantum_JPCM5 | gene_product=60S ribosomal protein L37a | transcript_product=60S ribosomal protein L37a | location=LinJ.36:765742-766020(-) | protein_length=92	4	1.42029e+10	1.77016e+10	1.38046e+10	1.13669e+10	9.99371e+09	8.7133e+09	1.52364e+10	1.00246e+10	1.51989	0.603969	0.0744458	0.0274633	0.0557398	Not Regulated
133	LINF_360025200	LINF_360025200	LINF_360025200-T1-p1 | transcript=LINF_360025200-T1 | gene=LINF_360025200 | organism=Leishmania_infantum_JPCM5 | gene_product=Nucleolar complex-associated protein/CBF/Mak21 family - putative | transcript_product=Nucleolar complex-associated protein/CBF/Mak	13	1.11349e+08	7.84133e+07	8.73161e+07	4.68275e+08	5.63456e+08	2.40285e+08	9.23596e+07	4.24005e+08	0.217827	-2.19875	-1.38997	0.00137438	0.00684664	Not Regulated
135	LINF_360025000	LINF_360025000	LINF_360025000-T1-p1 | transcript=LINF_360025000-T1 | gene=LINF_360025000 | organism=Leishmania_infantum_JPCM5 | gene_product=Ribosomal protein S5 - C-terminal domain containing protein - putative | transcript_product=Ribosomal protein S5 - C-terminal doma	10	1.724e+09	1.99115e+09	1.54404e+09	1.94941e+09	1.70109e+09	2.10088e+09	1.75306e+09	1.91713e+09	0.914421	-0.129069	-0.308566	0.527861	0.598852	Not Regulated
136	LINF_360024800	LINF_360024800	LINF_360024800-T1-p1 | transcript=LINF_360024800-T1 | gene=LINF_360024800 | organism=Leishmania_infantum_JPCM5 | gene_product=DEAD box RNA helicase - putative | transcript_product=DEAD box RNA helicase - putative | location=LinJ.36:733871-735847(-) | prote	2	1.7789e+07	1.78333e+07	2.06946e+07	1.08701e+07	2.17775e+07	1.89908e+07	1.87723e+07	1.72128e+07	1.0906	0.125124	-0.17575	0.574349	0.642756	Not Regulated
141	LINF_360022900	LINF_360022900	LINF_360022900-T1-p1 | transcript=LINF_360022900-T1 | gene=LINF_360022900 | organism=Leishmania_infantum_JPCM5 | gene_product=proteasome subunit beta type-5 - putative | transcript_product=proteasome subunit beta type-5 - putative | location=LinJ.36:653790	5	1.80172e+08	2.48401e+08	2.25322e+08	1.49408e+08	5.61286e+07	4.87881e+07	2.17965e+08	8.47747e+07	2.57111	1.36239	0.47072	0.0170588	0.0398185	Not Regulated
142	LINF_360022700	LINF_360022700	LINF_360022700-T1-p1 | transcript=LINF_360022700-T1 | gene=LINF_360022700 | organism=Leishmania_infantum_JPCM5 | gene_product=poly-zinc finger protein 2 - putative | transcript_product=poly-zinc finger protein 2 - putative | location=LinJ.36:646873-647280(	3	1.94839e+08	2.94265e+08	1.30914e+08	3.62414e+08	4.77636e+08	4.36169e+08	2.06673e+08	4.25406e+08	0.485824	-1.04149	-0.785307	0.0173439	0.040243	Not Regulated
145	LINF_360022300	LINF_360022300	LINF_360022300-T1-p1 | transcript=LINF_360022300-T1 | gene=LINF_360022300 | organism=Leishmania_infantum_JPCM5 | gene_product=proteasome subunit alpha type-1 - putative | transcript_product=proteasome subunit alpha type-1 - putative | location=LinJ.36:6214	10	4.61021e+08	5.58967e+08	3.95884e+08	4.47871e+08	3.1698e+08	4.4031e+08	4.71958e+08	4.01721e+08	1.17484	0.232465	-0.119665	0.365625	0.441729	Not Regulated
149	LINF_360020500	LINF_360020500	LINF_360020500-T1-p1 | transcript=LINF_360020500-T1 | gene=LINF_360020500 | organism=Leishmania_infantum_JPCM5 | gene_product=translation elongation factor 1-beta - putative | transcript_product=translation elongation factor 1-beta - putative | location=Li	6	2.99233e+08	2.287e+08	3.0911e+08	5.45181e+08	3.02879e+08	3.81352e+08	2.79014e+08	4.09804e+08	0.680848	-0.554595	-0.530902	0.115365	0.171963	Not Regulated
151	LINF_360019800	LINF_360019800	LINF_360019800-T1-p1 | transcript=LINF_360019800-T1 | gene=LINF_360019800 | organism=Leishmania_infantum_JPCM5 | gene_product=Transitional endoplasmic reticulum ATPase - putative | transcript_product=Transitional endoplasmic reticulum ATPase - putative | l	17	3.82016e+08	2.08875e+08	3.62042e+08	7.10034e+08	3.9318e+08	2.6635e+08	3.17644e+08	4.56521e+08	0.695792	-0.523271	-0.514536	0.344984	0.42108	Not Regulated		VCP/p97/Cdc48
155	LINF_360018300	LINF_360018300;LINF_070012400	LINF_360018300-T1-p1 | transcript=LINF_360018300-T1 | gene=LINF_360018300 | organism=Leishmania_infantum_JPCM5 | gene_product=40S ribosomal protein S9 - putative | transcript_product=40S ribosomal protein S9 - putative | location=LinJ.36:471770-472342(+) |	19	7.0314e+10	7.60109e+10	7.20595e+10	5.09864e+10	5.3133e+10	5.44115e+10	7.27948e+10	5.28436e+10	1.37755	0.462106	0.000322696	0.0305349	0.0603072	Not Regulated
157	LINF_360016800	LINF_360016800;LINF_360016500	LINF_360016800-T1-p1 | transcript=LINF_360016800-T1 | gene=LINF_360016800 | organism=Leishmania_infantum_JPCM5 | gene_product=ribosomal protein L24 - putative | transcript_product=ribosomal protein L24 - putative | location=LinJ.36:431801-432175(+) | prote	12	3.32703e+10	3.86725e+10	2.75735e+10	2.74568e+10	2.68259e+10	2.11078e+10	3.31721e+10	2.51302e+10	1.32001	0.40055	-0.0318402	0.125098	0.184059	Not Regulated
162	LINF_360015700	LINF_360015700;LINF_360015600	LINF_360015700-T1-p1 | transcript=LINF_360015700-T1 | gene=LINF_360015700 | organism=Leishmania_infantum_JPCM5 | gene_product=40S ribosomal protein S10 - putative | transcript_product=40S ribosomal protein S10 - putative | location=LinJ.36:395532-396038(+)	10	4.29505e+10	4.8586e+10	4.11485e+10	3.35336e+10	3.09514e+10	3.15209e+10	4.42283e+10	3.2002e+10	1.38205	0.466809	0.00277994	0.0367369	0.0697965	Not Regulated
165	LINF_360015200	LINF_360015200;LINF_360015100	LINF_360015200-T1-p1 | transcript=LINF_360015200-T1 | gene=LINF_360015200 | organism=Leishmania_infantum_JPCM5 | gene_product=40S ribosomal protein S18 - putative | transcript_product=40S ribosomal protein S18 - putative | location=LinJ.36:368404-368865(+)	19	1.25548e+11	1.36218e+11	1.12549e+11	1.00279e+11	1.03928e+11	9.98992e+10	1.24772e+11	1.01369e+11	1.23087	0.299682	-0.0845435	0.138926	0.200366	Not Regulated
166	LINF_360014600	LINF_360014600	LINF_360014600-T1-p1 | transcript=LINF_360014600-T1 | gene=LINF_360014600 | organism=Leishmania_infantum_JPCM5 | gene_product=eukaryotic translation initiation factor 6 (eIF-6) - putative | transcript_product=eukaryotic translation initiation factor 6 (eIF	10	6.58272e+09	7.82534e+09	6.10096e+09	6.27588e+09	6.29554e+09	6.36531e+09	6.83634e+09	6.31224e+09	1.08303	0.115071	-0.181002	0.57688	0.644829	Not Regulated
170	LINF_360011600	LINF_360011600;LINF_140019100	LINF_360011600-T1-p1 | transcript=LINF_360011600-T1 | gene=LINF_360011600 | organism=Leishmania_infantum_JPCM5 | gene_product=ubiquitin/ribosomal protein S27a - putative | transcript_product=ubiquitin/ribosomal protein S27a - putative | location=LinJ.36:18	6	7.91134e+09	7.58724e+09	7.09362e+09	7.7536e+09	4.85826e+09	4.83857e+09	7.53073e+09	5.81681e+09	1.29465	0.372562	-0.0464637	0.15357	0.216921	Not Regulated
179	LINF_360008400	LINF_360008400	LINF_360008400-T1-p1 | transcript=LINF_360008400-T1 | gene=LINF_360008400 | organism=Leishmania_infantum_JPCM5 | gene_product=20S proteasome subunit | transcript_product=20S proteasome subunit | location=LinJ.36:96523-97143(-) | protein_length=206 | sequen	4	1.73725e+08	1.32897e+08	1.57358e+08	1.34484e+08	1.4495e+08	1.00199e+08	1.5466e+08	1.26544e+08	1.22218	0.289455	-0.089887	0.24075	0.310634	Not Regulated
181	LINF_360007700	LINF_360007700	LINF_360007700-T1-p1 | transcript=LINF_360007700-T1 | gene=LINF_360007700 | organism=Leishmania_infantum_JPCM5 | gene_product=eukaryotic translation initiation factor 3 subunit L - putative | transcript_product=eukaryotic translation initiation factor 3 su	26	1.21862e+09	2.02864e+09	2.02968e+09	3.61109e+09	4.20601e+09	3.80689e+09	1.75898e+09	3.87466e+09	0.453969	-1.13933	-0.836428	0.00469064	0.0158414	Not Regulated
183	LINF_360007100	LINF_360007100;LINF_360007000;LINF_360006900;LINF_360006800	LINF_360007100-T1-p1 | transcript=LINF_360007100-T1 | gene=LINF_360007100 | organism=Leishmania_infantum_JPCM5 | gene_product=elongation factor 2 | transcript_product=elongation factor 2 | location=LinJ.36:64322-66859(-) | protein_length=845 | sequence_SO=	40	2.27571e+09	2.03663e+09	1.99547e+09	6.51163e+09	4.93932e+09	6.38983e+09	2.1026e+09	5.94693e+09	0.353561	-1.49997	-1.02486	0.000330346	0.00258911	Not Regulated
193	LINF_350056500	LINF_350056500;LINF_330028300	LINF_350056500-T1-p1 | transcript=LINF_350056500-T1 | gene=LINF_350056500 | organism=Leishmania_infantum_JPCM5 | gene_product=Ribosomal protein L37e - putative | transcript_product=Ribosomal protein L37e - putative | location=LinJ.35:1921448-1921678(+) | p	3	3.9466e+09	4.40739e+09	4.52727e+09	3.29716e+09	3.25436e+09	2.56087e+09	4.29375e+09	3.03746e+09	1.4136	0.499372	0.0197944	0.0408878	0.0760089	Not Regulated
194	LINF_350055900	LINF_350055900	LINF_350055900-T1-p1 | transcript=LINF_350055900-T1 | gene=LINF_350055900 | organism=Leishmania_infantum_JPCM5 | gene_product=polyadenylate-binding protein 1 | transcript_product=polyadenylate-binding protein 1 | location=LinJ.35:1900065-1901747(+) | prote	22	9.56858e+08	1.35982e+09	1.21353e+09	6.27196e+09	6.05227e+09	7.2723e+09	1.17673e+09	6.53218e+09	0.180144	-2.47278	-1.53315	3.03851e-05	0.000519558	Not Regulated
199	LINF_350054100	LINF_350054100	LINF_350054100-T1-p1 | transcript=LINF_350054100-T1 | gene=LINF_350054100 | organism=Leishmania_infantum_JPCM5 | gene_product=proteasome alpha 1 subunit - putative | transcript_product=proteasome alpha 1 subunit - putative | location=LinJ.35:1825404-182615	9	3.88383e+08	3.9662e+08	3.98536e+08	3.59242e+08	3.25868e+08	4.14845e+08	3.94513e+08	3.66652e+08	1.07599	0.105662	-0.185919	0.553996	0.624768	Not Regulated
202	LINF_350052100	LINF_350052100	LINF_350052100-T1-p1 | transcript=LINF_350052100-T1 | gene=LINF_350052100 | organism=Leishmania_infantum_JPCM5 | gene_product=chaperone protein DNAj - putative | transcript_product=chaperone protein DNAj - putative | location=LinJ.35:1770031-1771506(+) | p	7	2.28568e+08	1.56043e+08	2.44589e+08	1.20785e+08	9.0143e+07	9.83281e+07	2.09733e+08	1.03085e+08	2.03456	1.02472	0.294287	0.00779595	0.0227292	Not Regulated
210	LINF_350047100	LINF_350047100	LINF_350047100-T1-p1 | transcript=LINF_350047100-T1 | gene=LINF_350047100 | organism=Leishmania_infantum_JPCM5 | gene_product=poly(A)-binding protein 2 | transcript_product=poly(A)-binding protein 2 | location=LinJ.35:1564840-1566597(+) | protein_length=58	32	7.64649e+09	9.78384e+09	8.12473e+09	2.96176e+10	3.24372e+10	3.93385e+10	8.51836e+09	3.37977e+10	0.252039	-1.98828	-1.28	9.23388e-05	0.00114548	Not Regulated
211	LINF_350045800	LINF_350045800	LINF_350045800-T1-p1 | transcript=LINF_350045800-T1 | gene=LINF_350045800 | organism=Leishmania_infantum_JPCM5 | gene_product=ATP-dependent RNA helicase - putative | transcript_product=ATP-dependent RNA helicase - putative | location=LinJ.35:1530030-153210	13	3.58042e+08	4.03048e+08	3.72895e+08	4.12765e+08	5.43036e+08	5.33834e+08	3.77995e+08	4.96545e+08	0.76125	-0.393557	-0.44676	0.0983549	0.151894	Not Regulated
216	LINF_350043900	LINF_350043900	LINF_350043900-T1-p1 | transcript=LINF_350043900-T1 | gene=LINF_350043900 | organism=Leishmania_infantum_JPCM5 | gene_product=30S Ribosomal protein S17-like protein | transcript_product=30S Ribosomal protein S17-like protein | location=LinJ.35:1451337-1452	9	8.14799e+08	8.33047e+08	5.90283e+08	8.9226e+08	8.02798e+08	8.73619e+08	7.46043e+08	8.56226e+08	0.871316	-0.198732	-0.344965	0.349473	0.425464	Not Regulated
217	LINF_350043800	LINF_350043800	LINF_350043800-T1-p1 | transcript=LINF_350043800-T1 | gene=LINF_350043800 | organism=Leishmania_infantum_JPCM5 | gene_product=proteasome beta 2 subunit - putative | transcript_product=proteasome beta 2 subunit - putative | location=LinJ.35:1449424-1450188(	4	1.77003e+08	1.59533e+08	1.87579e+08	1.26355e+08	1.14454e+08	1.29306e+08	1.74705e+08	1.23371e+08	1.41609	0.501912	0.0211212	0.0293724	0.0586212	Not Regulated
219	LINF_350043400	LINF_350043400;LINF_350043300	LINF_350043400-T1-p1 | transcript=LINF_350043400-T1 | gene=LINF_350043400 | organism=Leishmania_infantum_JPCM5 | gene_product=60S ribosomal protein L23 - putative | transcript_product=60S ribosomal protein L23 - putative | location=LinJ.35:1442687-1443106(	16	5.00071e+10	5.74267e+10	4.97937e+10	4.07867e+10	3.66275e+10	3.98589e+10	5.24091e+10	3.90911e+10	1.34069	0.42298	-0.0201207	0.0517987	0.0910314	Not Regulated
220	LINF_350043200	LINF_350043200;LINF_350043000	LINF_350043200-T1-p1 | transcript=LINF_350043200-T1 | gene=LINF_350043200 | organism=Leishmania_infantum_JPCM5 | gene_product=60S ribosomal protein L27A/L29 - putative | transcript_product=60S ribosomal protein L27A/L29 - putative | location=LinJ.35:144028	12	5.35703e+10	5.98189e+10	5.96044e+10	4.40174e+10	4.87963e+10	4.75121e+10	5.76645e+10	4.67752e+10	1.2328	0.301939	-0.0833642	0.12521	0.184081	Not Regulated
232	LINF_350038300	LINF_350038300;LINF_350038200	LINF_350038300-T1-p1 | transcript=LINF_350038300-T1 | gene=LINF_350038300 | organism=Leishmania_infantum_JPCM5 | gene_product=60S ribosomal subunit protein L31 - putative | transcript_product=60S ribosomal subunit protein L31 - putative | location=LinJ.35:	16	4.32325e+10	4.59674e+10	3.95751e+10	2.98394e+10	3.16772e+10	3.39993e+10	4.2925e+10	3.18386e+10	1.3482	0.431039	-0.0159099	0.0484786	0.0863967	Not Regulated
236	LINF_350036300	LINF_350036300	LINF_350036300-T1-p1 | transcript=LINF_350036300-T1 | gene=LINF_350036300 | organism=Leishmania_infantum_JPCM5 | gene_product=ATP-dependent RNA helicase - putative | transcript_product=ATP-dependent RNA helicase - putative | location=LinJ.35:1195359-119813	10	4.0029e+07	4.64403e+07	9.99239e+07	2.38518e+08	9.2895e+07	1.72662e+08	6.2131e+07	1.68025e+08	0.369772	-1.43529	-0.991065	0.0283576	0.0570155	Not Regulated		Dbp1; Leishmania's DDX3 paralog
237	LINF_350035900	LINF_350035900	LINF_350035900-T1-p1 | transcript=LINF_350035900-T1 | gene=LINF_350035900 | organism=Leishmania_infantum_JPCM5 | gene_product=ubiquitin-activating enzyme E1 - putative | transcript_product=ubiquitin-activating enzyme E1 - putative | location=LinJ.35:117059	2	3.82843e+06	1.50909e+06	3.81153e+06	5.63638e+06	3.38622e+06	6.86825e+06	3.04968e+06	5.29695e+06	0.575743	-0.796503	-0.657299	0.123642	0.182483	Not Regulated
239	LINF_350035100	LINF_350035100	LINF_350035100-T1-p1 | transcript=LINF_350035100-T1 | gene=LINF_350035100 | organism=Leishmania_infantum_JPCM5 | gene_product=chaperone protein DNAj - putative | transcript_product=chaperone protein DNAj - putative | location=LinJ.35:1145203-1146639(-) | p	26	4.85184e+09	7.39102e+09	6.88257e+09	5.85095e+09	6.28257e+09	8.11073e+09	6.37514e+09	6.74808e+09	0.944734	-0.08202	-0.283983	0.731305	0.785966	Not Regulated
240	LINF_350035000	LINF_350035000	LINF_350035000-T1-p1 | transcript=LINF_350035000-T1 | gene=LINF_350035000 | organism=Leishmania_infantum_JPCM5 | gene_product=hypothetical protein - conserved | transcript_product=hypothetical protein - conserved | location=LinJ.35:1139850-1140995(-) | pro	6	1.41132e+08	1.57259e+08	1.19626e+08	1.68396e+07	1.29627e+07	1.31413e+07	1.39339e+08	1.43145e+07	9.73408	3.28305	1.47426	6.11655e-06	0.000196766	Not Regulated
246	LINF_350030000	LINF_350030000	LINF_350030000-T1-p1 | transcript=LINF_350030000-T1 | gene=LINF_350030000 | organism=Leishmania_infantum_JPCM5 | gene_product=Nop53 (60S ribosomal biogenesis) - putative | transcript_product=Nop53 (60S ribosomal biogenesis) - putative | location=LinJ.35:96	5	1.24751e+08	1.30567e+08	8.66742e+07	8.23121e+07	5.26873e+07	2.50901e+07	1.13997e+08	5.33632e+07	2.13626	1.09508	0.331053	0.0412146	0.0763174	Not Regulated
247	LINF_350029800	LINF_350029800	LINF_350029800-T1-p1 | transcript=LINF_350029800-T1 | gene=LINF_350029800 | organism=Leishmania_infantum_JPCM5 | gene_product=ubiquitin-protein ligase - putative | transcript_product=ubiquitin-protein ligase - putative | location=LinJ.35:949447-956379(+) |	11	2.20895e+08	1.11269e+08	1.65024e+08	5.0878e+06	1.29213e+06	1.68945e+06	1.65729e+08	2.68979e+06	61.6142	5.94519	2.86523	5.15565e-05	0.000749025	Up
261	LINF_350025500	LINF_350025500	LINF_350025500-T1-p1 | transcript=LINF_350025500-T1 | gene=LINF_350025500 | organism=Leishmania_infantum_JPCM5 | gene_product=60S ribosomal protein L32 | transcript_product=60S ribosomal protein L32 | location=LinJ.35:755979-756380(+) | protein_length=133	4	7.85992e+09	7.24275e+09	7.25142e+09	5.0323e+09	5.49962e+09	5.59127e+09	7.45136e+09	5.3744e+09	1.38646	0.471402	0.00517963	0.0308608	0.0608244	Not Regulated
262	LINF_350025100	LINF_350025100;LINF_210027600	LINF_350025100-T1-p1 | transcript=LINF_350025100-T1 | gene=LINF_350025100 | organism=Leishmania_infantum_JPCM5 | gene_product=40S ribosomal protein S6 - putative | transcript_product=40S ribosomal protein S6 - putative | location=LinJ.35:732480-733229(+) |	20	1.24552e+11	1.42973e+11	1.14778e+11	9.30287e+10	8.31424e+10	1.06256e+11	1.27434e+11	9.41425e+10	1.35363	0.436835	-0.0128812	0.0678408	0.113247	Not Regulated
263	LINF_350024700	LINF_350024700	LINF_350024700-T1-p1 | transcript=LINF_350024700-T1 | gene=LINF_350024700 | organism=Leishmania_infantum_JPCM5 | gene_product=UBX domain containing protein - putative | transcript_product=UBX domain containing protein - putative | location=LinJ.35:719214-7	9	2.33639e+08	2.23859e+08	2.63811e+08	1.4739e+08	1.81965e+08	1.6912e+08	2.40437e+08	1.66159e+08	1.44703	0.533096	0.0374149	0.0284936	0.057168	Not Regulated
264	LINF_350024100	LINF_350024100;LINF_210013000	LINF_350024100-T1-p1 | transcript=LINF_350024100-T1 | gene=LINF_350024100 | organism=Leishmania_infantum_JPCM5 | gene_product=60S ribosomal protein L36 - putative | transcript_product=60S ribosomal protein L36 - putative | location=LinJ.35:706133-706450(+)	11	4.65625e+10	5.41304e+10	4.68596e+10	3.48313e+10	4.42716e+10	3.74886e+10	4.91842e+10	3.88638e+10	1.26555	0.339765	-0.0636002	0.121027	0.179041	Not Regulated
265	LINF_350023900	LINF_350023900;LINF_350023800;LINF_350023700	LINF_350023900-T1-p1 | transcript=LINF_350023900-T1 | gene=LINF_350023900 | organism=Leishmania_infantum_JPCM5 | gene_product=60S ribosomal protein L5 - putative | transcript_product=60S ribosomal protein L5 - putative | location=LinJ.35:702749-703666(+) |	16	5.65047e+10	6.35835e+10	5.79607e+10	4.37113e+10	4.08919e+10	5.57093e+10	5.93496e+10	4.67708e+10	1.26895	0.343631	-0.0615804	0.126748	0.185623	Not Regulated
267	LINF_350022600	LINF_350022600	LINF_350022600-T1-p1 | transcript=LINF_350022600-T1 | gene=LINF_350022600 | organism=Leishmania_infantum_JPCM5 | gene_product=Proteasome complex subunit Rpn13 ubiquitin receptor - putative | transcript_product=Proteasome complex subunit Rpn13 ubiquitin rec	6	1.96374e+08	1.30792e+08	1.262e+08	2.37936e+07	1.1536e+07	1.03714e+06	1.51122e+08	1.21222e+07	12.4665	3.63998	1.66076	0.00884807	0.0249905	Up
270	LINF_350021700	LINF_350021700;LINF_240026700	LINF_350021700-T1-p1 | transcript=LINF_350021700-T1 | gene=LINF_350021700 | organism=Leishmania_infantum_JPCM5 | gene_product=60S ribosomal protein L26 - putative | transcript_product=60S ribosomal protein L26 - putative | location=LinJ.35:640613-641044(-)	12	2.03867e+10	2.05746e+10	2.11214e+10	1.58691e+10	1.79263e+10	1.68812e+10	2.06942e+10	1.68922e+10	1.22508	0.292871	-0.0881025	0.125068	0.184059	Not Regulated
279	LINF_350019500	LINF_350019500;LINF_350019400;LINF_350019300;LINF_350019200;LINF_320046200	LINF_350019500-T1-p1 | transcript=LINF_350019500-T1 | gene=LINF_350019500 | organism=Leishmania_infantum_JPCM5 | gene_product=60S ribosomal protein L2 - putative | transcript_product=60S ribosomal protein L2 - putative | location=LinJ.35:543301-544083(+) |	20	6.27303e+10	7.19423e+10	6.62816e+10	4.86129e+10	4.17134e+10	4.99287e+10	6.69847e+10	4.67517e+10	1.43278	0.518815	0.0299531	0.0278161	0.0563447	Not Regulated
280	LINF_350018900	LINF_350018900	LINF_350018900-T1-p1 | transcript=LINF_350018900-T1 | gene=LINF_350018900 | organism=Leishmania_infantum_JPCM5 | gene_product=RNA binding protein - putative | transcript_product=RNA binding protein - putative | location=LinJ.35:525158-525856(+) | protein_l	4	3.23496e+08	2.42795e+08	3.48903e+08	1.69871e+08	1.85183e+08	1.93605e+08	3.05065e+08	1.82886e+08	1.66806	0.738169	0.144565	0.0149832	0.0361809	Not Regulated
283	LINF_350017900	LINF_350017900	LINF_350017900-T1-p1 | transcript=LINF_350017900-T1 | gene=LINF_350017900 | organism=Leishmania_infantum_JPCM5 | gene_product=ubiquitin-conjugating enzyme E2 - putative | transcript_product=ubiquitin-conjugating enzyme E2 - putative | location=LinJ.35:4927	2	2.46065e+07	3.28398e+07	4.58867e+07	6.84543e+06	6.97531e+06	7.00375e+06	3.44444e+07	6.9415e+06	4.96209	2.31095	0.966341	0.000182098	0.00171951	Not Regulated
297	LINF_350010700	LINF_350010700;LINF_320014400	LINF_350010700-T1-p1 | transcript=LINF_350010700-T1 | gene=LINF_350010700 | organism=Leishmania_infantum_JPCM5 | gene_product=60S ribosomal protein L18a - putative | transcript_product=60S ribosomal protein L18a - putative | location=LinJ.35:200181-200720(	15	8.62377e+10	9.59359e+10	8.18301e+10	7.62965e+10	6.98728e+10	7.11137e+10	8.80012e+10	7.24277e+10	1.21502	0.280983	-0.094314	0.155902	0.219187	Not Regulated
298	LINF_350009300	LINF_350009300;LINF_350009200	LINF_350009300-T1-p1 | transcript=LINF_350009300-T1 | gene=LINF_350009300 | organism=Leishmania_infantum_JPCM5 | gene_product=40S ribosomal protein S3A - putative | transcript_product=40S ribosomal protein S3A - putative | location=LinJ.35:121603-122397(+)	33	2.26186e+11	2.5555e+11	2.08384e+11	1.65596e+11	1.6379e+11	2.07972e+11	2.3004e+11	1.79119e+11	1.28428	0.360962	-0.0525248	0.115404	0.171963	Not Regulated
299	LINF_350008800	LINF_350008800	LINF_350008800-T1-p1 | transcript=LINF_350008800-T1 | gene=LINF_350008800 | organism=Leishmania_infantum_JPCM5 | gene_product=ATP-dependent DEAD-box RNA helicase - putative | transcript_product=ATP-dependent DEAD-box RNA helicase - putative | location=LinJ	15	2.46174e+09	1.94454e+09	2.50606e+09	9.30839e+08	6.53815e+08	1.01262e+09	2.30412e+09	8.65756e+08	2.66139	1.41218	0.496736	0.00130566	0.0065733	Not Regulated
303	LINF_350007500	LINF_350007500	LINF_350007500-T1-p1 | transcript=LINF_350007500-T1 | gene=LINF_350007500 | organism=Leishmania_infantum_JPCM5 | gene_product=60S ribosomal protein L30 | transcript_product=60S ribosomal protein L30 | location=LinJ.35:65804-66118(+) | protein_length=104 |	9	4.51296e+10	5.27671e+10	4.56728e+10	3.77207e+10	4.08553e+10	3.41846e+10	4.78565e+10	3.75869e+10	1.27322	0.348486	-0.0590437	0.103157	0.157642	Not Regulated
314	LINF_340051400	LINF_340051400;LINF_340051100	LINF_340051400-T1-p1 | transcript=LINF_340051400-T1 | gene=LINF_340051400 | organism=Leishmania_infantum_JPCM5 | gene_product=20s proteasome beta 7 subunit - (putative) | transcript_product=20s proteasome beta 7 subunit - (putative) | location=LinJ.34:1820	7	1.0568e+08	7.43402e+07	1.29933e+08	6.06843e+07	9.59213e+07	6.48519e+07	1.03318e+08	7.38192e+07	1.39961	0.485021	0.0122958	0.168957	0.233465	Not Regulated
325	LINF_340045800	LINF_340045800	LINF_340045800-T1-p1 | transcript=LINF_340045800-T1 | gene=LINF_340045800 | organism=Leishmania_infantum_JPCM5 | gene_product=ribosomal protein L14 - putative | transcript_product=ribosomal protein L14 - putative | location=LinJ.34:1639856-1640428(+) | pro	4	2.71752e+08	2.61764e+08	2.14279e+08	4.63708e+07	9.05337e+07	7.44885e+07	2.49265e+08	7.04644e+07	3.53746	1.82271	0.711239	0.000901935	0.00497637	Not Regulated
331	LINF_340044300	LINF_340044300	LINF_340044300-T1-p1 | transcript=LINF_340044300-T1 | gene=LINF_340044300 | organism=Leishmania_infantum_JPCM5 | gene_product=50S ribosomal protein L13-like protein | transcript_product=50S ribosomal protein L13-like protein | location=LinJ.34:1598692-1599	8	5.9773e+08	5.11201e+08	4.84966e+08	5.36831e+08	4.84229e+08	4.14409e+08	5.31299e+08	4.7849e+08	1.11037	0.151034	-0.162212	0.467278	0.541119	Not Regulated
334	LINF_340044000	LINF_340044000	LINF_340044000-T1-p1 | transcript=LINF_340044000-T1 | gene=LINF_340044000 | organism=Leishmania_infantum_JPCM5 | gene_product=60S ribosomal protein L21 - putative | transcript_product=60S ribosomal protein L21 - putative | location=LinJ.34:1587253-1587732(	15	7.71176e+10	9.03566e+10	7.70262e+10	5.5869e+10	5.75561e+10	5.96843e+10	8.15001e+10	5.77032e+10	1.4124	0.498151	0.0191564	0.0294872	0.0587885	Not Regulated
341	LINF_340041200	LINF_340041200	LINF_340041200-T1-p1 | transcript=LINF_340041200-T1 | gene=LINF_340041200 | organism=Leishmania_infantum_JPCM5 | gene_product=cleavage and polyadenylation specificity factor - putative | transcript_product=cleavage and polyadenylation specificity factor -	4	9.0623e+07	1.10721e+08	6.94664e+07	6.95171e+07	2.27561e+07	3.75376e+06	9.027e+07	3.2009e+07	2.82015	1.49577	0.540411	0.0724765	0.119826	Not Regulated
343	LINF_340041000	LINF_340041000	LINF_340041000-T1-p1 | transcript=LINF_340041000-T1 | gene=LINF_340041000 | organism=Leishmania_infantum_JPCM5 | gene_product=HECT-domain (ubiquitin-transferase) - putative | transcript_product=HECT-domain (ubiquitin-transferase) - putative | location=LinJ	2	2.18743e+07	2.7354e+07	1.84325e+07	1.70699e+06	1.29213e+06	1.68945e+06	2.25536e+07	1.56286e+06	14.431	3.8511	1.77107	4.74879e-06	0.000169102	Not Regulated
352	LINF_340035700	LINF_340035700;LINF_340035600;LINF_320038800	LINF_340035700-T1-p1 | transcript=LINF_340035700-T1 | gene=LINF_340035700 | organism=Leishmania_infantum_JPCM5 | gene_product=ribosomal protein L3 - putative | transcript_product=ribosomal protein L3 - putative | location=LinJ.34:1303857-1305116(+) | prote	34	9.39629e+10	1.30589e+11	1.2035e+11	9.63426e+10	9.56137e+10	1.09889e+11	1.14967e+11	1.00615e+11	1.14264	0.192377	-0.14061	0.411268	0.486044	Not Regulated
354	LINF_340033900	LINF_340033900	LINF_340033900-T1-p1 | transcript=LINF_340033900-T1 | gene=LINF_340033900 | organism=Leishmania_infantum_JPCM5 | gene_product=40S ribosomal protein S19 protein - putative | transcript_product=40S ribosomal protein S19 protein - putative | location=LinJ.34:	16	7.6433e+10	8.60561e+10	7.25086e+10	6.38176e+10	5.86204e+10	5.73612e+10	7.83326e+10	5.99331e+10	1.307	0.38626	-0.0393066	0.0710394	0.117655	Not Regulated
363	LINF_340030100	LINF_340030100;LINF_100005600	LINF_340030100-T1-p1 | transcript=LINF_340030100-T1 | gene=LINF_340030100 | organism=Leishmania_infantum_JPCM5 | gene_product=ribosomal protein l35a - putative | transcript_product=ribosomal protein l35a - putative | location=LinJ.34:1048645-1049079(-) | p	10	8.19282e+09	9.2527e+09	8.85965e+09	7.06793e+09	6.07288e+09	4.85401e+09	8.76839e+09	5.99828e+09	1.46182	0.547765	0.0450792	0.0377363	0.0712671	Not Regulated
369	LINF_340025500	LINF_340025500	LINF_340025500-T1-p1 | transcript=LINF_340025500-T1 | gene=LINF_340025500 | organism=Leishmania_infantum_JPCM5 | gene_product=ATP-dependent RNA helicase - putative | transcript_product=ATP-dependent RNA helicase - putative | location=LinJ.34:859759-862170(	6	1.62585e+08	2.48491e+07	3.56303e+07	1.21306e+08	6.14131e+07	1.31622e+08	7.43548e+07	1.0478e+08	0.709625	-0.494871	-0.499697	0.275064	0.345514	Not Regulated
370	LINF_340022700	LINF_340022700	LINF_340022700-T1-p1 | transcript=LINF_340022700-T1 | gene=LINF_340022700 | organism=Leishmania_infantum_JPCM5 | gene_product=ATP dependent DEAD-box helicase - putative | transcript_product=ATP dependent DEAD-box helicase - putative | location=LinJ.34:7307	4	1.34157e+07	5.75629e+06	1.92515e+07	2.93667e+07	4.79906e+07	1.2155e+07	1.28078e+07	2.98374e+07	0.429255	-1.22009	-0.878625	0.129198	0.188629	Not Regulated
378	LINF_340018900	LINF_340018900	LINF_340018900-T1-p1 | transcript=LINF_340018900-T1 | gene=LINF_340018900 | organism=Leishmania_infantum_JPCM5 | gene_product=ATP-dependent RNA helicase-like protein | transcript_product=ATP-dependent RNA helicase-like protein | location=LinJ.34:568142-572	8	1.86818e+07	2.27192e+07	3.70076e+07	5.28853e+07	6.88119e+07	4.23546e+07	2.61362e+07	5.46839e+07	0.47795	-1.06507	-0.797624	0.017978	0.0413103	Not Regulated
386	LINF_340014400	LINF_340014400;LINF_150007100	LINF_340014400-T1-p1 | transcript=LINF_340014400-T1 | gene=LINF_340014400 | organism=Leishmania_infantum_JPCM5 | gene_product=60S ribosomal protein L13a - putative | transcript_product=60S ribosomal protein L13a - putative | location=LinJ.34:388623-389291(	15	4.73895e+10	5.44535e+10	4.61687e+10	3.5314e+10	3.48433e+10	3.32265e+10	4.93372e+10	3.44613e+10	1.43167	0.5177	0.0293707	0.0249877	0.0516067	Not Regulated
387	LINF_340014200	LINF_340014200;LINF_340014000	LINF_340014200-T1-p1 | transcript=LINF_340014200-T1 | gene=LINF_340014200 | organism=Leishmania_infantum_JPCM5 | gene_product=elongation factor 1-beta | transcript_product=elongation factor 1-beta | location=LinJ.34:382323-383042(+) | protein_length=239 |	2	1.2781e+08	7.8107e+07	9.45984e+07	1.72591e+08	7.09736e+07	1.51238e+08	1.00172e+08	1.31601e+08	0.761179	-0.393693	-0.446831	0.456448	0.53117	Not Regulated
388	LINF_340013100	LINF_340013100	LINF_340013100-T1-p1 | transcript=LINF_340013100-T1 | gene=LINF_340013100 | organism=Leishmania_infantum_JPCM5 | gene_product=CBF/Mak21 family - putative | transcript_product=CBF/Mak21 family - putative | location=LinJ.34:341663-343069(+) | protein_length=	3	2.16332e+07	1.92101e+07	3.48324e+07	3.11832e+07	9.59546e+06	2.55352e+07	2.52252e+07	2.21046e+07	1.14118	0.190521	-0.14158	0.57214	0.64104	Not Regulated
390	LINF_340012100	LINF_340012100	LINF_340012100-T1-p1 | transcript=LINF_340012100-T1 | gene=LINF_340012100 | organism=Leishmania_infantum_JPCM5 | gene_product=proteasome regulatory non-ATPase subunit 11 - putative | transcript_product=proteasome regulatory non-ATPase subunit 11 - putative	7	6.0601e+08	4.47685e+08	5.06283e+08	2.53693e+08	1.7829e+08	3.23319e+08	5.19993e+08	2.51768e+08	2.06537	1.0464	0.305615	0.00930485	0.0259333	Not Regulated
395	LINF_340009500	LINF_340009500;LINF_250018100	LINF_340009500-T1-p1 | transcript=LINF_340009500-T1 | gene=LINF_340009500 | organism=Leishmania_infantum_JPCM5 | gene_product=ribosomal protein S25 | transcript_product=ribosomal protein S25 | location=LinJ.34:152320-152682(+) | protein_length=120 | sequen	9	6.02223e+10	6.81158e+10	5.36839e+10	4.40736e+10	4.59253e+10	4.53216e+10	6.0674e+10	4.51068e+10	1.34512	0.427733	-0.0176371	0.058492	0.100513	Not Regulated
400	LINF_340008600	LINF_340008600	LINF_340008600-T1-p1 | transcript=LINF_340008600-T1 | gene=LINF_340008600 | organism=Leishmania_infantum_JPCM5 | gene_product=eukaryotic translation initiation factor 5 - putative | transcript_product=eukaryotic translation initiation factor 5 - putative |	8	5.47191e+08	5.29483e+08	5.94027e+08	3.24026e+08	3.26234e+08	4.4783e+08	5.56901e+08	3.6603e+08	1.52146	0.605458	0.0752241	0.0254763	0.0524448	Not Regulated
427	LINF_330037200	LINF_330037200	LINF_330037200-T1-p1 | transcript=LINF_330037200-T1 | gene=LINF_330037200 | organism=Leishmania_infantum_JPCM5 | gene_product=GTP-binding protein /elongation factor tu C-terminal domain containing protein - putative | transcript_product=GTP-binding elongation factor tu family protein -	3	2.08854e+06	1.73511e+06	7.33934e+06	2.7515e+07	5.34273e+07	2.93658e+07	3.721e+06	3.67694e+07	0.101198	-3.30474	-1.96785	0.00138973	0.00687389	Down
414	LINF_330042500	LINF_330042500;LINF_130022200	LINF_330042500-T1-p1 | transcript=LINF_330042500-T1 | gene=LINF_330042500 | organism=Leishmania_infantum_JPCM5 | gene_product=60S ribosomal protein L44 - putative | transcript_product=60S ribosomal protein L44 - putative | location=LinJ.33:1519249-1519569(	4	1.00817e+10	1.04048e+10	9.13679e+09	7.03381e+09	7.11466e+09	6.65138e+09	9.87444e+09	6.93328e+09	1.42421	0.510161	0.0254314	0.0236959	0.0495317	Not Regulated
418	LINF_330041600	LINF_330041600;LINF_190008800	LINF_330041600-T1-p1 | transcript=LINF_330041600-T1 | gene=LINF_330041600 | organism=Leishmania_infantum_JPCM5 | gene_product=40S ribosomal protein S13 - putative | transcript_product=40S ribosomal protein S13 - putative | location=LinJ.33:1497295-1497750(	14	2.83988e+10	3.10487e+10	2.54317e+10	2.45313e+10	2.52836e+10	2.27307e+10	2.82931e+10	2.41819e+10	1.17001	0.226525	-0.122768	0.255535	0.327044	Not Regulated
429	LINF_330036700	LINF_330036700	LINF_330036700-T1-p1 | transcript=LINF_330036700-T1 | gene=LINF_330036700 | organism=Leishmania_infantum_JPCM5 | gene_product=translation initiation factor IF-2 - putative | transcript_product=translation initiation factor IF-2 - putative | location=LinJ.3	18	3.98337e+08	3.71966e+08	4.79015e+08	6.54153e+08	1.02764e+09	8.25676e+08	4.16439e+08	8.35823e+08	0.498238	-1.00509	-0.766287	0.00675566	0.0204348	Not Regulated
440	LINF_330033000	LINF_330033000	LINF_330033000-T1-p1 | transcript=LINF_330033000-T1 | gene=LINF_330033000 | organism=Leishmania_infantum_JPCM5 | gene_product=heat shock protein - putative | transcript_product=heat shock protein - putative | location=LinJ.33:1026613-1028517(+) | protein_l	4	2.24841e+07	6.21324e+06	1.4939e+07	3.73353e+07	1.45416e+07	1.33856e+07	1.45454e+07	2.17542e+07	0.668628	-0.580725	-0.544555	0.373994	0.448982	Not Regulated
450	LINF_330027700	LINF_330027700	LINF_330027700-T1-p1 | transcript=LINF_330027700-T1 | gene=LINF_330027700 | organism=Leishmania_infantum_JPCM5 | gene_product=ribosome assembly protein RRB1 - putative | transcript_product=ribosome assembly protein RRB1 - putative | location=LinJ.33:800424	12	5.93505e+08	7.17532e+08	6.44106e+08	1.18908e+09	1.18519e+09	1.60811e+09	6.51714e+08	1.32746e+09	0.490949	-1.02636	-0.777397	0.00320489	0.0122837	Not Regulated
473	LINF_330016500	LINF_330016500;LINF_150017600	LINF_330016500-T1-p1 | transcript=LINF_330016500-T1 | gene=LINF_330016500 | organism=Leishmania_infantum_JPCM5 | gene_product=40S ribosomal protein S3 - putative | transcript_product=40S ribosomal protein S3 - putative | location=LinJ.33:366287-366946(+) |	23	4.42179e+10	5.14094e+10	4.89512e+10	3.50029e+10	3.44426e+10	3.27007e+10	4.81928e+10	3.40487e+10	1.41541	0.501219	0.0207591	0.0265374	0.0542174	Not Regulated
474	LINF_330016300	LINF_330016300	LINF_330016300-T1-p1 | transcript=LINF_330016300-T1 | gene=LINF_330016300 | organism=Leishmania_infantum_JPCM5 | gene_product=dnaj chaperone-like protein | transcript_product=dnaj chaperone-like protein | location=LinJ.33:361611-363356(+) | protein_length=	4	1.72081e+08	1.44797e+08	1.49056e+08	1.70699e+06	1.29213e+06	1.68945e+06	1.55311e+08	1.56286e+06	99.3763	6.63483	3.22556	8.63991e-08	3.52379e-05	Up
476	LINF_330014100	LINF_330014100;LINF_150018200	LINF_330014100-T1-p1 | transcript=LINF_330014100-T1 | gene=LINF_330014100 | organism=Leishmania_infantum_JPCM5 | gene_product=60S ribosomal protein L6 - putative | transcript_product=60S ribosomal protein L6 - putative | location=LinJ.33:275134-275721(+) |	20	1.11599e+11	1.18206e+11	9.45115e+10	7.79254e+10	7.08888e+10	8.15269e+10	1.08105e+11	7.67804e+10	1.40798	0.493628	0.0167928	0.0390325	0.0729889	Not Regulated
486	LINF_330010000	LINF_330010000;LINF_330009900;LINF_330009800;LINF_330009500;LINF_330009400;LINF_330009300;LINF_330009200;LINF_330009100;LINF_330009000;LINF_330009600;LINF_330009700	LINF_330010000-T1-p1 | transcript=LINF_330010000-T1 | gene=LINF_330010000 | organism=Leishmania_infantum_JPCM5 | gene_product=heat shock protein 83-17 | transcript_product=heat shock protein 83-17 | location=LinJ.33:149828-151930(-) | protein_length=700 |	18	3.37167e+08	3.4569e+08	3.01064e+08	1.14883e+09	9.59962e+08	4.94637e+08	3.27974e+08	8.67811e+08	0.377932	-1.4038	-0.974611	0.00989078	0.0268565	Not Regulated
514	LINF_320040500	LINF_320040500	LINF_320040500-T1-p1 | transcript=LINF_320040500-T1 | gene=LINF_320040500 | organism=Leishmania_infantum_JPCM5 | gene_product=chaperone protein DNAj - putative | transcript_product=chaperone protein DNAj - putative | location=LinJ.32:1320927-1322129(+) | p	3	3.61749e+07	3.30211e+07	4.44481e+07	1.05269e+07	1.10446e+07	1.34464e+07	3.78814e+07	1.16726e+07	3.24531	1.69836	0.646262	0.000235025	0.00200936	Not Regulated
515	LINF_320040200	LINF_320040200	LINF_320040200-T1-p1 | transcript=LINF_320040200-T1 | gene=LINF_320040200 | organism=Leishmania_infantum_JPCM5 | gene_product=chaperonin alpha subunit - putative | transcript_product=chaperonin alpha subunit - putative | location=LinJ.32:1304422-1306062(+)	21	1.44799e+09	1.11206e+09	1.61336e+09	5.16207e+08	3.56839e+08	4.77391e+08	1.39114e+09	4.50146e+08	3.09041	1.6278	0.609396	0.000673826	0.00413934	Not Regulated
517	LINF_320039600	LINF_320039600	LINF_320039600-T1-p1 | transcript=LINF_320039600-T1 | gene=LINF_320039600 | organism=Leishmania_infantum_JPCM5 | gene_product=50S ribosome-binding GTPase/Miro-like protein/Ras family - putative | transcript_product=50S ribosome-binding GTPase/Miro-like pro	3	1.5554e+08	4.59359e+07	6.78751e+07	1.93456e+07	2.40099e+07	2.23565e+07	8.97838e+07	2.1904e+07	4.09897	2.03526	0.822295	0.0079542	0.0229788	Not Regulated
530	LINF_320034100	LINF_320034100;LINF_320033900	LINF_320034100-T1-p1 | transcript=LINF_320034100-T1 | gene=LINF_320034100 | organism=Leishmania_infantum_JPCM5 | gene_product=ribosomal protein L27 - putative | transcript_product=ribosomal protein L27 - putative | location=LinJ.32:1063569-1063973(-) | pro	8	2.5851e+10	2.92374e+10	2.37011e+10	1.78382e+10	1.55684e+10	1.42683e+10	2.62632e+10	1.58916e+10	1.65264	0.724773	0.137566	0.00961565	0.0263736	Not Regulated
552	LINF_320023200	LINF_320023200	LINF_320023200-T1-p1 | transcript=LINF_320023200-T1 | gene=LINF_320023200 | organism=Leishmania_infantum_JPCM5 | gene_product=pumilio/PUF RNA binding protein 7 - putative | transcript_product=pumilio/PUF RNA binding protein 7 - putative | location=LinJ.32:	11	2.97569e+08	3.10769e+08	3.36255e+08	2.31643e+08	3.16781e+08	1.3985e+08	3.14865e+08	2.29425e+08	1.37241	0.456711	-0.00249621	0.158628	0.222524	Not Regulated
559	LINF_320017700	LINF_320017700	LINF_320017700-T1-p1 | transcript=LINF_320017700-T1 | gene=LINF_320017700 | organism=Leishmania_infantum_JPCM5 | gene_product=proteasome regulatory non-ATP-ase subunit - putative | transcript_product=proteasome regulatory non-ATP-ase subunit - putative | l	7	4.88363e+08	4.21162e+08	4.44871e+08	3.02448e+08	1.69062e+08	2.48522e+08	4.51465e+08	2.40011e+08	1.88102	0.911517	0.235139	0.0121811	0.0314625	Not Regulated
563	LINF_320016600	LINF_320016600	LINF_320016600-T1-p1 | transcript=LINF_320016600-T1 | gene=LINF_320016600 | organism=Leishmania_infantum_JPCM5 | gene_product=HECT-domain (ubiquitin-transferase) - putative | transcript_product=HECT-domain (ubiquitin-transferase) - putative | location=LinJ	16	3.42886e+08	2.53557e+08	4.09011e+08	2.37555e+08	1.31997e+08	1.82516e+08	3.35152e+08	1.84022e+08	1.82125	0.864932	0.210799	0.0302023	0.0597593	Not Regulated
576	LINF_320011000	LINF_320011000	LINF_320011000-T1-p1 | transcript=LINF_320011000-T1 | gene=LINF_320011000 | organism=Leishmania_infantum_JPCM5 | gene_product=ATP-dependent DEAD/H RNA helicase - putative | transcript_product=ATP-dependent DEAD/H RNA helicase - putative | location=LinJ.32:	6	3.87137e+07	4.26543e+07	4.16622e+07	4.8914e+07	8.60274e+07	6.85454e+07	4.10101e+07	6.78289e+07	0.604611	-0.725922	-0.620421	0.0367334	0.0697965	Not Regulated
579	LINF_320009600	LINF_320009600	LINF_320009600-T1-p1 | transcript=LINF_320009600-T1 | gene=LINF_320009600 | organism=Leishmania_infantum_JPCM5 | gene_product=40S ribosomal protein S2 | transcript_product=40S ribosomal protein S2 | location=LinJ.32:168638-169432(-) | protein_length=264 |	26	1.01634e+11	1.12282e+11	9.59568e+10	7.80006e+10	7.36084e+10	9.26338e+10	1.03291e+11	8.14143e+10	1.26871	0.343361	-0.0617213	0.114377	0.17134	Not Regulated
581	LINF_320009400	LINF_320009400;LINF_240005200	LINF_320009400-T1-p1 | transcript=LINF_320009400-T1 | gene=LINF_320009400 | organism=Leishmania_infantum_JPCM5 | gene_product=60S ribosomal protein L17 - putative | transcript_product=60S ribosomal protein L17 - putative | location=LinJ.32:164482-164982(-)	10	1.36778e+10	1.06177e+10	1.20851e+10	6.76865e+09	7.53187e+09	9.48316e+09	1.21269e+10	7.92789e+09	1.52965	0.613198	0.0792683	0.0300041	0.0595066	Not Regulated
582	LINF_320009100	LINF_320009100	LINF_320009100-T1-p1 | transcript=LINF_320009100-T1 | gene=LINF_320009100 | organism=Leishmania_infantum_JPCM5 | gene_product=ATP-dependent RNA helicase - putative | transcript_product=ATP-dependent RNA helicase - putative | location=LinJ.32:154966-156810(	30	2.08854e+06	1.73511e+06	2.92473e+07	5.59362e+09	5.1219e+09	7.07377e+09	1.10236e+07	5.92977e+09	0.00185903	-9.07123	-4.98084	0.00011191	0.00127189	Down		DDX3
583	LINF_320009000	LINF_320009000	LINF_320009000-T1-p1 | transcript=LINF_320009000-T1 | gene=LINF_320009000 | organism=Leishmania_infantum_JPCM5 | gene_product=19S proteasome non-atpase subunit 8 | transcript_product=19S proteasome non-atpase subunit 8 | location=LinJ.32:140705-141784(-) |	8	6.61002e+08	5.59845e+08	5.94339e+08	4.35417e+08	2.51813e+08	4.47712e+08	6.05062e+08	3.78314e+08	1.59937	0.677499	0.112866	0.0439666	0.080162	Not Regulated
589	LINF_320006400	LINF_320006400	LINF_320006400-T1-p1 | transcript=LINF_320006400-T1 | gene=LINF_320006400 | organism=Leishmania_infantum_JPCM5 | gene_product=Armadillo/beta-catenin-like repeat - putative | transcript_product=Armadillo/beta-catenin-like repeat - putative | location=LinJ.3	4	6.19491e+07	3.09294e+07	6.30177e+07	1.04014e+06	1.29213e+06	1.18481e+06	5.19654e+07	1.17236e+06	44.3255	5.47006	2.61698	4.70017e-06	0.000169102	Up
599	LINF_310037200	LINF_310037200	LINF_310037200-T1-p1 | transcript=LINF_310037200-T1 | gene=LINF_310037200 | organism=Leishmania_infantum_JPCM5 | gene_product=ribosomal protein l7/l12-like protein | transcript_product=ribosomal protein l7/l12-like protein | location=LinJ.31:1406040-140667	3	6.16522e+08	7.31199e+08	5.57309e+08	2.97239e+08	3.71289e+08	3.46941e+08	6.3501e+08	3.3849e+08	1.87601	0.907667	0.233128	0.00446902	0.0153276	Not Regulated
615	LINF_310028300	LINF_310028300;LINF_310026800;LINF_090015200;LINF_360043900	LINF_310028300-T1-p1 | transcript=LINF_310028300-T1 | gene=LINF_310028300 | organism=Leishmania_infantum_JPCM5 | gene_product=ubiquitin-fusion protein | transcript_product=ubiquitin-fusion protein | location=LinJ.31:1033618-1034004(-) | protein_length=128	8	5.83501e+09	6.20311e+09	6.30567e+09	3.99547e+09	4.21756e+09	4.06436e+09	6.11459e+09	4.09246e+09	1.49411	0.579287	0.0615495	0.0124645	0.0318873	Not Regulated
653	LINF_300043100	LINF_300043100	LINF_300043100-T1-p1 | transcript=LINF_300043100-T1 | gene=LINF_300043100 | organism=Leishmania_infantum_JPCM5 | gene_product=60S acidic ribosomal protein P2 - putative | transcript_product=60S acidic ribosomal protein P2 - putative | location=LinJ.30:1350	15	4.5042e+10	5.02015e+10	4.81756e+10	2.99949e+10	3.61678e+10	3.1926e+10	4.78063e+10	3.26962e+10	1.46214	0.548078	0.0452432	0.0211385	0.0456958	Not Regulated
656	LINF_300042300	LINF_300042300;LINF_350024000	LINF_300042300-T1-p1 | transcript=LINF_300042300-T1 | gene=LINF_300042300 | organism=Leishmania_infantum_JPCM5 | gene_product=ribosomal protein L15 - putative | transcript_product=ribosomal protein L15 - putative | location=LinJ.30:1326298-1326912(+) | pro	10	2.99154e+10	3.13178e+10	2.73997e+10	1.76866e+10	1.76204e+10	1.98382e+10	2.95443e+10	1.83817e+10	1.60726	0.684607	0.116579	0.00776065	0.0226611	Not Regulated
658	LINF_300041700	LINF_300041700	LINF_300041700-T1-p1 | transcript=LINF_300041700-T1 | gene=LINF_300041700 | organism=Leishmania_infantum_JPCM5 | gene_product=40S ribosomal protein S14 | transcript_product=40S ribosomal protein S14 | location=LinJ.30:1309604-1310038(+) | protein_length=14	2	2.08854e+06	1.73511e+06	2.00382e+06	3.29184e+08	1.0229e+08	1.55752e+07	1.94249e+06	1.49017e+08	0.0130354	-6.26142	-3.51271	0.00277549	0.0111607	Not Regulated
667	LINF_300039100	LINF_300039100;LINF_210018100	LINF_300039100-T1-p1 | transcript=LINF_300039100-T1 | gene=LINF_300039100 | organism=Leishmania_infantum_JPCM5 | gene_product=60S ribosomal protein L9 - putative | transcript_product=60S ribosomal protein L9 - putative | location=LinJ.30:1213939-1214511(+)	18	1.04624e+11	1.14829e+11	1.05903e+11	7.92883e+10	7.97069e+10	8.69995e+10	1.08452e+11	8.19982e+10	1.32261	0.40339	-0.0303563	0.0527213	0.0923612	Not Regulated
669	LINF_300038200	LINF_300038200	LINF_300038200-T1-p1 | transcript=LINF_300038200-T1 | gene=LINF_300038200 | organism=Leishmania_infantum_JPCM5 | gene_product=ATP-dependent RNA helicase - putative | transcript_product=ATP-dependent RNA helicase - putative | location=LinJ.30:1185157-118824	2	6.83152e+06	6.08997e+06	8.82198e+06	8.75731e+06	7.53469e+06	8.70177e+06	7.24782e+06	8.33126e+06	0.869956	-0.200986	-0.346142	0.354761	0.430797	Not Regulated
672	LINF_300037600	LINF_300037600;LINF_280010400	LINF_300037600-T1-p1 | transcript=LINF_300037600-T1 | gene=LINF_300037600 | organism=Leishmania_infantum_JPCM5 | gene_product=ribosomal protein S26 - putative | transcript_product=ribosomal protein S26 - putative | location=LinJ.30:1171493-1171831(-) | pro	7	2.93066e+10	3.46321e+10	2.75111e+10	1.85297e+10	2.02917e+10	1.82943e+10	3.04832e+10	1.90386e+10	1.60113	0.679092	0.113698	0.0109227	0.0289792	Not Regulated
677	LINF_300036000	LINF_300036000	LINF_300036000-T1-p1 | transcript=LINF_300036000-T1 | gene=LINF_300036000 | organism=Leishmania_infantum_JPCM5 | gene_product=eukaryotic translation initiation factor 3 subunit 7-like protein | transcript_product=eukaryotic translation initiation factor 3	18	6.68236e+08	1.00242e+09	9.91951e+08	1.88097e+09	2.42934e+09	1.94449e+09	8.87535e+08	2.08493e+09	0.42569	-1.23212	-0.884911	0.00249434	0.010302	Not Regulated
706	LINF_300024800	LINF_300024800	LINF_300024800-T1-p1 | transcript=LINF_300024800-T1 | gene=LINF_300024800 | organism=Leishmania_infantum_JPCM5 | gene_product=cyclosome subunit-like protein | transcript_product=cyclosome subunit-like protein | location=LinJ.30:701279-707761(+) | protein_l	6	5.82634e+07	2.58961e+07	4.45038e+07	1.05439e+07	4.96651e+06	6.69933e+06	4.28878e+07	7.40326e+06	5.79309	2.53433	1.08306	0.00107883	0.00570367	Not Regulated
723	LINF_300014700	LINF_300014700	LINF_300014700-T1-p1 | transcript=LINF_300014700-T1 | gene=LINF_300014700 | organism=Leishmania_infantum_JPCM5 | gene_product=ubiquitin-protein ligase - putative | transcript_product=ubiquitin-protein ligase - putative | location=LinJ.30:296281-300486(+) |	9	1.89159e+08	1.5011e+08	1.98299e+08	4.06904e+07	1.09881e+07	6.21682e+07	1.79189e+08	3.79489e+07	4.72186	2.23936	0.928934	0.00851485	0.0243025	Not Regulated
730	LINF_300012500	LINF_300012500	LINF_300012500-T1-p1 | transcript=LINF_300012500-T1 | gene=LINF_300012500 | organism=Leishmania_infantum_JPCM5 | gene_product=co-chaperone GrpE - putative | transcript_product=co-chaperone GrpE - putative | location=LinJ.30:233819-234478(+) | protein_lengt	5	1.04544e+08	8.9752e+07	1.19871e+08	3.91067e+06	2.59446e+07	3.50783e+07	1.04722e+08	2.16445e+07	4.83828	2.2745	0.947294	0.0178218	0.0410507	Not Regulated
731	LINF_300012300	LINF_300012300	LINF_300012300-T1-p1 | transcript=LINF_300012300-T1 | gene=LINF_300012300 | organism=Leishmania_infantum_JPCM5 | gene_product=CDC16 - putative |Anaphase-promoting complex-subunit 6| location=LinJ.30:226119-227759(-) | protein_length=546 | sequence_SO=chro	8	1.27451e+08	1.08507e+08	1.15246e+08	1.06031e+07	1.29213e+06	1.68945e+06	1.17068e+08	4.52824e+06	25.8529	4.69226	2.21057	0.000673897	0.00413934	Up
735	LINF_300011300	LINF_300011300	LINF_300011300-T1-p1 | transcript=LINF_300011300-T1 | gene=LINF_300011300 | organism=Leishmania_infantum_JPCM5 | gene_product=ribosome biogenesis regulatory protein (RRS1) - putative | transcript_product=ribosome biogenesis regulatory protein (RRS1) - puta	7	4.2792e+08	4.37868e+08	4.18394e+08	3.73845e+08	4.55179e+08	4.30257e+08	4.28061e+08	4.1976e+08	1.01977	0.02825	-0.226367	0.856478	0.894167	Not Regulated
738	LINF_300009700	LINF_300009700	LINF_300009700-T1-p1 | transcript=LINF_300009700-T1 | gene=LINF_300009700 | organism=Leishmania_infantum_JPCM5 | gene_product=aspartyl-tRNA synthetase - putative | transcript_product=aspartyl-tRNA synthetase - putative | location=LinJ.30:150984-152636(-) |	3	5.22251e+07	7.39777e+07	7.00158e+07	1.70699e+06	3.58975e+07	1.68945e+06	6.54062e+07	1.3098e+07	4.9936	2.32008	0.971113	0.0233468	0.0491077	Not Regulated
739	LINF_300009600	LINF_300009600	LINF_300009600-T1-p1 | transcript=LINF_300009600-T1 | gene=LINF_300009600 | organism=Leishmania_infantum_JPCM5 | gene_product=eukaryotic translation initiation factor 4E - putative | transcript_product=eukaryotic translation initiation factor 4E - putative	2	2.38054e+07	8.39701e+06	1.89083e+07	1.79446e+07	1.15011e+07	6.89396e+06	1.70369e+07	1.21132e+07	1.40647	0.492082	0.0159851	0.40904	0.485224	Not Regulated
745	LINF_300007100	LINF_300007100	LINF_300007100-T1-p1 | transcript=LINF_300007100-T1 | gene=LINF_300007100 | organism=Leishmania_infantum_JPCM5 | gene_product=ribosomal RNA adenine dimethylase family protein - putative | transcript_product=ribosomal RNA adenine dimethylase family protein	15	1.0836e+09	1.44279e+09	1.12182e+09	7.16769e+08	8.55701e+08	1.35055e+09	1.21607e+09	9.74339e+08	1.2481	0.319729	-0.0740692	0.271315	0.34171	Not Regulated
753	LINF_290036400	LINF_290036400	LINF_290036400-T1-p1 | transcript=LINF_290036400-T1 | gene=LINF_290036400 | organism=Leishmania_infantum_JPCM5 | gene_product=40S ribosomal protein S19-like protein | transcript_product=40S ribosomal protein S19-like protein | location=LinJ.29:1260089-1260	2	9.83342e+09	1.24927e+10	1.03513e+10	9.74968e+09	7.85063e+09	7.5997e+09	1.08925e+10	8.4e+09	1.29672	0.374869	-0.0452583	0.116105	0.172483	Not Regulated
762	LINF_290032400	LINF_290032400;LINF_290032300	LINF_290032400-T1-p1 | transcript=LINF_290032400-T1 | gene=LINF_290032400 | organism=Leishmania_infantum_JPCM5 | gene_product=60S ribosomal protein L13 - putative | transcript_product=60S ribosomal protein L13 - putative | location=LinJ.29:1134594-1135256(	21	1.13591e+11	1.30589e+11	1.05903e+11	7.68766e+10	7.59264e+10	9.44502e+10	1.16695e+11	8.24177e+10	1.41589	0.501712	0.021017	0.0424593	0.0778626	Not Regulated
763	LINF_290032200	LINF_290032200	LINF_290032200-T1-p1 | transcript=LINF_290032200-T1 | gene=LINF_290032200 | organism=Leishmania_infantum_JPCM5 | gene_product=heat shock protein 20 - putative | transcript_product=heat shock protein 20 - putative | location=LinJ.29:1129315-1129782(+) | pro	4	1.12784e+08	8.94807e+07	7.84982e+07	8.31e+07	7.53968e+07	1.03514e+08	9.35877e+07	8.73369e+07	1.07157	0.0997287	-0.189019	0.693391	0.753324	Not Regulated
764	LINF_290031400	LINF_290031400;LINF_160017500	LINF_290031400-T1-p1 | transcript=LINF_290031400-T1 | gene=LINF_290031400 | organism=Leishmania_infantum_JPCM5 | gene_product=60S ribosomal protein L39 - putative | transcript_product=60S ribosomal protein L39 - putative | location=LinJ.29:1097100-1097255(	3	4.07853e+09	4.61937e+09	3.12163e+09	3.3646e+09	3.75795e+09	2.97918e+09	3.93984e+09	3.36724e+09	1.17005	0.22657	-0.122745	0.37967	0.454299	Not Regulated
779	LINF_290025400	LINF_290025400;LINF_110017900	LINF_290025400-T1-p1 | transcript=LINF_290025400-T1 | gene=LINF_290025400 | organism=Leishmania_infantum_JPCM5 | gene_product=40S ribosomal protein S15A - putative | transcript_product=40S ribosomal protein S15A - putative | location=LinJ.29:867406-867798(	10	2.98028e+10	3.06435e+10	2.68603e+10	2.5577e+10	2.3151e+10	2.02296e+10	2.91022e+10	2.29859e+10	1.26609	0.34038	-0.0632788	0.112643	0.169142	Not Regulated
800	LINF_290012900	LINF_290012900	LINF_290012900-T1-p1 | transcript=LINF_290012900-T1 | gene=LINF_290012900 | organism=Leishmania_infantum_JPCM5 | gene_product=U-box domain protein - putative | transcript_product=U-box domain protein - putative | location=LinJ.29:284326-286131(-) | protein	2	4.05531e+06	3.16398e+07	3.95271e+07	3.35668e+07	1.71656e+07	2.24773e+07	2.50741e+07	2.44032e+07	1.02749	0.0391248	-0.220685	0.640075	0.705086	Not Regulated
801	LINF_290012700	LINF_290012700	LINF_290012700-T1-p1 | transcript=LINF_290012700-T1 | gene=LINF_290012700 | organism=Leishmania_infantum_JPCM5 | gene_product=heat shock protein 90 - putative | transcript_product=heat shock protein 90 - putative | location=LinJ.29:276994-279309(-) | prote	2	2.08854e+06	1.73511e+06	2.00382e+06	4.7245e+06	2.20552e+06	1.63517e+06	1.94249e+06	2.85506e+06	0.680367	-0.555615	-0.531435	0.363785	0.439786	Not Regulated
815	LINF_290006100	LINF_290006100	LINF_290006100-T1-p1 | transcript=LINF_290006100-T1 | gene=LINF_290006100 | organism=Leishmania_infantum_JPCM5 | gene_product=proteasome regulatory non-ATPase subunit - putative | transcript_product=proteasome regulatory non-ATPase subunit - putative | loc	5	4.07125e+07	1.82487e+07	3.0365e+07	1.7512e+08	3.0273e+07	1.50167e+07	2.97754e+07	7.34699e+07	0.405274	-1.30303	-0.92196	0.541099	0.612771	Not Regulated
818	LINF_290005200	LINF_290005200	LINF_290005200-T1-p1 | transcript=LINF_290005200-T1 | gene=LINF_290005200 | organism=Leishmania_infantum_JPCM5 | gene_product=ribosomal protein L3-like protein | transcript_product=ribosomal protein L3-like protein | location=LinJ.29:9977-11380(-) | protei	13	1.73835e+09	2.70106e+09	2.53949e+09	2.06914e+09	1.92616e+09	2.57522e+09	2.3263e+09	2.19017e+09	1.06215	0.0869913	-0.195674	0.7845	0.833229	Not Regulated
827	LINF_280036000	LINF_280036000;LINF_280035900;LINF_280035500;LINF_280035400;LINF_280035300;LINF_280035200;LINF_280035100;LINF_280035000;LINF_280035800;LINF_280035700;LINF_280035600	LINF_280036000-T1-p1 | transcript=LINF_280036000-T1 | gene=LINF_280036000 | organism=Leishmania_infantum_JPCM5 | gene_product=hsp70 | transcript_product=hsp70 | location=LinJ.28:1112868-1114832(-) | protein_length=654 | sequence_SO=chromosome | SO=protein_	35	1.06238e+10	7.74001e+09	9.8015e+09	1.75883e+10	1.74208e+10	7.90911e+09	9.38843e+09	1.43061e+10	0.656255	-0.607672	-0.558635	0.207213	0.27522	Not Regulated
828	LINF_280034800	LINF_280034800;LINF_280034700	LINF_280034800-T1-p1 | transcript=LINF_280034800-T1 | gene=LINF_280034800 | organism=Leishmania_infantum_JPCM5 | gene_product=receptor for activated C kinase 1 | transcript_product=receptor for activated C kinase 1 | location=LinJ.28:1074410-1075348(-) | p	34	1.48466e+11	1.55356e+11	1.43751e+11	1.1943e+11	1.13905e+11	1.42583e+11	1.49191e+11	1.25306e+11	1.19061	0.251706	-0.109611	0.204396	0.272051	Not Regulated
831	LINF_280032900	LINF_280032900;LINF_280032800	LINF_280032900-T1-p1 | transcript=LINF_280032900-T1 | gene=LINF_280032900 | organism=Leishmania_infantum_JPCM5 | gene_product=40S ribosomal protein S17 - putative | transcript_product=40S ribosomal protein S17 - putative | location=LinJ.28:1018567-1018998(	18	4.13831e+10	4.47651e+10	3.70421e+10	3.03803e+10	2.74752e+10	3.05101e+10	4.10635e+10	2.94552e+10	1.3941	0.479332	0.00932317	0.0367128	0.0697965	Not Regulated
834	LINF_280031800	LINF_280031800;LINF_280028800	LINF_280031800-T1-p1 | transcript=LINF_280031800-T1 | gene=LINF_280031800 | organism=Leishmania_infantum_JPCM5 | gene_product=ribosomal protein S29 - putative | transcript_product=ribosomal protein S29 - putative | location=LinJ.28:980706-980879(+) | prote	4	6.65635e+09	8.43382e+09	8.12674e+09	7.77397e+09	7.16438e+09	5.01394e+09	7.73897e+09	6.65076e+09	1.16362	0.218622	-0.126898	0.369735	0.445278	Not Regulated
838	LINF_280029900	LINF_280029900	LINF_280029900-T1-p1 | transcript=LINF_280029900-T1 | gene=LINF_280029900 | organism=Leishmania_infantum_JPCM5 | gene_product=eukaryotic translation initiation factor - putative | transcript_product=eukaryotic translation initiation factor - putative | loc	23	2.3062e+09	2.5707e+09	2.3807e+09	3.76173e+09	4.13425e+09	5.36659e+09	2.4192e+09	4.42086e+09	0.547224	-0.869797	-0.695595	0.00664429	0.0201774	Not Regulated
852	LINF_280023700	LINF_280023700	LINF_280023700-T1-p1 | transcript=LINF_280023700-T1 | gene=LINF_280023700 | organism=Leishmania_infantum_JPCM5 | gene_product=NOL1/NOP2/sun family - putative | transcript_product=NOL1/NOP2/sun family - putative | location=LinJ.28:672559-674328(-) | protein	4	8.98149e+06	7.54198e+06	1.31181e+07	1.00421e+07	2.71867e+07	4.81042e+07	9.88054e+06	2.84444e+07	0.347364	-1.52548	-1.03819	0.0775029	0.126158	Not Regulated
853	LINF_280023600	LINF_280023600	LINF_280023600-T1-p1 | transcript=LINF_280023600-T1 | gene=LINF_280023600 | organism=Leishmania_infantum_JPCM5 | gene_product=proteasome regulatory non-ATP-ase subunit 2 - putative | transcript_product=proteasome regulatory non-ATP-ase subunit 2 - putative	4	1.78458e+07	1.35149e+07	1.17531e+07	3.34664e+07	2.46409e+07	1.64461e+07	1.43712e+07	2.48511e+07	0.578293	-0.790128	-0.653968	0.0632167	0.106654	Not Regulated
858	LINF_280021300	LINF_280021300	LINF_280021300-T1-p1 | transcript=LINF_280021300-T1 | gene=LINF_280021300 | organism=Leishmania_infantum_JPCM5 | gene_product=ATP-dependent RNA helicase FAL1 - putative | transcript_product=ATP-dependent RNA helicase FAL1 - putative | location=LinJ.28:5731	5	7.6441e+07	3.96125e+07	9.48836e+07	1.14301e+08	8.92284e+07	7.53422e+07	7.03124e+07	9.29573e+07	0.756395	-0.402789	-0.451584	0.262763	0.334041	Not Regulated
867	LINF_280015900	LINF_280015900;LINF_280015700	LINF_280015900-T1-p1 | transcript=LINF_280015900-T1 | gene=LINF_280015900 | organism=Leishmania_infantum_JPCM5 | gene_product=ribosomal protein S20 - putative | transcript_product=ribosomal protein S20 - putative | location=LinJ.28:377232-377582(+) | prote	15	4.6705e+10	5.41045e+10	4.52404e+10	3.74738e+10	3.54943e+10	3.26988e+10	4.86833e+10	3.52223e+10	1.38217	0.466937	0.00284688	0.0414495	0.0766029	Not Regulated
872	LINF_280015200	LINF_280015200	LINF_280015200-T1-p1 | transcript=LINF_280015200-T1 | gene=LINF_280015200 | organism=Leishmania_infantum_JPCM5 | gene_product=40S ribosomal protein S14 | transcript_product=40S ribosomal protein S14 | location=LinJ.28:353195-353629(+) | protein_length=144	14	5.20886e+10	6.02152e+10	5.19566e+10	3.96717e+10	3.9752e+10	4.03402e+10	5.47535e+10	3.99213e+10	1.37153	0.455791	-0.00297702	0.0379224	0.0715474	Not Regulated
890	LINF_280006000	LINF_280006000	LINF_280006000-T1-p1 | transcript=LINF_280006000-T1 | gene=LINF_280006000 | organism=Leishmania_infantum_JPCM5 | gene_product=proteasome beta 3 subunit - putative | transcript_product=proteasome beta 3 subunit - putative | location=LinJ.28:31400-32017(+) |	3	3.0031e+08	1.35182e+08	3.30338e+08	2.03111e+08	2.18365e+08	1.93614e+08	2.55277e+08	2.0503e+08	1.24507	0.316228	-0.0758984	0.591253	0.659728	Not Regulated
896	LINF_270032200	LINF_270032200	LINF_270032200-T1-p1 | transcript=LINF_270032200-T1 | gene=LINF_270032200 | organism=Leishmania_infantum_JPCM5 | gene_product=heat shock protein DNAJ - putative | transcript_product=heat shock protein DNAJ - putative | location=LinJ.27:1111810-1113000(+) |	11	9.26158e+08	6.61761e+08	9.26538e+08	8.41829e+08	4.93018e+08	1.31295e+09	8.38153e+08	8.82598e+08	0.949642	-0.074544	-0.280076	0.961941	0.972079	Not Regulated
900	LINF_270029400	LINF_270029400	LINF_270029400-T1-p1 | transcript=LINF_270029400-T1 | gene=LINF_270029400 | organism=Leishmania_infantum_JPCM5 | gene_product=ribosomal protein L11 - putative | transcript_product=ribosomal protein L11 - putative | location=LinJ.27:1015799-1016836(-) | pro	14	1.3885e+09	1.51585e+09	1.28852e+09	1.07657e+09	8.41068e+08	1.14575e+09	1.39763e+09	1.02113e+09	1.3687	0.45281	-0.00453469	0.0643524	0.108185	Not Regulated
913	LINF_270024100	LINF_270024100	LINF_270024100-T1-p1 | transcript=LINF_270024100-T1 | gene=LINF_270024100 | organism=Leishmania_infantum_JPCM5 | gene_product=eRF1 domain 1/eRF1 domain 2/eRF1 domain 3 - putative | transcript_product=eRF1 domain 1/eRF1 domain 2/eRF1 domain 3 - putative | l	17	1.79185e+09	2.96775e+09	2.62764e+09	1.68275e+09	1.97471e+09	2.20832e+09	2.46242e+09	1.95526e+09	1.25938	0.332712	-0.0672853	0.279077	0.348774	Not Regulated		eRF1 sharing 54% and 56% aa sequence identity with the human and yeast orthologs, respectively
918	LINF_270021500	LINF_270021500	LINF_270021500-T1-p1 | transcript=LINF_270021500-T1 | gene=LINF_270021500 | organism=Leishmania_infantum_JPCM5 | gene_product=proteasome regulatory non-ATP-ase subunit 3 - putative | transcript_product=proteasome regulatory non-ATP-ase subunit 3 - putative	8	5.90017e+08	3.88109e+08	5.73735e+08	1.97842e+08	1.98103e+08	3.05855e+08	5.17287e+08	2.33933e+08	2.21126	1.14487	0.357065	0.0074252	0.0220694	Not Regulated
919	LINF_270021400	LINF_270021400	LINF_270021400-T1-p1 | transcript=LINF_270021400-T1 | gene=LINF_270021400 | organism=Leishmania_infantum_JPCM5 | gene_product=CBF/Mak21 family - putative | transcript_product=CBF/Mak21 family - putative | location=LinJ.27:672454-675012(+) | protein_length=	12	5.81857e+06	5.1155e+06	1.23091e+07	1.40967e+08	4.88603e+08	4.11621e+08	7.74773e+06	3.47064e+08	0.0223237	-5.48528	-3.10718	0.000118891	0.00132738	Down
920	LINF_270020600	LINF_270020600;LINF_270020500	LINF_270020600-T1-p1 | transcript=LINF_270020600-T1 | gene=LINF_270020600 | organism=Leishmania_infantum_JPCM5 | gene_product=60S acidic ribosomal protein P0 - putative | transcript_product=60S acidic ribosomal protein P0 - putative | location=LinJ.27:6368	23	6.91931e+10	7.53185e+10	6.52252e+10	4.73764e+10	5.00983e+10	6.28375e+10	6.99123e+10	5.34374e+10	1.3083	0.387695	-0.0385568	0.0911077	0.143385	Not Regulated
922	LINF_270019700	LINF_270019700	LINF_270019700-T1-p1 | transcript=LINF_270019700-T1 | gene=LINF_270019700 | organism=Leishmania_infantum_JPCM5 | gene_product=KH domain containing protein - putative | transcript_product=KH domain containing protein - putative | location=LinJ.27:600539-602	33	7.34298e+08	1.3534e+09	1.2347e+09	1.38137e+10	1.52042e+10	1.64489e+10	1.10747e+09	1.51556e+10	0.0730731	-3.77452	-2.21331	1.40463e-05	0.00032512	Down
925	LINF_270018500	LINF_270018500	LINF_270018500-T1-p1 | transcript=LINF_270018500-T1 | gene=LINF_270018500 | organism=Leishmania_infantum_JPCM5 | gene_product=translation initiation factor eIF2B delta subunit - putative | transcript_product=translation initiation factor eIF2B delta subuni	2	2.0561e+07	7.45744e+06	1.85885e+07	1.72521e+07	7.87533e+06	1.68945e+06	1.55357e+07	8.93895e+06	1.73797	0.797406	0.175516	0.237422	0.307176	Not Regulated
948	LINF_270009600	LINF_270009600	LINF_270009600-T1-p1 | transcript=LINF_270009600-T1 | gene=LINF_270009600 | organism=Leishmania_infantum_JPCM5 | gene_product=ribosome production factor 1 - putative | transcript_product=ribosome production factor 1 - putative | location=LinJ.27:131977-132	11	2.52183e+08	4.0011e+08	2.48946e+08	3.29867e+08	3.9027e+08	3.34027e+08	3.00413e+08	3.51388e+08	0.854932	-0.226118	-0.359274	0.348728	0.424831	Not Regulated
949	LINF_270008900	LINF_270008900	LINF_270008900-T1-p1 | transcript=LINF_270008900-T1 | gene=LINF_270008900 | organism=Leishmania_infantum_JPCM5 | gene_product=Nuclear pore complex protein 158 | transcript_product=Nuclear pore complex protein 158 | location=LinJ.27:108926-113569(+) | prote	17	4.96504e+08	4.17717e+08	5.9279e+08	1.88358e+09	1.89448e+09	1.25337e+09	5.02337e+08	1.67714e+09	0.299519	-1.73928	-1.1499	0.00062799	0.00398637	Not Regulated
955	LINF_270006800	LINF_270006800	LINF_270006800-T1-p1 | transcript=LINF_270006800-T1 | gene=LINF_270006800 | organism=Leishmania_infantum_JPCM5 | gene_product=proteasome alpha 7 subunit - putative | transcript_product=proteasome alpha 7 subunit - putative | location=LinJ.27:46871-47587(-)	6	1.77083e+08	2.19548e+08	2.23873e+08	1.807e+08	1.62119e+08	2.14892e+08	2.06835e+08	1.85904e+08	1.11259	0.15392	-0.160704	0.481252	0.555268	Not Regulated
966	LINF_260028900	LINF_260028900;LINF_260028800	LINF_260028900-T1-p1 | transcript=LINF_260028900-T1 | gene=LINF_260028900 | organism=Leishmania_infantum_JPCM5 | gene_product=60S ribosomal protein L35 - putative | transcript_product=60S ribosomal protein L35 - putative | location=LinJ.26:902232-902615(+)	3	1.29673e+10	1.48872e+10	1.31783e+10	1.09293e+10	1.06264e+10	1.1166e+10	1.36776e+10	1.09073e+10	1.25399	0.326529	-0.0705161	0.103104	0.157642	Not Regulated
968	LINF_260027600	LINF_260027600;LINF_030007300	LINF_260027600-T1-p1 | transcript=LINF_260027600-T1 | gene=LINF_260027600 | organism=Leishmania_infantum_JPCM5 | gene_product=ribosomal protein L38 - putative | transcript_product=ribosomal protein L38 - putative | location=LinJ.26:868458-868709(+) | prote	4	1.26764e+10	1.42545e+10	1.23626e+10	1.25401e+10	1.06888e+10	8.67416e+09	1.30978e+10	1.06344e+10	1.23165	0.300596	-0.084066	0.187741	0.254887	Not Regulated
982	LINF_260021500	LINF_260021500;LINF_260021400;LINF_260021300	LINF_260021500-T1-p1 | transcript=LINF_260021500-T1 | gene=LINF_260021500 | organism=Leishmania_infantum_JPCM5 | gene_product=40S ribosomal protein S33 - putative | transcript_product=40S ribosomal protein S33 - putative | location=LinJ.26:591781-592044(+)	9	1.02461e+10	1.13388e+10	1.06039e+10	8.04996e+09	8.76986e+09	7.68897e+09	1.07296e+10	8.1696e+09	1.31336	0.393261	-0.0356487	0.0597284	0.102222	Not Regulated
987	LINF_260019100	LINF_260019100	LINF_260019100-T1-p1 | transcript=LINF_260019100-T1 | gene=LINF_260019100 | organism=Leishmania_infantum_JPCM5 | gene_product=DnaJ domain containing protein - putative | transcript_product=DnaJ domain containing protein - putative | location=LinJ.26:473273	3	4.63233e+08	4.13934e+07	4.6562e+07	2.42573e+07	2.28234e+07	1.26899e+07	1.8373e+08	1.99235e+07	9.22174	3.20504	1.4335	0.058008	0.0999796	Not Regulated
991	LINF_260017700	LINF_260017700	LINF_260017700-T1-p1 | transcript=LINF_260017700-T1 | gene=LINF_260017700 | organism=Leishmania_infantum_JPCM5 | gene_product=DnaJ domain containing protein - putative | transcript_product=DnaJ domain containing protein - putative | location=LinJ.26:426022	3	5.41173e+08	5.97773e+08	4.19843e+08	4.84784e+08	3.09065e+08	3.42346e+08	5.19596e+08	3.78732e+08	1.37194	0.456215	-0.00275535	0.12384	0.182632	Not Regulated
992	LINF_260017400	LINF_260017400	LINF_260017400-T1-p1 | transcript=LINF_260017400-T1 | gene=LINF_260017400 | organism=Leishmania_infantum_JPCM5 | gene_product=heat shock 70-related protein 1 - mitochondrial precursor - putative | transcript_product=heat shock 70-related protein 1 - mitoch	23	2.89219e+09	2.66166e+09	2.70174e+09	2.29546e+09	3.375e+09	2.71717e+09	2.75187e+09	2.79587e+09	0.984259	-0.0228898	-0.253087	0.978857	0.985608	Not Regulated
993	LINF_260017000	LINF_260017000	LINF_260017000-T1-p1 | transcript=LINF_260017000-T1 | gene=LINF_260017000 | organism=Leishmania_infantum_JPCM5 | gene_product=DnaJ domain containing protein - putative | transcript_product=DnaJ domain containing protein - putative | location=LinJ.26:389556	2	8.04376e+06	8.73845e+06	2.16563e+07	2.4184e+06	2.25815e+06	6.24089e+06	1.28128e+07	3.63914e+06	3.52084	1.81592	0.707688	0.019438	0.0434551	Not Regulated
999	LINF_260013800	LINF_260013800;LINF_260013700	LINF_260013800-T1-p1 | transcript=LINF_260013800-T1 | gene=LINF_260013800 | organism=Leishmania_infantum_JPCM5 | gene_product=40S ribosomal protein S16 - putative | transcript_product=40S ribosomal protein S16 - putative | location=LinJ.26:254721-255170(-)	19	4.91631e+10	5.01058e+10	5.00867e+10	4.02056e+10	3.92415e+10	3.67511e+10	4.97852e+10	3.87328e+10	1.28535	0.362163	-0.0518975	0.0674463	0.112688	Not Regulated
1006	LINF_260011400	LINF_260011400;LINF_260011200	LINF_260011400-T1-p1 | transcript=LINF_260011400-T1 | gene=LINF_260011400 | organism=Leishmania_infantum_JPCM5 | gene_product=10 kDa heat shock protein - putative | transcript_product=10 kDa heat shock protein - putative | location=LinJ.26:173192-173494(-)	4	1.20098e+08	1.83129e+08	1.54973e+08	4.66609e+08	3.19882e+08	3.25862e+08	1.52733e+08	3.70784e+08	0.411919	-1.27957	-0.909699	0.00304458	0.0119383	Not Regulated
1014	LINF_260007000	LINF_260007000	LINF_260007000-T1-p1 | transcript=LINF_260007000-T1 | gene=LINF_260007000 | organism=Leishmania_infantum_JPCM5 | gene_product=eukaryotic peptide chain release factor subunit 1 - putative | transcript_product=eukaryotic peptide chain release factor subunit	15	9.10205e+08	1.26492e+09	1.02072e+09	5.8368e+08	4.84662e+08	7.17358e+08	1.06528e+09	5.95233e+08	1.78969	0.839707	0.197619	0.0129789	0.0328015	Not Regulated		eRF1's paralog; shares 28% aa sequence identity with the S. cerevisiae DOM34 protein
1015	LINF_260006700	LINF_260006700;LINF_260006600	LINF_260006700-T1-p1 | transcript=LINF_260006700-T1 | gene=LINF_260006700 | organism=Leishmania_infantum_JPCM5 | gene_product=60S ribosomal protein L7 - putative | transcript_product=60S ribosomal protein L7 - putative | location=LinJ.26:46022-46780(-) | p	27	9.26158e+10	1.03528e+11	9.15874e+10	6.89982e+10	6.51221e+10	7.70877e+10	9.59104e+10	7.04027e+10	1.36231	0.446057	-0.00806273	0.0449161	0.0813461	Not Regulated
1028	LINF_250029000	LINF_250029000	LINF_250029000-T1-p1 | transcript=LINF_250029000-T1 | gene=LINF_250029000 | organism=Leishmania_infantum_JPCM5 | gene_product=DnaJ domain/C2H2 type zinc-finger (2 copies)/Zinc-finger of C2H2 type/Zinc-finger double-stranded RNA-binding - putative | transcr	3	1.23137e+08	2.31019e+08	1.78486e+08	2.94961e+07	1.16216e+08	4.81006e+07	1.77547e+08	6.46044e+07	2.74822	1.4585	0.520937	0.0255834	0.0526081	Not Regulated
1032	LINF_250027700	LINF_250027700	LINF_250027700-T1-p1 | transcript=LINF_250027700-T1 | gene=LINF_250027700 | organism=Leishmania_infantum_JPCM5 | gene_product=elongation factor 2-like protein | transcript_product=elongation factor 2-like protein | location=LinJ.25:787129-789792(-) | prote	5	6.64629e+07	5.13171e+07	7.75042e+07	2.6115e+07	1.97787e+06	6.68943e+06	6.50947e+07	1.15941e+07	5.61448	2.48915	1.05945	0.0140714	0.0345506	Not Regulated
1038	LINF_250025200	LINF_250025200	LINF_250025200-T1-p1 | transcript=LINF_250025200-T1 | gene=LINF_250025200 | organism=Leishmania_infantum_JPCM5 | gene_product=Not1 N-terminal domain - CCR4-Not complex component/NOT2 / NOT3 / NOT5 family - putative | transcript_product=Not1 N-terminal doma	2	5.31707e+07	4.48698e+07	5.22943e+07	2.72892e+07	1.95409e+07	4.51926e+07	5.01116e+07	3.06742e+07	1.63367	0.708117	0.128863	0.0598899	0.102406	Not Regulated
1044	LINF_250023100	LINF_250023100	LINF_250023100-T1-p1 | transcript=LINF_250023100-T1 | gene=LINF_250023100 | organism=Leishmania_infantum_JPCM5 | gene_product=Elongation factor P (EF-P) KOW-like domain containing protein - putative | transcript_product=Elongation factor P (EF-P) KOW-like	6	4.35443e+08	4.93402e+08	4.82447e+08	3.48534e+08	1.52317e+08	3.70435e+08	4.70431e+08	2.90429e+08	1.61978	0.695799	0.122427	0.0826652	0.132852	Not Regulated
1066	LINF_250013100	LINF_250013100;LINF_250013000;LINF_250012900	LINF_250013100-T1-p1 | transcript=LINF_250013100-T1 | gene=LINF_250013100 | organism=Leishmania_infantum_JPCM5 | gene_product=eukaryotic initiation factor 5a - putative | transcript_product=eukaryotic initiation factor 5a - putative | location=LinJ.25:2588	2	2.08854e+06	4.5462e+07	6.28059e+07	1.1397e+08	6.51429e+07	1.05376e+08	3.67855e+07	9.48295e+07	0.387912	-1.3662	-0.954965	0.129621	0.188956	Not Regulated
1078	LINF_250006800	LINF_250006800	LINF_250006800-T1-p1 | transcript=LINF_250006800-T1 | gene=LINF_250006800 | organism=Leishmania_infantum_JPCM5 | gene_product=cleavage and polyadenylation specificity factor - putative | transcript_product=cleavage and polyadenylation specificity factor -	2	2.82703e+07	4.0441e+06	1.83701e+07	1.76224e+07	2.02177e+07	4.36414e+06	1.68948e+07	1.40681e+07	1.20093	0.264155	-0.103107	0.882141	0.914836	Not Regulated
1081	LINF_250005800	LINF_250005800	LINF_250005800-T1-p1 | transcript=LINF_250005800-T1 | gene=LINF_250005800 | organism=Leishmania_infantum_JPCM5 | gene_product=poly(A)-binding protein 3 | transcript_product=poly(A)-binding protein 3 | location=LinJ.25:19821-21455(-) | protein_length=544 |	19	1.19998e+09	1.40856e+09	1.21074e+09	8.87473e+09	1.00677e+10	1.10107e+10	1.2731e+09	9.98438e+09	0.127509	-2.97133	-1.79364	5.27586e-06	0.000182065	Not Regulated
1085	LINF_240028300	LINF_240028300;LINF_350027100	LINF_240028300-T1-p1 | transcript=LINF_240028300-T1 | gene=LINF_240028300 | organism=Leishmania_infantum_JPCM5 | gene_product=60S ribosomal protein L12 - putative | transcript_product=60S ribosomal protein L12 - putative | location=LinJ.24:831815-832309(-)	7	2.11419e+10	2.32843e+10	2.06578e+10	1.63137e+10	1.50039e+10	1.50721e+10	2.16947e+10	1.54632e+10	1.40299	0.488502	0.0141147	0.0280864	0.0566227	Not Regulated
1090	LINF_240027000	LINF_240027000;LINF_240026900	LINF_240027000-T1-p1 | transcript=LINF_240027000-T1 | gene=LINF_240027000 | organism=Leishmania_infantum_JPCM5 | gene_product=40S ribosomal protein S8 - putative | transcript_product=40S ribosomal protein S8 - putative | location=LinJ.24:788873-789535(-) |	17	6.82265e+10	1.0796e+11	9.03839e+10	7.57596e+10	7.10884e+10	7.20019e+10	8.88569e+10	7.295e+10	1.21805	0.284576	-0.0924363	0.296335	0.366891	Not Regulated
1105	LINF_240019200	LINF_240019200;LINF_240019300	LINF_240019200-T1-p1 | transcript=LINF_240019200-T1 | gene=LINF_240019200 | organism=Leishmania_infantum_JPCM5 | gene_product=Zinc finger - C3HC4 type (RING finger)/Ring finger domain/zinc-RING finger domain/EF-hand domain pair/EF-hand domain/EF hand/Secre	3	3.57095e+07	5.50648e+07	2.98914e+07	2.68837e+07	2.47814e+07	2.98326e+07	4.02219e+07	2.71659e+07	1.4806	0.566183	0.0547027	0.110338	0.166604	Not Regulated
1108	LINF_240017300	LINF_240017300	LINF_240017300-T1-p1 | transcript=LINF_240017300-T1 | gene=LINF_240017300 | organism=Leishmania_infantum_JPCM5 | gene_product=translation factor sui1 - putative | transcript_product=translation factor sui1 - putative | location=LinJ.24:441294-441617(+) | p	4	2.09227e+08	2.30783e+08	2.17354e+08	2.24638e+08	3.10096e+08	2.27661e+08	2.19121e+08	2.54132e+08	0.862235	-0.213847	-0.352862	0.372426	0.447665	Not Regulated
1120	LINF_240011000	LINF_240011000	LINF_240011000-T1-p1 | transcript=LINF_240011000-T1 | gene=LINF_240011000 | organism=Leishmania_infantum_JPCM5 | gene_product=Ribosome 60S biogenesis N-terminal - putative | transcript_product=Ribosome 60S biogenesis N-terminal - putative | location=LinJ.2	6	1.37027e+08	1.23463e+08	1.40932e+08	8.37212e+07	6.99809e+07	7.72312e+07	1.33807e+08	7.69778e+07	1.73826	0.797644	0.175641	0.00439587	0.0152251	Not Regulated
1125	LINF_240009000	LINF_240009000	LINF_240009000-T1-p1 | transcript=LINF_240009000-T1 | gene=LINF_240009000 | organism=Leishmania_infantum_JPCM5 | gene_product=ubiquitin carboxyl-terminal hydrolase - putative | transcript_product=ubiquitin carboxyl-terminal hydrolase - putative | location=	5	1.10632e+08	1.14232e+08	1.59887e+08	1.70699e+06	1.83096e+07	6.07415e+06	1.2825e+08	8.69692e+06	14.7466	3.88231	1.78738	0.00214935	0.00922956	Not Regulated
1130	LINF_240007700	LINF_240007700	LINF_240007700-T1-p1 | transcript=LINF_240007700-T1 | gene=LINF_240007700 | organism=Leishmania_infantum_JPCM5 | gene_product=hypothetical protein - conserved | transcript_product=hypothetical protein - conserved | location=LinJ.24:83108-88492(+) | protein	3	6.95338e+07	2.31807e+07	7.81338e+07	3.52067e+07	1.04028e+07	3.34853e+07	5.69495e+07	2.63649e+07	2.16005	1.11106	0.339402	0.15494	0.218345	Not Regulated
1131	LINF_240007200	LINF_240007200	LINF_240007200-T1-p1 | transcript=LINF_240007200-T1 | gene=LINF_240007200 | organism=Leishmania_infantum_JPCM5 | gene_product=ATP-dependent DEAD/H RNA helicase - putative | transcript_product=ATP-dependent DEAD/H RNA helicase - putative | location=LinJ.24:	2	1.83151e+07	1.93227e+07	2.29099e+07	1.5559e+07	2.14615e+07	3.02994e+06	2.01826e+07	1.33502e+07	1.51179	0.596255	0.0704154	0.231465	0.300699	Not Regulated
1125	LINF_240009000	LINF_240009000	LINF_240009000-T1-p1 | transcript=LINF_240009000-T1 | gene=LINF_240009000 | organism=Leishmania_infantum_JPCM5 | gene_product=ubiquitin carboxyl-terminal hydrolase - putative | transcript_product=ubiquitin carboxyl-terminal hydrolase - putative | location=	5	1.10632e+08	1.14232e+08	1.59887e+08	1.70699e+06	1.83096e+07	6.07415e+06	1.2825e+08	8.69692e+06	14.7466	3.88231	1.78738	0.00214935	0.00922956	Up
1154	LINF_230015100	LINF_230015100	LINF_230015100-T1-p1 | transcript=LINF_230015100-T1 | gene=LINF_230015100 | organism=Leishmania_infantum_JPCM5 | gene_product=50S ribosome-binding GTPase/Dynamin family - putative | transcript_product=50S ribosome-binding GTPase/Dynamin family - putative |	7	5.38951e+07	8.9206e+07	8.06578e+07	4.76504e+07	4.60268e+07	9.28972e+07	7.45863e+07	6.21915e+07	1.1993	0.262194	-0.104131	0.431986	0.507055	Not Regulated
1178	LINF_220021800	LINF_220021800;LINF_220021400	LINF_220021800-T1-p1 | transcript=LINF_220021800-T1 | gene=LINF_220021800 | organism=Leishmania_infantum_JPCM5 | gene_product=60S ribosomal protein L14 - putative | transcript_product=60S ribosomal protein L14 - putative | location=LinJ.22:686246-686773(+)	12	3.94411e+10	4.55745e+10	3.84462e+10	2.94198e+10	2.66388e+10	2.77674e+10	4.1154e+10	2.7942e+10	1.47283	0.558594	0.0507376	0.0197296	0.0437974	Not Regulated
1179	LINF_220021600	LINF_220021600	LINF_220021600-T1-p1 | transcript=LINF_220021600-T1 | gene=LINF_220021600 | organism=Leishmania_infantum_JPCM5 | gene_product=alanyl-tRNA synthetase - putative | transcript_product=alanyl-tRNA synthetase - putative | location=LinJ.22:679000-681888(+) | pro	5	1.48755e+08	8.82255e+07	1.21007e+08	3.06432e+07	2.59246e+07	5.76827e+07	1.19329e+08	3.80835e+07	3.13335	1.64771	0.619799	0.00450002	0.0153892	Not Regulated
1181	LINF_220021200	LINF_220021200	LINF_220021200-T1-p1 | transcript=LINF_220021200-T1 | gene=LINF_220021200 | organism=Leishmania_infantum_JPCM5 | gene_product=ATP-dependent DEAD/H RNA helicase - putative | transcript_product=ATP-dependent DEAD/H RNA helicase - putative | location=LinJ.22:	16	1.81567e+08	3.03935e+08	2.98033e+08	2.891e+08	3.62576e+08	3.51082e+08	2.61178e+08	3.34253e+08	0.78138	-0.355903	-0.427086	0.203892	0.271761	Not Regulated
1197	LINF_220014700	LINF_220014700	LINF_220014700-T1-p1 | transcript=LINF_220014700-T1 | gene=LINF_220014700 | organism=Leishmania_infantum_JPCM5 | gene_product=Ribosomal protein L22p/L17e - putative | transcript_product=Ribosomal protein L22p/L17e - putative | location=LinJ.22:410120-41095	10	9.19173e+08	9.57073e+08	8.3135e+08	5.10075e+08	4.43922e+08	6.44459e+08	9.02532e+08	5.32819e+08	1.69388	0.760334	0.156146	0.0111556	0.0294073	Not Regulated
1199	LINF_220014100	LINF_220014100;LINF_220013100	LINF_220014100-T1-p1 | transcript=LINF_220014100-T1 | gene=LINF_220014100 | organism=Leishmania_infantum_JPCM5 | gene_product=50S ribosome-binding GTPase/Dynamin family/Elongation factor Tu GTP binding domain containing protein - putative | transcript_prod	7	1.31607e+08	2.97057e+08	1.53513e+08	2.11792e+08	1.3262e+08	2.04185e+08	1.94059e+08	1.82866e+08	1.06121	0.0857089	-0.196344	0.95655	0.96954	Not Regulated
1200	LINF_220013800	LINF_220013800	LINF_220013800-T1-p1 | transcript=LINF_220013800-T1 | gene=LINF_220013800 | organism=Leishmania_infantum_JPCM5 | gene_product=Translation initiation factor SUI1 - putative | transcript_product=Translation initiation factor SUI1 - putative | location=LinJ.2	6	9.09578e+06	1.03418e+07	1.53179e+07	6.71285e+07	1.30176e+08	2.35326e+07	1.15851e+07	7.36124e+07	0.15738	-2.66767	-1.63498	0.0108698	0.0289311	Not Regulated
1205	LINF_220011600	LINF_220011600	LINF_220011600-T1-p1 | transcript=LINF_220011600-T1 | gene=LINF_220011600 | organism=Leishmania_infantum_JPCM5 | gene_product=proteasome regulatory ATPase subunit 5 - putative | transcript_product=proteasome regulatory ATPase subunit 5 - putative | locatio	15	7.45e+08	6.60242e+08	7.57257e+08	3.65485e+08	2.79217e+08	4.14709e+08	7.20833e+08	3.53137e+08	2.04123	1.02944	0.296752	0.00328967	0.0124238	Not Regulated
1207	LINF_220011100	LINF_220011100	LINF_220011100-T1-p1 | transcript=LINF_220011100-T1 | gene=LINF_220011100 | organism=Leishmania_infantum_JPCM5 | gene_product=proteasome regulatory ATPase subunit 1 - putative | transcript_product=proteasome regulatory ATPase subunit 1 - putative | locatio	8	3.78399e+08	3.38485e+08	3.75648e+08	5.1703e+07	4.97241e+07	9.18437e+07	3.64177e+08	6.44236e+07	5.65285	2.49898	1.06459	0.000142139	0.00151758	Not Regulated
1208	LINF_220010300	LINF_220010300	LINF_220010300-T1-p1 | transcript=LINF_220010300-T1 | gene=LINF_220010300 | organism=Leishmania_infantum_JPCM5 | gene_product=50S ribosome-binding GTPase/Dynamin family - putative | transcript_product=50S ribosome-binding GTPase/Dynamin family - putative |	8	9.65775e+07	1.17249e+08	7.0203e+07	1.43657e+08	1.23342e+08	1.44936e+08	9.46765e+07	1.37311e+08	0.689502	-0.536373	-0.521382	0.0644366	0.108231	Not Regulated
1209	LINF_220010200	LINF_220010200	LINF_220010200-T1-p1 | transcript=LINF_220010200-T1 | gene=LINF_220010200 | organism=Leishmania_infantum_JPCM5 | gene_product=Putative tRNA binding domain containing protein - putative | transcript_product=Putative tRNA binding domain containing protein -	2	1.55849e+07	1.08048e+07	1.29566e+07	4.95372e+06	1.29213e+06	8.34231e+06	1.31154e+07	4.86272e+06	2.69714	1.43143	0.506793	0.0443023	0.0805226	Not Regulated
1210	LINF_220010100	LINF_220010100;LINF_220009800	LINF_220010100-T1-p1 | transcript=LINF_220010100-T1 | gene=LINF_220010100 | organism=Leishmania_infantum_JPCM5 | gene_product=40S ribosomal protein S15 - putative | transcript_product=40S ribosomal protein S15 - putative | location=LinJ.22:220384-220842(-)	13	5.4207e+10	5.97998e+10	2.78242e+10	3.90696e+10	4.20966e+10	3.79644e+10	4.7277e+10	3.97102e+10	1.19055	0.251628	-0.109652	0.613049	0.681645	Not Regulated
1216	LINF_220005800	LINF_220005800	LINF_220005800-T1-p1 | transcript=LINF_220005800-T1 | gene=LINF_220005800 | organism=Leishmania_infantum_JPCM5 | gene_product=heat shock protein DNAJ - putative | transcript_product=heat shock protein DNAJ - putative | location=LinJ.22:23850-24845(-) | pro	8	9.12278e+08	7.81476e+08	8.95916e+08	6.40334e+08	5.59806e+08	8.71993e+08	8.63223e+08	6.90711e+08	1.24976	0.321652	-0.0730646	0.188855	0.256033	Not Regulated
1217	LINF_220005300	LINF_220005300;LINF_040009700	LINF_220005300-T1-p1 | transcript=LINF_220005300-T1 | gene=LINF_220005300 | organism=Leishmania_infantum_JPCM5 | gene_product=60S ribosomal protein L11 (L5 - L16) | transcript_product=60S ribosomal protein L11 (L5 - L16) | location=LinJ.22:11432-11998(-) |	20	4.08022e+10	4.50398e+10	3.56492e+10	2.88538e+10	2.80572e+10	3.03485e+10	4.04971e+10	2.90865e+10	1.3923	0.477468	0.00834919	0.0409936	0.0760566	Not Regulated
1218	LINF_210028100	LINF_210028100	LINF_210028100-T1-p1 | transcript=LINF_210028100-T1 | gene=LINF_210028100 | organism=Leishmania_infantum_JPCM5 | gene_product=proteasome subunit alpha type-5 - putative | transcript_product=proteasome subunit alpha type-5 - putative | location=LinJ.21:7421	8	4.4481e+08	4.40942e+08	4.64751e+08	3.35627e+08	2.92844e+08	3.24064e+08	4.50168e+08	3.17512e+08	1.4178	0.503651	0.0220302	0.0241586	0.0503879	Not Regulated
1223	LINF_210027000	LINF_210027000	LINF_210027000-T1-p1 | transcript=LINF_210027000-T1 | gene=LINF_210027000 | organism=Leishmania_infantum_JPCM5 | gene_product=60S ribosomal protein L32 | transcript_product=60S ribosomal protein L32 | location=LinJ.21:721775-722176(-) | protein_length=133	10	2.07324e+10	2.15123e+10	2.17588e+10	1.89943e+10	2.03383e+10	1.76949e+10	2.13345e+10	1.90092e+10	1.12233	0.166495	-0.154134	0.351584	0.427486	Not Regulated
1225	LINF_210026800	LINF_210026800	LINF_210026800-T1-p1 | transcript=LINF_210026800-T1 | gene=LINF_210026800 | organism=Leishmania_infantum_JPCM5 | gene_product=proteasome alpha 2 subunit - putative | transcript_product=proteasome alpha 2 subunit - putative | location=LinJ.21:719435-720130(	9	2.01764e+08	2.38978e+08	2.75111e+08	2.32747e+08	1.90778e+08	2.2352e+08	2.38618e+08	2.15682e+08	1.10634	0.145797	-0.164949	0.521955	0.594998	Not Regulated
1234	LINF_210024300	LINF_210024300	LINF_210024300-T1-p1 | transcript=LINF_210024300-T1 | gene=LINF_210024300 | organism=Leishmania_infantum_JPCM5 | gene_product=ATP-dependent RNA helicase SUB2 - putative | transcript_product=ATP-dependent RNA helicase SUB2 - putative | location=LinJ.21:6372	8	2.59576e+08	1.81722e+08	2.17332e+08	1.23926e+08	3.29152e+07	1.12505e+08	2.19543e+08	8.97819e+07	2.44529	1.29001	0.432901	0.0361242	0.0691167	Not Regulated
1235	LINF_210024100	LINF_210024100;LINF_200021000	LINF_210024100-T1-p1 | transcript=LINF_210024100-T1 | gene=LINF_210024100 | organism=Leishmania_infantum_JPCM5 | gene_product=40S ribosomal protein S11 - putative | transcript_product=40S ribosomal protein S11 - putative | location=LinJ.21:629855-630280(-)	12	5.3376e+10	5.89149e+10	4.9963e+10	4.63317e+10	3.73226e+10	3.56023e+10	5.40846e+10	3.97522e+10	1.36055	0.444185	-0.00904114	0.0613013	0.104256	Not Regulated
1244	LINF_210019900	LINF_210019900	LINF_210019900-T1-p1 | transcript=LINF_210019900-T1 | gene=LINF_210019900 | organism=Leishmania_infantum_JPCM5 | gene_product=Ribosomal protein L1p/L10e family - putative | transcript_product=Ribosomal protein L1p/L10e family - putative | location=LinJ.21:	6	3.04335e+08	2.73303e+08	2.66943e+08	1.62133e+08	1.64697e+08	1.76513e+08	2.81527e+08	1.67781e+08	1.67794	0.746694	0.14902	0.00485824	0.0162627	Not Regulated
1249	LINF_210018300	LINF_210018300;LINF_210018200	LINF_210018300-T1-p1 | transcript=LINF_210018300-T1 | gene=LINF_210018300 | organism=Leishmania_infantum_JPCM5 | gene_product=40S ribosomal protein S23 - putative | transcript_product=40S ribosomal protein S23 - putative | location=LinJ.21:440339-440770(+)	8	2.48287e+10	2.49471e+10	2.28208e+10	2.35106e+10	1.95252e+10	1.51992e+10	2.41988e+10	1.94117e+10	1.24661	0.318015	-0.0749645	0.178717	0.244562	Not Regulated
1260	LINF_210013400	LINF_210013400	LINF_210013400-T1-p1 | transcript=LINF_210013400-T1 | gene=LINF_210013400 | organism=Leishmania_infantum_JPCM5 | gene_product=proteasome regulatory non-ATP-ase subunit 5 - putative | transcript_product=proteasome regulatory non-ATP-ase subunit 5 - putative	18	1.26644e+09	1.56944e+09	1.71142e+09	9.80397e+08	5.83136e+08	1.08999e+09	1.51577e+09	8.84508e+08	1.71368	0.7771	0.164907	0.0361759	0.0691458	Not Regulated
1264	LINF_210012700	LINF_210012700	LINF_210012700-T1-p1 | transcript=LINF_210012700-T1 | gene=LINF_210012700 | organism=Leishmania_infantum_JPCM5 | gene_product=ATP-binding cassette protein subfamily E - member 1 - putative | transcript_product=ATP-binding cassette protein subfamily E - mem	3	5.86629e+06	1.73511e+06	2.00382e+06	3.90144e+07	3.34507e+07	2.4024e+07	3.20174e+06	3.2163e+07	0.0995473	-3.32847	-1.98025	0.000566478	0.00370121	Down		Rli1/ABCE1
1266	LINF_210011700	LINF_210011700	LINF_210011700-T1-p1 | transcript=LINF_210011700-T1 | gene=LINF_210011700 | organism=Leishmania_infantum_JPCM5 | gene_product=RNA helicase - putative | transcript_product=RNA helicase - putative | location=LinJ.21:187033-189126(-) | protein_length=697 | se	5	5.25519e+07	6.35351e+07	5.28169e+07	5.98242e+07	7.436e+07	6.62614e+07	5.63013e+07	6.68152e+07	0.842642	-0.247008	-0.370189	0.244324	0.314178	Not Regulated
1272	LINF_210010300	LINF_210010300	LINF_210010300-T1-p1 | transcript=LINF_210010300-T1 | gene=LINF_210010300 | organism=Leishmania_infantum_JPCM5 | gene_product=DnaJ protein - putative | transcript_product=DnaJ protein - putative | location=LinJ.21:154796-156157(+) | protein_length=453 | se	16	1.23346e+09	1.23688e+09	1.3867e+09	9.63466e+08	5.94618e+08	1.13731e+09	1.28568e+09	8.98464e+08	1.43098	0.517001	0.0290053	0.0965466	0.149833	Not Regulated
		LINF_210021200	LINF_210021200-T1-p1 | transcript=LINF_210021200-T1 | gene=LINF_210021200 | organism=Leishmania_infantum_JPCM5 | gene_product=RF-1 domain containing protein - putative | transcript_product=RF-1 domain containing protein - putative | location=LinJ.21:538214	11	2.73825e+08	2.42536e+08	3.71023e+08	1.71758e+08	1.33161e+08	2.60637e+08	2.95795e+08	1.88519e+08	1.56905	0.649889	0.0984391	0.0795553	0.128726	Not Regulated		RF1
1292	LINF_200021600	LINF_200021600	LINF_200021600-T1-p1 | transcript=LINF_200021600-T1 | gene=LINF_200021600 | organism=Leishmania_infantum_JPCM5 | gene_product=tRNA (Uracil-5-)-methyltransferase/Protein-L-isoaspartate(D-aspartate) O-methyltransferase (PCMT)/ubiE/COQ5 methyltransferase fami	7	1.22031e+08	9.46559e+07	1.40965e+08	5.47148e+07	8.99684e+07	4.82141e+07	1.19217e+08	6.42991e+07	1.85411	0.890725	0.224275	0.0258384	0.0530176	Not Regulated
1294	LINF_200021200	LINF_200021200	LINF_200021200-T1-p1 | transcript=LINF_200021200-T1 | gene=LINF_200021200 | organism=Leishmania_infantum_JPCM5 | gene_product=ribosome biogenesis protein - putative | transcript_product=ribosome biogenesis protein - putative | location=LinJ.20:691219-69216	8	7.27533e+08	7.56585e+08	6.1101e+08	5.50179e+08	3.98609e+08	8.21362e+08	6.98376e+08	5.9005e+08	1.18359	0.243165	-0.114074	0.367067	0.44319	Not Regulated
1304	LINF_200013600	LINF_200013600	LINF_200013600-T1-p1 | transcript=LINF_200013600-T1 | gene=LINF_200013600 | organism=Leishmania_infantum_JPCM5 | gene_product=ATP-dependent RNA helicase - putative | transcript_product=ATP-dependent RNA helicase - putative | location=LinJ.20:346263-348569(	2	1.44689e+07	8.3755e+06	1.20528e+07	3.74768e+06	4.43298e+06	1.68945e+06	1.16324e+07	3.29004e+06	3.53565	1.82198	0.710853	0.00517911	0.016861	Not Regulated
1308	LINF_200010900	LINF_200010900	LINF_200010900-T1-p1 | transcript=LINF_200010900-T1 | gene=LINF_200010900 | organism=Leishmania_infantum_JPCM5 | gene_product=chaperone protein DNAJ-like protein | transcript_product=chaperone protein DNAJ-like protein | location=LinJ.20:200336-201973(+) |	4	4.34527e+07	4.76854e+07	3.15528e+07	2.88167e+07	1.29213e+06	1.68945e+06	4.0897e+07	1.05994e+07	3.85842	1.94801	0.776705	0.0342548	0.0662073	Not Regulated
1364	LINF_190005400	LINF_190005400	LINF_190005400-T1-p1 | transcript=LINF_190005400-T1 | gene=LINF_190005400 | organism=Leishmania_infantum_JPCM5 | gene_product=40S ribosomal protein S2 | transcript_product=40S ribosomal protein S2 | location=LinJ.19:6933-7730(-) | protein_length=265 | sequ	2	6.43136e+09	6.502e+09	6.66036e+09	4.26274e+09	6.3357e+09	7.43623e+09	6.53124e+09	6.01155e+09	1.08645	0.119619	-0.178626	0.559607	0.629599	Not Regulated
1375	LINF_180017700	LINF_180017700;LINF_180017600	LINF_180017700-T1-p1 | transcript=LINF_180017700-T1 | gene=LINF_180017700 | organism=Leishmania_infantum_JPCM5 | gene_product=prolyl-tRNA synthetase - putative | transcript_product=prolyl-tRNA synthetase - putative | location=LinJ.18:505230-507398(+) | pro	7	1.82055e+08	1.27752e+08	1.19514e+08	9.38356e+07	3.7523e+07	7.76099e+07	1.43107e+08	6.96562e+07	2.05448	1.03877	0.301631	0.0336007	0.0652755	Not Regulated
1383	LINF_180013200	LINF_180013200	LINF_180013200-T1-p1 | transcript=LINF_180013200-T1 | gene=LINF_180013200 | organism=Leishmania_infantum_JPCM5 | gene_product=Ribosomal protein S8 - putative | transcript_product=Ribosomal protein S8 - putative | location=LinJ.18:321915-322835(+) | protein	17	1.58988e+09	1.698e+09	1.35639e+09	1.65736e+09	1.49166e+09	1.90753e+09	1.54809e+09	1.68552e+09	0.918465	-0.122703	-0.305239	0.56008	0.629759	Not Regulated
1403	LINF_180007300	LINF_180007300	LINF_180007300-T1-p1 | transcript=LINF_180007300-T1 | gene=LINF_180007300 | organism=Leishmania_infantum_JPCM5 | gene_product=60S ribosomal protein L7 - putative | transcript_product=60S ribosomal protein L7 - putative | location=LinJ.18:107117-108013(-) |	13	4.98208e+08	6.48331e+08	5.44204e+08	6.70292e+08	7.49188e+08	7.50825e+08	5.63581e+08	7.23435e+08	0.779035	-0.360239	-0.429352	0.101891	0.15621	Not Regulated
1404	LINF_180007100	LINF_180007100	LINF_180007100-T1-p1 | transcript=LINF_180007100-T1 | gene=LINF_180007100 | organism=Leishmania_infantum_JPCM5 | gene_product=Activator of Hsp90 ATPase - N-terminal/Activator of Hsp90 ATPase homolog 1-like protein - putative | transcript_product=Activator	4	1.51296e+08	7.60998e+07	1.28808e+08	7.81201e+07	1.8569e+07	4.12947e+07	1.18734e+08	4.59946e+07	2.58149	1.3682	0.473757	0.038704	0.072589	Not Regulated
1409	LINF_170020200	LINF_170020200	LINF_170020200-T1-p1 | transcript=LINF_170020200-T1 | gene=LINF_170020200 | organism=Leishmania_infantum_JPCM5 | gene_product=translation initiation factor - putative | transcript_product=translation initiation factor - putative | location=LinJ.17:622098-6	33	4.52821e+08	2.355e+08	9.31586e+07	4.11049e+09	4.5429e+09	3.11786e+08	2.60493e+08	2.98839e+09	0.0871684	-3.52005	-2.08035	0.044408	0.0805796	Not Regulated
1434	LINF_170007200	LINF_170007200;LINF_170007100;LINF_170007000;LINF_170006900;LINF_170006800;LINF_170006700;LINF_170006600;LINF_170006500;LINF_170006400;LINF_170006300;LINF_170006200;LINF_170006100;LINF_170006000;LINF_170005900	LINF_170007200-T1-p1 | transcript=LINF_170007200-T1 | gene=LINF_170007200 | organism=Leishmania_infantum_JPCM5 | gene_product=elongation factor 1-alpha | transcript_product=elongation factor 1-alpha | location=LinJ.17:51500-52849(-) | protein_length=449 |	27	2.8627e+10	2.35579e+10	3.34205e+10	2.09945e+10	1.5886e+10	2.83423e+10	2.85351e+10	2.1741e+10	1.31251	0.392323	-0.0361386	0.191869	0.258641	Not Regulated		eEF1A
1448	LINF_160016900	LINF_160016900	LINF_160016900-T1-p1 | transcript=LINF_160016900-T1 | gene=LINF_160016900 | organism=Leishmania_infantum_JPCM5 | gene_product=tyrosyl or methionyl-tRNA synthetase-like protein | transcript_product=tyrosyl or methionyl-tRNA synthetase-like protein | locatio	2	2.00449e+07	9.04376e+06	7.69805e+06	1.00461e+07	8.2567e+06	1.3589e+07	1.22622e+07	1.06306e+07	1.15348	0.205995	-0.133495	0.817722	0.862243	Not Regulated
1453	LINF_160014400	LINF_160014400	LINF_160014400-T1-p1 | transcript=LINF_160014400-T1 | gene=LINF_160014400 | organism=Leishmania_infantum_JPCM5 | gene_product=Nucleolar protein -Nop52 - putative | transcript_product=Nucleolar protein -Nop52 - putative | location=LinJ.16:319113-321101(-) |	9	8.72959e+07	9.42495e+07	1.01472e+08	2.91489e+08	3.00368e+08	1.24538e+08	9.4339e+07	2.38798e+08	0.395057	-1.33987	-0.941206	0.0191978	0.0430703	Not Regulated
1465	LINF_160006700	LINF_160006700	LINF_160006700-T1-p1 | transcript=LINF_160006700-T1 | gene=LINF_160006700 | organism=Leishmania_infantum_JPCM5 | gene_product=50S ribosomal protein L17 - putative | transcript_product=50S ribosomal protein L17 - putative | location=LinJ.16:41676-42593(-) |	11	9.57944e+08	1.11354e+09	9.40178e+08	7.49858e+08	6.36771e+08	8.87251e+08	1.00389e+09	7.5796e+08	1.32446	0.405406	-0.0293029	0.0925479	0.14529	Not Regulated
1466	LINF_160006500	LINF_160006500	LINF_160006500-T1-p1 | transcript=LINF_160006500-T1 | gene=LINF_160006500 | organism=Leishmania_infantum_JPCM5 | gene_product=eukaryotic translation initiation factor 1A - putative | transcript_product=eukaryotic translation initiation factor 1A - putative	8	1.20068e+09	1.40429e+09	1.26033e+09	1.64161e+09	1.558e+09	1.93923e+09	1.28843e+09	1.71295e+09	0.752174	-0.410863	-0.455802	0.0720213	0.119177	Not Regulated
1471	LINF_160005500	LINF_160005500	LINF_160005500-T1-p1 | transcript=LINF_160005500-T1 | gene=LINF_160005500 | organism=Leishmania_infantum_JPCM5 | gene_product=DEAD/DEAH box helicase/Helicase conserved C-terminal domain containing protein - putative | transcript_product=DEAD/DEAH box helic	2	3.68066e+07	2.0963e+07	2.81719e+07	4.8636e+07	5.92606e+07	6.21682e+07	2.86472e+07	5.66882e+07	0.505346	-0.984658	-0.75561	0.00959765	0.0263623	Not Regulated
1474	LINF_150022800	LINF_150022800	LINF_150022800-T1-p1 | transcript=LINF_150022800-T1 | gene=LINF_150022800 | organism=Leishmania_infantum_JPCM5 | gene_product=ribosomal protein S6 - putative | transcript_product=ribosomal protein S6 - putative | location=LinJ.15:612313-612693(-) | protein	5	1.25289e+09	1.186e+09	1.26323e+09	1.97761e+09	2.34403e+09	2.12131e+09	1.23404e+09	2.14765e+09	0.574599	-0.799373	-0.658799	0.00378489	0.0136573	Not Regulated
1479	LINF_150019800	LINF_150019800	LINF_150019800-T1-p1 | transcript=LINF_150019800-T1 | gene=LINF_150019800 | organism=Leishmania_infantum_JPCM5 | gene_product=DnaJ domain/DnaJ central domain containing protein - putative | transcript_product=DnaJ domain/DnaJ central domain containing prot	8	7.45378e+07	6.92033e+07	1.07885e+08	5.74788e+07	3.62384e+07	9.84734e+07	8.38753e+07	6.40635e+07	1.30925	0.388743	-0.0380095	0.293085	0.363816	Not Regulated
1480	LINF_150019600	LINF_150019600;LINF_150019500	LINF_150019600-T1-p1 | transcript=LINF_150019600-T1 | gene=LINF_150019600 | organism=Leishmania_infantum_JPCM5 | gene_product=60S acidic ribosomal protein P2 | transcript_product=60S acidic ribosomal protein P2 | location=LinJ.15:509888-510223(-) | protein	13	4.59118e+10	5.11055e+10	4.02838e+10	3.38147e+10	3.80102e+10	3.34726e+10	4.5767e+10	3.50992e+10	1.30394	0.382872	-0.0410768	0.088596	0.140481	Not Regulated
1486	LINF_150017800	LINF_150017800	LINF_150017800-T1-p1 | transcript=LINF_150017800-T1 | gene=LINF_150017800 | organism=Leishmania_infantum_JPCM5 | gene_product=E1-like ubiquitin-activating enzyme - putative | transcript_product=E1-like ubiquitin-activating enzyme - putative | location=LinJ	2	2.34865e+06	5.2381e+06	7.37455e+06	6.92973e+06	6.13167e+06	5.91594e+06	4.9871e+06	6.32578e+06	0.788377	-0.343042	-0.420366	0.309795	0.382557	Not Regulated
1497	LINF_150009200	LINF_150009200;LINF_150009100	LINF_150009200-T1-p1 | transcript=LINF_150009200-T1 | gene=LINF_150009200 | organism=Leishmania_infantum_JPCM5 | gene_product=60S acidic ribosomal protein - putative | transcript_product=60S acidic ribosomal protein - putative | location=LinJ.15:142596-142	7	2.29355e+10	1.62325e+10	2.97632e+10	2.17181e+10	2.19995e+10	2.28261e+10	2.29771e+10	2.21812e+10	1.03588	0.0508549	-0.214556	0.977872	0.985138	Not Regulated
1502	LINF_150007600	LINF_150007600	LINF_150007600-T1-p1 | transcript=LINF_150007600-T1 | gene=LINF_150007600 | organism=Leishmania_infantum_JPCM5 | gene_product=lysyl-tRNA synthetase - putative | transcript_product=lysyl-tRNA synthetase - putative | location=LinJ.15:91212-92972(+) | protein	3	7.09238e+06	1.56561e+07	5.28091e+07	6.64641e+07	5.51176e+06	5.16116e+07	2.51859e+07	4.11958e+07	0.611369	-0.709884	-0.612041	0.653546	0.716463	Not Regulated
1505	LINF_150006200	LINF_150006200	LINF_150006200-T1-p1 | transcript=LINF_150006200-T1 | gene=LINF_150006200 | organism=Leishmania_infantum_JPCM5 | gene_product=ATP-dependent RNA helicase - putative | transcript_product=ATP-dependent RNA helicase - putative | location=LinJ.15:41230-43182(-)	15	3.99413e+08	2.85844e+08	3.1418e+08	5.91327e+08	9.02926e+08	3.73551e+08	3.33146e+08	6.22601e+08	0.535087	-0.902155	-0.712502	0.0658467	0.110209	Not Regulated
1528	LINF_140015600	LINF_140015600	LINF_140015600-T1-p1 | transcript=LINF_140015600-T1 | gene=LINF_140015600 | organism=Leishmania_infantum_JPCM5 | gene_product=Ribosomal protein L16p/L10e - putative | transcript_product=Ribosomal protein L16p/L10e - putative | location=LinJ.14:409184-40969	8	1.82165e+09	1.97347e+09	1.6927e+09	1.59434e+09	1.35048e+09	1.03114e+09	1.82927e+09	1.32532e+09	1.38025	0.46493	0.0017984	0.0773146	0.12596	Not Regulated
1531	LINF_140013600	LINF_140013600	LINF_140013600-T1-p1 | transcript=LINF_140013600-T1 | gene=LINF_140013600 | organism=Leishmania_infantum_JPCM5 | gene_product=Ribosomal prokaryotic L21 protein - putative | transcript_product=Ribosomal prokaryotic L21 protein - putative | location=LinJ.14:	9	1.71762e+09	1.82026e+09	1.49256e+09	1.38779e+09	1.20573e+09	1.26736e+09	1.67681e+09	1.28696e+09	1.30293	0.381754	-0.041661	0.0817285	0.131681	Not Regulated
1535	LINF_140008100	LINF_140008100	LINF_140008100-T1-p1 | transcript=LINF_140008100-T1 | gene=LINF_140008100 | organism=Leishmania_infantum_JPCM5 | gene_product=proteasome alpha 3 subunit - putative | transcript_product=proteasome alpha 3 subunit - putative | location=LinJ.14:86275-87132(+)	5	2.87376e+08	2.89672e+08	2.73907e+08	2.56382e+08	2.59487e+08	3.07308e+08	2.83652e+08	2.74393e+08	1.03374	0.0478793	-0.21611	0.774041	0.823965	Not Regulated
1539	LINF_140006400	LINF_140006400	LINF_140006400-T1-p1 | transcript=LINF_140006400-T1 | gene=LINF_140006400 | organism=Leishmania_infantum_JPCM5 | gene_product=60S ribosomal protein - putative | transcript_product=60S ribosomal protein - putative | location=LinJ.14:37723-38268(+) | protein	9	2.49652e+09	2.60661e+09	2.26559e+09	7.42973e+08	1.02598e+09	8.07912e+08	2.45624e+09	8.58954e+08	2.85957	1.5158	0.550875	0.000334763	0.00259339	Not Regulated
1540	LINF_140006000	LINF_140006000	LINF_140006000-T1-p1 | transcript=LINF_140006000-T1 | gene=LINF_140006000 | organism=Leishmania_infantum_JPCM5 | gene_product=DnaJ domain containing protein - putative | transcript_product=DnaJ domain containing protein - putative | location=LinJ.14:27664-	3	2.86499e+07	3.06885e+07	3.72394e+07	1.28994e+07	8.75323e+06	1.41103e+07	3.21926e+07	1.1921e+07	2.7005	1.43323	0.507732	0.00141662	0.00694767	Not Regulated
1543	LINF_130022100	LINF_130022100	LINF_130022100-T1-p1 | transcript=LINF_130022100-T1 | gene=LINF_130022100 | organism=Leishmania_infantum_JPCM5 | gene_product=chaperonin TCP20 - putative | transcript_product=chaperonin TCP20 - putative | location=LinJ.13:644990-646606(-) | protein_length=	17	1.51824e+09	1.08337e+09	1.45612e+09	4.42944e+08	3.99599e+08	4.15045e+08	1.35258e+09	4.19196e+08	3.2266	1.69002	0.641904	0.000225906	0.00194895	Not Regulated
1549	LINF_130017300	LINF_130017300;LINF_130017200	LINF_130017300-T1-p1 | transcript=LINF_130017300-T1 | gene=LINF_130017300 | organism=Leishmania_infantum_JPCM5 | gene_product=40S ribosomal protein S4 - putative | transcript_product=40S ribosomal protein S4 - putative | location=LinJ.13:426518-427339(-) |	32	1.71383e+11	1.85752e+11	1.60467e+11	1.27459e+11	1.18894e+11	1.49849e+11	1.72534e+11	1.32067e+11	1.30641	0.385611	-0.039646	0.0819332	0.131899	Not Regulated
1555	LINF_130015900	LINF_130015900	LINF_130015900-T1-p1 | transcript=LINF_130015900-T1 | gene=LINF_130015900 | organism=Leishmania_infantum_JPCM5 | gene_product=proteasome regulatory ATPase subunit 2 - putative | transcript_product=proteasome regulatory ATPase subunit 2 - putative | locatio	11	5.74892e+08	4.69604e+08	5.36605e+08	2.06493e+08	1.28355e+08	2.3687e+08	5.27033e+08	1.90573e+08	2.76552	1.46755	0.525667	0.00196664	0.00866053	Not Regulated
1567	LINF_130010600	LINF_130010600	LINF_130010600-T1-p1 | transcript=LINF_130010600-T1 | gene=LINF_130010600 | organism=Leishmania_infantum_JPCM5 | gene_product=40S ribosomal protein S12 - putative | transcript_product=40S ribosomal protein S12 - putative | location=LinJ.13:183481-183906(+)	15	8.31768e+10	9.26633e+10	8.12819e+10	5.98734e+10	6.56135e+10	6.88787e+10	8.57073e+10	6.47885e+10	1.32288	0.40368	-0.030205	0.0596163	0.102122	Not Regulated
1569	LINF_130009900	LINF_130009900	LINF_130009900-T1-p1 | transcript=LINF_130009900-T1 | gene=LINF_130009900 | organism=Leishmania_infantum_JPCM5 | gene_product=ATP-dependent RNA helicase - putative | transcript_product=ATP-dependent RNA helicase - putative | location=LinJ.13:160073-166576(	5	2.08854e+06	1.73511e+06	1.12561e+07	3.42031e+07	1.11976e+06	6.55348e+07	5.02657e+06	3.36192e+07	0.149515	-2.74164	-1.67363	0.284939	0.355332	Not Regulated
1601	LINF_120008600	LINF_120008600	LINF_120008600-T1-p1 | transcript=LINF_120008600-T1 | gene=LINF_120008600 | organism=Leishmania_infantum_JPCM5 | gene_product=CCR4-NOT transcription complex subunit 2 - putative | transcript_product=CCR4-NOT transcription complex subunit 2 - putative | loc	2	2.54793e+07	2.23769e+07	3.37325e+07	1.17623e+07	1.29213e+06	3.80434e+07	2.71963e+07	1.70326e+07	1.59672	0.675107	0.111615	0.214512	0.282712	Not Regulated
1604	LINF_120007700	LINF_120007700	LINF_120007700-T1-p1 | transcript=LINF_120007700-T1 | gene=LINF_120007700 | organism=Leishmania_infantum_JPCM5 | gene_product=Helicase conserved C-terminal domain/Helicase associated domain (HA2) - putative | transcript_product=Helicase conserved C-termina	3	1.58281e+07	1.69789e+07	1.24841e+07	1.70699e+06	2.69481e+07	1.48014e+07	1.5097e+07	1.44855e+07	1.04221	0.0596512	-0.20996	0.483141	0.55677	Not Regulated
1605	LINF_120007200	LINF_120007200	LINF_120007200-T1-p1 | transcript=LINF_120007200-T1 | gene=LINF_120007200 | organism=Leishmania_infantum_JPCM5 | gene_product=proteasome regulatory ATPase subunittcc1l8.3 - putative | transcript_product=proteasome regulatory ATPase subunittcc1l8.3 - putati	11	9.78211e+08	7.36197e+08	9.30427e+08	3.69068e+08	2.93642e+08	4.63242e+08	8.81612e+08	3.75317e+08	2.34898	1.23203	0.402609	0.00261103	0.0106346	Not Regulated
1609	LINF_120005200	LINF_120005200	LINF_120005200-T1-p1 | transcript=LINF_120005200-T1 | gene=LINF_120005200 | organism=Leishmania_infantum_JPCM5 | gene_product=proteasome beta-1 subunit - putative | transcript_product=proteasome beta-1 subunit - putative | location=LinJ.12:5129-5980(+) | p	2	8.28689e+07	1.08878e+08	1.29064e+08	7.90113e+07	7.08082e+07	9.13624e+07	1.06937e+08	8.0394e+07	1.33016	0.411601	-0.0260661	0.149723	0.212228	Not Regulated
1610	LINF_110019500	LINF_110019500	LINF_110019500-T1-p1 | transcript=LINF_110019500-T1 | gene=LINF_110019500 | organism=Leishmania_infantum_JPCM5 | gene_product=tRNA pseudouridine synthase D (TruD) - putative | transcript_product=tRNA pseudouridine synthase D (TruD) - putative | location=Li	11	9.02623e+07	1.13162e+08	1.92783e+08	2.37896e+08	2.28725e+08	9.03788e+07	1.32069e+08	1.85666e+08	0.711325	-0.49142	-0.497894	0.406517	0.482533	Not Regulated
1611	LINF_110019400	LINF_110019400	LINF_110019400-T1-p1 | transcript=LINF_110019400-T1 | gene=LINF_110019400 | organism=Leishmania_infantum_JPCM5 | gene_product=Ribosomal protein L4/L1 family - putative | transcript_product=Ribosomal protein L4/L1 family - putative | location=LinJ.11:558642	11	2.54474e+09	3.46625e+09	3.097e+09	2.60086e+09	2.59961e+09	3.27561e+09	3.036e+09	2.82536e+09	1.07455	0.103737	-0.186925	0.652837	0.716463	Not Regulated
1613	LINF_110017500	LINF_110017500;LINF_110017300	LINF_110017500-T1-p1 | transcript=LINF_110017500-T1 | gene=LINF_110017500 | organism=Leishmania_infantum_JPCM5 | gene_product=60S ribosomal protein L28 - putative | transcript_product=60S ribosomal protein L28 - putative | location=LinJ.11:457035-457478(+)	13	4.73506e+10	5.37566e+10	4.44994e+10	4.27608e+10	3.85074e+10	3.69881e+10	4.85356e+10	3.94188e+10	1.23128	0.300158	-0.0842947	0.149212	0.211821	Not Regulated
1618	LINF_110015700	LINF_110015700;LINF_110015600	LINF_110015700-T1-p1 | transcript=LINF_110015700-T1 | gene=LINF_110015700 | organism=Leishmania_infantum_JPCM5 | gene_product=40S ribosomal protein S5 | transcript_product=40S ribosomal protein S5 | location=LinJ.11:382220-382792(+) | protein_length=190 |	14	3.38841e+10	3.06277e+10	2.90166e+10	3.17151e+10	3.19649e+10	2.883e+10	3.11761e+10	3.08367e+10	1.01101	0.0157944	-0.232875	0.936281	0.95541	Not Regulated
1620	LINF_110014700	LINF_110014700	LINF_110014700-T1-p1 | transcript=LINF_110014700-T1 | gene=LINF_110014700 | organism=Leishmania_infantum_JPCM5 | gene_product=60S ribosomal protein L24 - putative | transcript_product=60S ribosomal protein L24 - putative | location=LinJ.11:355447-356019(+)	6	1.81637e+08	2.37954e+08	2.3066e+08	2.60748e+08	1.94046e+08	2.05811e+08	2.1675e+08	2.20202e+08	0.984326	-0.0227925	-0.253036	0.926455	0.948442	Not Regulated
1625	LINF_110013300	LINF_110013300;LINF_110013400	LINF_110013300-T1-p1 | transcript=LINF_110013300-T1 | gene=LINF_110013300 | organism=Leishmania_infantum_JPCM5 | gene_product=40S ribosomal protein S21 - putative | transcript_product=40S ribosomal protein S21 - putative | location=LinJ.11:293601-294095(+)	8	2.59636e+10	2.62575e+10	2.52557e+10	1.60277e+10	1.61654e+10	1.93904e+10	2.58256e+10	1.71945e+10	1.50197	0.586854	0.0655032	0.0158041	0.0378612	Not Regulated
1637	LINF_110007300	LINF_110007300	LINF_110007300-T1-p1 | transcript=LINF_110007300-T1 | gene=LINF_110007300 | organism=Leishmania_infantum_JPCM5 | gene_product=proteasome alpha 7 subunit - putative | transcript_product=proteasome alpha 7 subunit - putative | location=LinJ.11:63913-64656(+)	4	6.74902e+07	1.34766e+08	1.74619e+08	9.0067e+07	1.15144e+08	8.06532e+07	1.25625e+08	9.5288e+07	1.31837	0.398756	-0.0327774	0.466889	0.540998	Not Regulated
1638	LINF_110006800	LINF_110006800	LINF_110006800-T1-p1 | transcript=LINF_110006800-T1 | gene=LINF_110006800 | organism=Leishmania_infantum_JPCM5 | gene_product=DEAD-boc ATP-dependent (RNA) helicase - putative | transcript_product=DEAD-boc ATP-dependent (RNA) helicase - putative | location=	11	7.68605e+07	1.22101e+08	7.90231e+07	1.49438e+08	1.34067e+08	1.42166e+08	9.26615e+07	1.4189e+08	0.653051	-0.614732	-0.562324	0.0384431	0.0723142	Not Regulated
1648	LINF_100016600	LINF_100016600	LINF_100016600-T1-p1 | transcript=LINF_100016600-T1 | gene=LINF_100016600 | organism=Leishmania_infantum_JPCM5 | gene_product=Translation initiation factor eIF-2B subunit beta - putative | transcript_product=Translation initiation factor eIF-2B subunit bet	3	2.19271e+07	1.50819e+07	1.47406e+07	2.07687e+07	1.24132e+07	1.08527e+07	1.72499e+07	1.46782e+07	1.17521	0.232914	-0.11943	0.443052	0.518123	Not Regulated
1652	LINF_100015300	LINF_100015300	LINF_100015300-T1-p1 | transcript=LINF_100015300-T1 | gene=LINF_100015300 | organism=Leishmania_infantum_JPCM5 | gene_product=Ribosome biogenesis protein Nop16 - putative | transcript_product=Ribosome biogenesis protein Nop16 - putative | location=LinJ.10:	5	1.01555e+08	7.82725e+07	9.54943e+07	1.75461e+08	1.01933e+08	2.04285e+08	9.17738e+07	1.6056e+08	0.571587	-0.806954	-0.66276	0.053858	0.0941276	Not Regulated
1676	LINF_090018100	LINF_090018100	LINF_090018100-T1-p1 | transcript=LINF_090018100-T1 | gene=LINF_090018100 | organism=Leishmania_infantum_JPCM5 | gene_product=translation initiation factor EIF-2B gamma subunit - putative | transcript_product=translation initiation factor EIF-2B gamma subu	14	1.63372e+09	1.93374e+09	2.14657e+09	1.16971e+09	1.22768e+09	1.59539e+09	1.90468e+09	1.33093e+09	1.43109	0.517116	0.0290652	0.0553107	0.0964335	Not Regulated
1678	LINF_090016050	LINF_090016050;LINF_090016000;LINF_330023700	LINF_090016050-T1-p1 | transcript=LINF_090016050-T1 | gene=LINF_090016050 | organism=Leishmania_infantum_JPCM5 | gene_product=elongation factor-1 gamma | transcript_product=elongation factor-1 gamma | location=LinJ.09:378484-379701(-) | protein_length=405	5	8.74075e+07	8.41682e+07	1.03093e+08	1.9446e+08	1.14712e+08	1.59049e+08	9.15563e+07	1.56073e+08	0.586624	-0.769493	-0.643186	0.0278922	0.0563786	Not Regulated
1680	LINF_090015700	LINF_090015700	LINF_090015700-T1-p1 | transcript=LINF_090015700-T1 | gene=LINF_090015700 | organism=Leishmania_infantum_JPCM5 | gene_product=translation-associated element 2 - putative | transcript_product=translation-associated element 2 - putative | location=LinJ.09:36	8	1.07703e+08	1.08467e+08	9.71714e+07	6.24346e+07	7.73956e+07	9.67933e+07	1.04447e+08	7.88745e+07	1.32422	0.405139	-0.0294424	0.106784	0.162012	Not Regulated
1684	LINF_090013600	LINF_090013600	LINF_090013600-T1-p1 | transcript=LINF_090013600-T1 | gene=LINF_090013600 | organism=Leishmania_infantum_JPCM5 | gene_product=ubiquitin ligase - putative | transcript_product=ubiquitin ligase - putative | location=LinJ.09:283608-290294(-) | protein_length=	2	3.27741e+08	6.46316e+07	3.42161e+07	3.05098e+07	1.43778e+08	2.62281e+07	1.42196e+08	6.68386e+07	2.12745	1.08913	0.327941	0.432655	0.507527	Not Regulated
1685	LINF_090013400	LINF_090013400	LINF_090013400-T1-p1 | transcript=LINF_090013400-T1 | gene=LINF_090013400 | organism=Leishmania_infantum_JPCM5 | gene_product=cleavage and polyadenylation specificity factor 30 kDa subunit - putative | transcript_product=cleavage and polyadenylation specif	7	1.73994e+08	1.6318e+08	1.93117e+08	4.02026e+07	2.90932e+07	3.91768e+07	1.76764e+08	3.61576e+07	4.88871	2.28945	0.95511	4.36054e-05	0.000683993	Not Regulated
1696	LINF_090006500	LINF_090006500	LINF_090006500-T1-p1 | transcript=LINF_090006500-T1 | gene=LINF_090006500 | organism=Leishmania_infantum_JPCM5 | gene_product=FHA domain/Ring finger domain/Zinc finger- C3HC4 type (RING finger) containing protein - putative | transcript_product=FHA domain/	4	1.41521e+07	8.96586e+07	4.72663e+07	9.618e+07	1.42888e+08	9.7202e+07	5.0359e+07	1.1209e+08	0.449272	-1.15434	-0.844268	0.0743249	0.122562	Not Regulated
1698	LINF_090005800	LINF_090005800	LINF_090005800-T1-p1 | transcript=LINF_090005800-T1 | gene=LINF_090005800 | organism=Leishmania_infantum_JPCM5 | gene_product=RNA helicase - putative | transcript_product=RNA helicase - putative | location=LinJ.09:17968-21672(+) | protein_length=1234 | seq	6	2.17956e+07	4.39354e+07	2.95838e+07	1.67593e+07	8.55535e+06	2.9166e+07	3.17716e+07	1.81602e+07	1.74952	0.806956	0.180506	0.126172	0.185066	Not Regulated
1713	LINF_080010700	LINF_080010700	LINF_080010700-T1-p1 | transcript=LINF_080010700-T1 | gene=LINF_080010700 | organism=Leishmania_infantum_JPCM5 | gene_product=eukaryotic translation initiation factor 2 beta subunit - putative | transcript_product=eukaryotic translation initiation factor 2	7	6.45707e+08	5.41338e+08	6.46847e+08	3.336e+08	3.31181e+08	4.59527e+08	6.11297e+08	3.7477e+08	1.63113	0.705871	0.127689	0.0169343	0.0396412	Not Regulated
1719	LINF_080007800	LINF_080007800	LINF_080007800-T1-p1 | transcript=LINF_080007800-T1 | gene=LINF_080007800 | organism=Leishmania_infantum_JPCM5 | gene_product=ribosomal protein L2 - putative | transcript_product=ribosomal protein L2 - putative | location=LinJ.08:99905-101047(+) | protein_	15	1.52043e+09	1.69282e+09	1.46883e+09	1.07687e+09	7.58333e+08	1.07591e+09	1.56069e+09	9.70374e+08	1.60834	0.685573	0.117084	0.0189407	0.0426415	Not Regulated
1720	LINF_080007400	LINF_080007400	LINF_080007400-T1-p1 | transcript=LINF_080007400-T1 | gene=LINF_080007400 | organism=Leishmania_infantum_JPCM5 | gene_product=Ribosomal protein L9 - N-terminal domain containing protein - putative | transcript_product=Ribosomal protein L9 - N-terminal doma	12	1.91631e+09	2.33395e+09	1.81015e+09	1.52127e+09	1.25811e+09	1.50167e+09	2.02013e+09	1.42702e+09	1.41563	0.501449	0.0208794	0.0465986	0.0835955	Not Regulated
1731	LINF_070018000	LINF_070018000	LINF_070018000-T1-p1 | transcript=LINF_070018000-T1 | gene=LINF_070018000 | organism=Leishmania_infantum_JPCM5 | gene_product=proteasome regulatory non-ATP-ase subunit - putative | transcript_product=proteasome regulatory non-ATP-ase subunit - putative | l	5	3.42109e+08	2.45272e+08	3.28656e+08	1.62996e+08	1.27025e+08	1.88029e+08	3.05345e+08	1.5935e+08	1.91619	0.938244	0.249104	0.0090751	0.0254797	Not Regulated
1737	LINF_070014700	LINF_070014700	LINF_070014700-T1-p1 | transcript=LINF_070014700-T1 | gene=LINF_070014700 | organism=Leishmania_infantum_JPCM5 | gene_product=ubiquitin-conjugating enzyme E2 - putative | transcript_product=ubiquitin-conjugating enzyme E2 - putative | location=LinJ.07:4298	3	1.65614e+08	1.16675e+08	1.36954e+08	1.53984e+08	1.45624e+08	1.43737e+08	1.39748e+08	1.47782e+08	0.945636	-0.0806431	-0.283263	0.654556	0.716463	Not Regulated
1742	LINF_070010600	LINF_070010600;LINF_070010500	LINF_070010600-T1-p1 | transcript=LINF_070010600-T1 | gene=LINF_070010600 | organism=Leishmania_infantum_JPCM5 | gene_product=60S ribosomal protein L7a - putative | transcript_product=60S ribosomal protein L7a - putative | location=LinJ.07:238699-239493(+)	24	1.39498e+11	1.58734e+11	1.33722e+11	1.04376e+11	9.8108e+10	1.28053e+11	1.43985e+11	1.10179e+11	1.30683	0.386069	-0.0394066	0.0936772	0.146699	Not Regulated
1747	LINF_070008800	LINF_070008800	LINF_070008800-T1-p1 | transcript=LINF_070008800-T1 | gene=LINF_070008800 | organism=Leishmania_infantum_JPCM5 | gene_product=ATP-dependent DEAD/H RNA helicase - putative | transcript_product=ATP-dependent DEAD/H RNA helicase - putative | location=LinJ.07:	3	1.58749e+08	1.97089e+08	1.94822e+08	1.66168e+08	1.6981e+08	1.87856e+08	1.83553e+08	1.74611e+08	1.05121	0.0720512	-0.20348	0.729328	0.785087	Not Regulated
1749	LINF_070008000	LINF_070008000	LINF_070008000-T1-p1 | transcript=LINF_070008000-T1 | gene=LINF_070008000 | organism=Leishmania_infantum_JPCM5 | gene_product=ubiquitin-protein ligase-like - putative | transcript_product=ubiquitin-protein ligase-like - putative | location=LinJ.07:110383-1	10	5.5859e+07	3.58051e+07	6.69179e+07	1.99438e+07	7.82977e+06	6.87979e+06	5.28607e+07	1.15511e+07	4.57625	2.19416	0.905321	0.00341474	0.0127582	Not Regulated
1774	LINF_060011400	LINF_060011400;LINF_060011300	LINF_060011400-T1-p1 | transcript=LINF_060011400-T1 | gene=LINF_060011400 | organism=Leishmania_infantum_JPCM5 | gene_product=60S ribosomal protein L23a - putative | transcript_product=60S ribosomal protein L23a - putative | location=LinJ.06:204461-204898(	13	5.73108e+10	6.26514e+10	5.63293e+10	4.60798e+10	4.3688e+10	4.4922e+10	5.87638e+10	4.48966e+10	1.30887	0.388323	-0.0382288	0.0580265	0.0999796	Not Regulated
1777	LINF_060009600	LINF_060009600;LINF_060009400	LINF_060009600-T1-p1 | transcript=LINF_060009600-T1 | gene=LINF_060009600 | organism=Leishmania_infantum_JPCM5 | gene_product=60S ribosomal protein L19 - putative | transcript_product=60S ribosomal protein L19 - putative | location=LinJ.06:143443-144159(+)	12	4.30172e+10	5.14938e+10	4.39322e+10	3.28311e+10	2.53617e+10	4.02676e+10	4.61478e+10	3.28201e+10	1.40608	0.491679	0.0157745	0.0741318	0.122456	Not Regulated
1781	LINF_060006500	LINF_060006500	LINF_060006500-T1-p1 | transcript=LINF_060006500-T1 | gene=LINF_060006500 | organism=Leishmania_infantum_JPCM5 | gene_product=20S proteasome beta 6 subunit - putative | transcript_product=20S proteasome beta 6 subunit - putative | location=LinJ.06:53741-54	3	1.10293e+08	8.36256e+07	1.03911e+08	8.12443e+07	1.7987e+08	1.8287e+08	9.92766e+07	1.47995e+08	0.670811	-0.576022	-0.542098	0.234964	0.304618	Not Regulated
1805	LINF_050009100	LINF_050009100	LINF_050009100-T1-p1 | transcript=LINF_050009100-T1 | gene=LINF_050009100 | organism=Leishmania_infantum_JPCM5 | gene_product=Tetratricopeptide repeat/TPR repeat - putative, anaphase promoting complex subunit 3 | transcript_product=Tetratricopeptide repeat/TPR repeat - putative | location=LinJ	14	5.65725e+08	3.74285e+08	4.40681e+08	6.51815e+07	1.29213e+06	1.54481e+07	4.6023e+08	2.73072e+07	16.8538	4.075	1.88806	0.0089098	0.0251275	Up
1821	LINF_040015900	LINF_040015900	LINF_040015900-T1-p1 | transcript=LINF_040015900-T1 | gene=LINF_040015900 | organism=Leishmania_infantum_JPCM5 | gene_product=Transcriptional repressor TCF25 - putative | transcript_product=Transcriptional repressor TCF25 - putative | location=LinJ.04:3981	7	1.91641e+07	2.83818e+07	2.63421e+07	2.14582e+08	2.0695e+08	1.19062e+08	2.46293e+07	1.80198e+08	0.136679	-2.87113	-1.74129	0.000124051	0.00136098	Not Regulated
1823	LINF_040014500	LINF_040014500;LINF_040012600	LINF_040014500-T1-p1 | transcript=LINF_040014500-T1 | gene=LINF_040014500 | organism=Leishmania_infantum_JPCM5 | gene_product=60S ribosomal protein L10 - putative | transcript_product=60S ribosomal protein L10 - putative | location=LinJ.04:367054-367695(-)	23	1.08609e+11	1.22709e+11	1.05909e+11	8.55357e+10	8.56366e+10	9.03561e+10	1.12409e+11	8.71762e+10	1.28945	0.366753	-0.0494992	0.0760237	0.124713	Not Regulated
1824	LINF_040014400	LINF_040014400	LINF_040014400-T1-p1 | transcript=LINF_040014400-T1 | gene=LINF_040014400 | organism=Leishmania_infantum_JPCM5 | gene_product=chaperone protein DNAj - putative | transcript_product=chaperone protein DNAj - putative | location=LinJ.04:364089-365570(-) | pro	6	2.307e+08	2.46983e+08	2.32799e+08	1.40204e+08	1.32304e+08	1.50058e+08	2.36827e+08	1.40856e+08	1.68135	0.749619	0.150548	0.00440634	0.0152336	Not Regulated
1829	LINF_040011900	LINF_040011900	LINF_040011900-T1-p1 | transcript=LINF_040011900-T1 | gene=LINF_040011900 | organism=Leishmania_infantum_JPCM5 | gene_product=ubiquitin-conjugating enzyme E2 - putative | transcript_product=ubiquitin-conjugating enzyme E2 - putative | location=LinJ.04:2733	3	5.50749e+07	2.91912e+07	5.46221e+07	1.70699e+06	1.29213e+06	1.68945e+06	4.62961e+07	1.56286e+06	29.6227	4.88863	2.31318	6.82724e-06	0.000211605	Up
1835	LINF_040009000	LINF_040009000	LINF_040009000-T1-p1 | transcript=LINF_040009000-T1 | gene=LINF_040009000 | organism=Leishmania_infantum_JPCM5 | gene_product=anaphase promoting complex - subunit 10-like protein | transcript_product=anaphase promoting complex - subunit 10-like protein | l	4	1.80341e+08	6.46518e+07	1.10197e+08	1.70699e+06	1.29213e+06	1.68945e+06	1.18397e+08	1.56286e+06	75.7566	6.2433	3.02099	7.05514e-06	0.00021255	Up
1838	LINF_040007500	LINF_040007500	LINF_040007500-T1-p1 | transcript=LINF_040007500-T1 | gene=LINF_040007500 | organism=Leishmania_infantum_JPCM5 | gene_product=GRAM domain containing protein - putative | transcript_product=GRAM domain containing protein - putative | location=LinJ.04:74044-	4	1.3055e+08	3.36493e+07	9.52882e+07	1.70699e+06	1.29213e+06	1.68945e+06	8.64959e+07	1.56286e+06	55.3447	5.79037	2.78434	5.27943e-05	0.000759118	Up
1842	LINF_030014900	LINF_030014900	LINF_030014900-T1-p1 | transcript=LINF_030014900-T1 | gene=LINF_030014900 | organism=Leishmania_infantum_JPCM5 | gene_product=eukaryotic initiation factor 2a - putative | transcript_product=eukaryotic initiation factor 2a - putative | location=LinJ.03:3866	17	2.68175e+09	2.23645e+09	2.68458e+09	8.2265e+08	8.76321e+08	1.19516e+09	2.53426e+09	9.64709e+08	2.62697	1.3934	0.486923	0.000840878	0.00474937	Not Regulated
1849	LINF_030011900	LINF_030011900	LINF_030011900-T1-p1 | transcript=LINF_030011900-T1 | gene=LINF_030011900 | organism=Leishmania_infantum_JPCM5 | gene_product=DEAD/DEAH box helicase/Type III restriction enzyme - res subunit - putative | transcript_product=DEAD/DEAH box helicase/Type III r	5	2.08854e+06	1.70914e+06	5.77501e+06	4.17783e+07	3.83627e+07	2.09852e+07	3.1909e+06	3.37087e+07	0.0946609	-3.40109	-2.01819	0.000716611	0.00430901	Down
1853	LINF_030010200	LINF_030010200	LINF_030010200-T1-p1 | transcript=LINF_030010200-T1 | gene=LINF_030010200 | organism=Leishmania_infantum_JPCM5 | gene_product=26S protease regulatory subunit - putative | transcript_product=26S protease regulatory subunit - putative | location=LinJ.03:2042	10	6.50031e+08	4.95924e+08	5.95119e+08	2.24227e+08	2.03948e+08	2.75976e+08	5.80358e+08	2.34717e+08	2.47259	1.30602	0.441267	0.000993616	0.00535762	Not Regulated
1856	LINF_030009000	LINF_030009000;LINF_030009100	LINF_030009000-T1-p1 | transcript=LINF_030009000-T1 | gene=LINF_030009000 | organism=Leishmania_infantum_JPCM5 | gene_product=60s Acidic ribosomal protein - putative | transcript_product=60s Acidic ribosomal protein - putative | location=LinJ.03:143151-143	9	2.27322e+10	2.04192e+10	1.95312e+10	8.97278e+09	1.42963e+10	1.49077e+10	2.08942e+10	1.27256e+10	1.6419	0.71537	0.132653	0.0281025	0.0566227	Not Regulated
1870	LINF_020011900	LINF_020011900	LINF_020011900-T1-p1 | transcript=LINF_020011900-T1 | gene=LINF_020011900 | organism=Leishmania_infantum_JPCM5 | gene_product=Nop14-like family - putative | transcript_product=Nop14-like family - putative | location=LinJ.02:330183-332915(+) | protein_lengt	2	1.78289e+07	1.29115e+07	1.78107e+07	6.80568e+06	1.50405e+07	1.20024e+07	1.61837e+07	1.12829e+07	1.43436	0.520405	0.0307841	0.14966	0.212228	Not Regulated
1875	LINF_020008700	LINF_020008700	LINF_020008700-T1-p1 | transcript=LINF_020008700-T1 | gene=LINF_020008700 | organism=Leishmania_infantum_JPCM5 | gene_product=proteasome regulatory non-ATPase subunit 6 - putative | transcript_product=proteasome regulatory non-ATPase subunit 6 - putative |	13	6.39509e+08	6.51371e+08	9.44903e+08	6.32295e+08	5.47468e+08	4.26098e+08	7.45261e+08	5.35287e+08	1.39227	0.477434	0.00833153	0.120928	0.179034	Not Regulated
1879	LINF_010012900	LINF_010012900;LINF_010012800	LINF_010012900-T1-p1 | transcript=LINF_010012900-T1 | gene=LINF_010012900 | organism=Leishmania_infantum_JPCM5 | gene_product=eukaryotic initiation factor 4a - putative | transcript_product=eukaryotic initiation factor 4a - putative | location=LinJ.01:2434	10	1.53528e+08	2.24422e+08	2.91949e+08	5.78963e+08	3.27248e+08	5.98569e+08	2.233e+08	5.01593e+08	0.44518	-1.16754	-0.851164	0.0189618	0.0426415	Not Regulated
1889	LINF_010009300	LINF_010009300;LINF_010009200	LINF_010009300-T1-p1 | transcript=LINF_010009300-T1 | gene=LINF_010009300 | organism=Leishmania_infantum_JPCM5 | gene_product=ribosomal protein S7 - putative | transcript_product=ribosomal protein S7 - putative | location=LinJ.01:104660-105262(+) | protein	25	6.75599e+10	7.00983e+10	6.5272e+10	5.25029e+10	5.01415e+10	5.42326e+10	6.76434e+10	5.22923e+10	1.29356	0.37135	-0.0470969	0.0638915	0.107601	Not Regulated
Total proteins identified: 1898
Supplementary Table S5. Selected proteins identified using label-free quantitative (LFQ) proteomic analysis of ribosomes collected by ultracentrifugation through 35% sucrose cushion from L. infantum wild type (WT) and DDX3 knockout (KO) strains.
Selected proteins belong to the following categories: i) ribosomal proteins; ii) translation initiation or elongation or ribosome recycling and rescue factors; iii) DEAD-box RNA helicases; iv) ribosome biogenesis factors; v) proteasomal subunits; vi) proteins involved in ubiquitination/deubiquitination; vii) heat-shock proteins and dnaj chaperones and chaperonins.
Proteins that are more (Up) or less (Down) recruited to ribosomes collected from the DDX3 knockout mutant as compared to the wild type (WT) are highlighted in green and orange, respectively.
For each protein in each comparison, the following values were calculated: i) the intensity ratio between each group (Ratio mean g1 et mean g2); ii) the log2 of g1 to g2 ratio (log2 ratio); iii) the z-score, z = x – mean / standard deviation (zscore); iv) Limma p-value and q-value (Benjamini Hochberg adjusted p-value), q-value < 0.01 and Z-score (≤-1.96 and ≥1.96 for downregulated and upregulated…
Only proteins identified with at least 2 peptides were considered.
The full list of identified proteins is shown in Supplementary Table S6.
