# Supplementary material for: Genetic depletion of the RNA helicase DDX3 leads to impaired elongation of translating ribosomes triggering co-translational quality control of newly synthesized polypeptides
Source: Nucleic Acids Res. 2021 Aug 6;49(16):9459–78. doi: 10.1093/nar/gkab667 (PMC8450092; doi:10.1093/nar/gkab667)
Supplement: gkab667_Supplemental_Files [file gkab667_supplemental_files.zip › Supplementary Table S6.xlsx]

## Sheet: Quant_proteins_DKO_WT
	Accession	Protein.IDs	Fasta.headers	Razor...unique.peptides	DDX3 KO_01	DDX3 KO_02	DDX3 KO_03	WT_01	WT_02	WT_03	mean_g1	mean_g2	Ratio_g1_g2	log2Ratio	zscore	pval_Limma	qval_Limma	Sign_zscore_qval_Limma
1	LINF_360082300	LINF_360082300	LINF_360082300-T1-p1 | transcript=LINF_360082300-T1 | gene=LINF_360082300 | organism=Leishmania_infantum_JPCM5 | gene_product=cytochrome oxidase subunit IX - putative | transcript_product=cytochrome oxidase subunit IX - putative | location=LinJ.36:2737844-	4	1.01246e+09	8.54077e+08	9.59166e+08	4.60607e+09	4.24907e+09	3.47395e+09	9.419e+08	4.1097e+09	0.22919	-2.12539	-1.35164	4.85292e-05	0.000719597	Not Regulated
2	LINF_360081900	LINF_360081900	LINF_360081900-T1-p1 | transcript=LINF_360081900-T1 | gene=LINF_360081900 | organism=Leishmania_infantum_JPCM5 | gene_product=eukaryotic translation initiation factor 3 subunit 8 - putative | transcript_product=eukaryotic translation initiation factor 3 su	31	3.08301e+08	1.50932e+08	2.98724e+07	2.49498e+09	3.73442e+09	1.45771e+08	1.63035e+08	2.12506e+09	0.0767203	-3.70425	-2.17659	0.0692388	0.114974	Not Regulated
3	LINF_360081500	LINF_360081500	LINF_360081500-T1-p1 | transcript=LINF_360081500-T1 | gene=LINF_360081500 | organism=Leishmania_infantum_JPCM5 | gene_product=protein disulfide isomerase 2 | transcript_product=protein disulfide isomerase 2 | location=LinJ.36:2724387-2725820(-) | protein_l	11	3.78468e+08	3.89303e+08	3.9818e+08	3.96828e+08	2.75451e+08	3.63488e+08	3.8865e+08	3.45255e+08	1.12569	0.170808	-0.15188	0.401053	0.476643	Not Regulated
4	LINF_360081200	LINF_360081200	LINF_360081200-T1-p1 | transcript=LINF_360081200-T1 | gene=LINF_360081200 | organism=Leishmania_infantum_JPCM5 | gene_product=Ribosomal protein L1p/L10e family - putative | transcript_product=Ribosomal protein L1p/L10e family - putative | location=LinJ.36:	13	9.57515e+08	9.91409e+08	8.53125e+08	1.10136e+09	1.35165e+09	1.13295e+09	9.34016e+08	1.19532e+09	0.781395	-0.355875	-0.427072	0.105745	0.160821	Not Regulated
5	LINF_360081100	LINF_360081100	LINF_360081100-T1-p1 | transcript=LINF_360081100-T1 | gene=LINF_360081100 | organism=Leishmania_infantum_JPCM5 | gene_product=T-complex protein 1 - theta subunit - putative | transcript_product=T-complex protein 1 - theta subunit - putative | location=LinJ	12	4.5579e+08	4.03915e+08	6.47683e+08	1.87896e+08	2.12445e+08	1.86012e+08	5.02463e+08	1.95451e+08	2.57078	1.36221	0.470625	0.00154129	0.00731238	Not Regulated
6	LINF_360080900	LINF_360080900	LINF_360080900-T1-p1 | transcript=LINF_360080900-T1 | gene=LINF_360080900 | organism=Leishmania_infantum_JPCM5 | gene_product=nuclear pore complex protein (NUP155) - putative | transcript_product=nuclear pore complex protein (NUP155) - putative | location=	24	4.03718e+07	1.90503e+07	76298500	6.72118e+08	6.36313e+08	5.34361e+08	4.52402e+07	6.14264e+08	0.0736494	-3.76318	-2.20739	0.000290725	0.0023677	Down
7	LINF_360079400	LINF_360079400	LINF_360079400-T1-p1 | transcript=LINF_360079400-T1 | gene=LINF_360079400 | organism=Leishmania_infantum_JPCM5 | gene_product=ATP synthase delta (OSCP) subunit - putative | transcript_product=ATP synthase delta (OSCP) subunit - putative | location=LinJ.36:	20	1.50648e+10	1.41656e+10	1.57012e+10	3.42091e+10	2.9439e+10	3.5832e+10	1.49772e+10	3.31601e+10	0.451664	-1.14668	-0.840266	0.000760967	0.00445776	Not Regulated
8	LINF_360078900	LINF_360078900	LINF_360078900-T1-p1 | transcript=LINF_360078900-T1 | gene=LINF_360078900 | organism=Leishmania_infantum_JPCM5 | gene_product=ATPase - putative | transcript_product=ATPase - putative | location=LinJ.36:2646581-2647636(-) | protein_length=351 | sequence_SO=	3	6.32285e+07	4.78813e+07	5.56317e+07	9.50259e+07	2.90957e+07	4.51354e+07	5.55805e+07	5.6419e+07	0.985138	-0.0216015	-0.252414	0.761949	0.813374	Not Regulated
9	LINF_360078700	LINF_360078700	LINF_360078700-T1-p1 | transcript=LINF_360078700-T1 | gene=LINF_360078700 | organism=Leishmania_infantum_JPCM5 | gene_product=f2o10.10 protein-like protein | transcript_product=f2o10.10 protein-like protein | location=LinJ.36:2641023-2642141(-) | protein_l	2	5.15904e+07	5.49432e+07	5.5517e+07	1.70699e+06	1.29213e+06	7.83355e+06	5.40169e+07	3.61089e+06	14.9594	3.90298	1.79818	0.000828276	0.00469274	Not Regulated
10	LINF_360078400	LINF_360078400	LINF_360078400-T1-p1 | transcript=LINF_360078400-T1 | gene=LINF_360078400 | organism=Leishmania_infantum_JPCM5 | gene_product=methyltransferase - putative | transcript_product=methyltransferase - putative | location=LinJ.36:2634789-2635991(-) | protein_len	4	3.5573e+07	8.58096e+06	1.22857e+07	3.3633e+07	1.87361e+07	5.61425e+07	1.88132e+07	3.61705e+07	0.520126	-0.943067	-0.733879	0.153605	0.216921	Not Regulated
11	LINF_360078300	LINF_360078300	LINF_360078300-T1-p1 | transcript=LINF_360078300-T1 | gene=LINF_360078300 | organism=Leishmania_infantum_JPCM5 | gene_product=2 -3-bisphosphoglycerate-independent phosphoglycerate mutase | transcript_product=2 -3-bisphosphoglycerate-independent phosphoglyc	4	1.69211e+07	2.27417e+07	2.60847e+07	1.43978e+08	5.10344e+07	5.36032e+07	2.19158e+07	8.28719e+07	0.264455	-1.91891	-1.24375	0.0093374	0.0259859	Not Regulated
12	LINF_360077500	LINF_360077500	LINF_360077500-T1-p1 | transcript=LINF_360077500-T1 | gene=LINF_360077500 | organism=Leishmania_infantum_JPCM5 | gene_product=hypothetical protein - conserved | transcript_product=hypothetical protein - conserved | location=LinJ.36:2608528-2609109(-) | pro	2	7.3387e+06	1.73511e+06	8.04316e+06	1.04456e+07	8.09732e+06	5.94064e+06	5.70566e+06	8.16118e+06	0.699121	-0.516385	-0.510938	0.283407	0.353886	Not Regulated
13	LINF_360075300	LINF_360075300	LINF_360075300-T1-p1 | transcript=LINF_360075300-T1 | gene=LINF_360075300 | organism=Leishmania_infantum_JPCM5 | gene_product=40S ribosomal protein S8 - putative | transcript_product=40S ribosomal protein S8 - putative | location=LinJ.36:2545115-2545897(-)	2	2.60941e+07	3.52298e+07	6.56654e+07	2.81914e+07	1.29213e+06	2.09389e+07	4.23298e+07	1.68075e+07	2.51851	1.33257	0.455139	0.140808	0.202465	Not Regulated
14	LINF_360075000	LINF_360075000	LINF_360075000-T1-p1 | transcript=LINF_360075000-T1 | gene=LINF_360075000 | organism=Leishmania_infantum_JPCM5 | gene_product=GTPase activating protein - putative | transcript_product=GTPase activating protein - putative | location=LinJ.36:2536606-2538279(	5	1.59984e+08	1.81744e+08	1.96716e+08	2.95393e+07	1.29213e+06	4.3191e+07	1.79482e+08	2.46741e+07	7.27408	2.86277	1.25466	0.0280153	0.056567	Not Regulated
15	LINF_360074300	LINF_360074300	LINF_360074300-T1-p1 | transcript=LINF_360074300-T1 | gene=LINF_360074300 | organism=Leishmania_infantum_JPCM5 | gene_product=hypothetical protein - conserved | transcript_product=hypothetical protein - conserved | location=LinJ.36:2525192-2525764(-) | pro	7	1.42228e+08	1.09784e+08	1.33555e+08	1.36371e+08	1.86214e+08	1.55207e+08	1.28522e+08	1.59264e+08	0.806978	-0.309399	-0.402788	0.203257	0.271105	Not Regulated
16	LINF_360074000	LINF_360074000	LINF_360074000-T1-p1 | transcript=LINF_360074000-T1 | gene=LINF_360074000 | organism=Leishmania_infantum_JPCM5 | gene_product=ubiquitin-protein ligase - putative | transcript_product=ubiquitin-protein ligase - putative | location=LinJ.36:2510080-2522574(-)	3	3.32743e+07	4.35211e+07	3.67357e+07	1.99096e+07	2.04563e+07	2.65242e+07	3.78437e+07	2.22967e+07	1.69728	0.763223	0.157656	0.0124316	0.0318855	Not Regulated
17	LINF_360073900	LINF_360073900	LINF_360073900-T1-p1 | transcript=LINF_360073900-T1 | gene=LINF_360073900 | organism=Leishmania_infantum_JPCM5 | gene_product=hypothetical protein - conserved | transcript_product=hypothetical protein - conserved | location=LinJ.36:2507658-2508494(-) | pro	5	4.90027e+07	4.72339e+07	4.81901e+07	4.61631e+07	2.7146e+07	5.18205e+07	4.81422e+07	4.17098e+07	1.15422	0.206916	-0.133014	0.400605	0.476409	Not Regulated
18	LINF_360073500	LINF_360073500;LINF_360073400;LINF_360073300;LINF_360073200;LINF_360073100;LINF_360073000;LINF_360072900;LINF_360072800;LINF_360073600	LINF_360073500-T1-p1 | transcript=LINF_360073500-T1 | gene=LINF_360073500 | organism=Leishmania_infantum_JPCM5 | gene_product=glucose transporter 2 | transcript_product=glucose transporter 2 | location=LinJ.36:2479568-2481271(-) | protein_length=567 | sequ	4	2.03568e+08	2.21169e+08	3.00953e+08	1.70699e+06	1.29213e+06	1.68945e+06	2.41896e+08	1.56286e+06	154.778	7.27406	3.55956	1.34636e-07	3.52379e-05	Up
19	LINF_360072700	LINF_360072700	LINF_360072700-T1-p1 | transcript=LINF_360072700-T1 | gene=LINF_360072700 | organism=Leishmania_infantum_JPCM5 | gene_product=chaperone protein DNAj - putative | transcript_product=chaperone protein DNAj - putative | location=LinJ.36:2446933-2447970(-) | p	4	1.7802e+08	1.86101e+08	1.75856e+08	1.92031e+08	1.51519e+08	2.66286e+08	1.79992e+08	2.03278e+08	0.885446	-0.175524	-0.332838	0.607927	0.676742	Not Regulated
20	LINF_360071900	LINF_360071900	LINF_360071900-T1-p1 | transcript=LINF_360071900-T1 | gene=LINF_360071900 | organism=Leishmania_infantum_JPCM5 | gene_product=hypothetical protein - conserved | transcript_product=hypothetical protein - conserved | location=LinJ.36:2416401-2416958(-) | pro	5	2.35742e+08	3.03733e+08	2.60212e+08	2.06714e+08	1.29195e+08	1.19752e+08	2.66562e+08	1.51887e+08	1.75501	0.811475	0.182868	0.0222135	0.0473721	Not Regulated
21	LINF_360070800	LINF_360070800	LINF_360070800-T1-p1 | transcript=LINF_360070800-T1 | gene=LINF_360070800 | organism=Leishmania_infantum_JPCM5 | gene_product=ABC1 family/Phosphotransferase enzyme family - putative | transcript_product=ABC1 family/Phosphotransferase enzyme family - putati	4	1.54106e+08	1.03928e+08	1.5358e+08	3.27428e+07	1.97987e+07	8.67071e+06	1.37204e+08	2.04041e+07	6.72436	2.7494	1.19543	0.00146155	0.00711288	Not Regulated
22	LINF_360070500	LINF_360070500	LINF_360070500-T1-p1 | transcript=LINF_360070500-T1 | gene=LINF_360070500 | organism=Leishmania_infantum_JPCM5 | gene_product=eukaryotic translation initation factor 4 gamma - putative | transcript_product=eukaryotic translation initation factor 4 gamma -	4	6.01207e+07	2.6746e+07	6.16203e+07	6.41538e+07	2.67502e+07	2.98181e+07	4.94957e+07	4.02407e+07	1.22999	0.298647	-0.0850847	0.543356	0.614595	Not Regulated
23	LINF_360070400	LINF_360070400	LINF_360070400-T1-p1 | transcript=LINF_360070400-T1 | gene=LINF_360070400 | organism=Leishmania_infantum_JPCM5 | gene_product=hypothetical protein - conserved | transcript_product=hypothetical protein - conserved | location=LinJ.36:2367963-2368958(-) | pro	19	3.32992e+09	3.60742e+09	2.99905e+09	2.77398e+09	2.36914e+09	2.9621e+09	3.31213e+09	2.70174e+09	1.22592	0.29387	-0.0875806	0.16901	0.233465	Not Regulated
24	LINF_360069300	LINF_360069300	LINF_360069300-T1-p1 | transcript=LINF_360069300-T1 | gene=LINF_360069300 | organism=Leishmania_infantum_JPCM5 | gene_product=A distinct subfamily of CDD/CDA-like deaminases - putative | transcript_product=A distinct subfamily of CDD/CDA-like deaminases -	20	3.6143e+08	5.44254e+08	5.73902e+08	1.22802e+09	1.29927e+09	1.45117e+09	4.93195e+08	1.32615e+09	0.371899	-1.42702	-0.986742	0.00113215	0.00590338	Not Regulated
25	LINF_360069100	LINF_360069100	LINF_360069100-T1-p1 | transcript=LINF_360069100-T1 | gene=LINF_360069100 | organism=Leishmania_infantum_JPCM5 | gene_product=kinetoplast DNA-associated protein - putative | transcript_product=kinetoplast DNA-associated protein - putative | location=LinJ.3	4	9.87477e+07	9.52964e+07	6.81715e+07	1.1108e+07	1.29213e+06	1.68945e+06	8.74052e+07	4.69651e+06	18.6107	4.21806	1.9628	0.00127149	0.00645264	Up
26	LINF_360069000	LINF_360069000	LINF_360069000-T1-p1 | transcript=LINF_360069000-T1 | gene=LINF_360069000 | organism=Leishmania_infantum_JPCM5 | gene_product=Haloacid dehalogenase-like hydrolase - putative | transcript_product=Haloacid dehalogenase-like hydrolase - putative | location=Li	2	7.53728e+06	1.10342e+07	1.44242e+07	1.6951e+07	1.10313e+07	2.71653e+07	1.09986e+07	1.83825e+07	0.598315	-0.741022	-0.62831	0.148662	0.211305	Not Regulated
27	LINF_360068800	LINF_360068800	LINF_360068800-T1-p1 | transcript=LINF_360068800-T1 | gene=LINF_360068800 | organism=Leishmania_infantum_JPCM5 | gene_product=hypothetical protein - conserved | transcript_product=hypothetical protein - conserved | location=LinJ.36:2296204-2302068(-) | pro	44	3.82065e+08	4.49103e+08	4.18695e+08	2.2225e+09	2.1893e+09	1.62454e+09	4.16621e+08	2.01211e+09	0.207056	-2.2719	-1.42819	4.56499e-05	0.000693127	Not Regulated
28	LINF_360068600	LINF_360068600	LINF_360068600-T1-p1 | transcript=LINF_360068600-T1 | gene=LINF_360068600 | organism=Leishmania_infantum_JPCM5 | gene_product=paraflagellar rod component - putative | transcript_product=paraflagellar rod component - putative | location=LinJ.36:2290949-2293	2	1.01485e+07	1.96492e+06	9.1194e+06	2.21085e+06	3.13638e+06	2.85893e+06	7.0776e+06	2.73539e+06	2.58742	1.37151	0.475488	0.163362	0.227544	Not Regulated
29	LINF_360068500	LINF_360068500	LINF_360068500-T1-p1 | transcript=LINF_360068500-T1 | gene=LINF_360068500 | organism=Leishmania_infantum_JPCM5 | gene_product=a44l protein-like protein | transcript_product=a44l protein-like protein | location=LinJ.36:2287135-2289294(-) | protein_length=71	5	8.15586e+07	5.14015e+07	9.76472e+07	2.97932e+07	1.43845e+07	3.83332e+07	7.68691e+07	2.75036e+07	2.79487	1.48278	0.533626	0.0146073	0.0354082	Not Regulated
30	LINF_360068300	LINF_360068300	LINF_360068300-T1-p1 | transcript=LINF_360068300-T1 | gene=LINF_360068300 | organism=Leishmania_infantum_JPCM5 | gene_product=kinetoplast-associated protein - putative | transcript_product=kinetoplast-associated protein - putative | location=LinJ.36:227702	2	1.51724e+08	1.2576e+08	3.59902e+07	1.70699e+06	1.29213e+06	1.68945e+06	1.04491e+08	1.56286e+06	66.8592	6.06305	2.92681	6.72716e-05	0.000912011	Up
31	LINF_360068000	LINF_360068000	LINF_360068000-T1-p1 | transcript=LINF_360068000-T1 | gene=LINF_360068000 | organism=Leishmania_infantum_JPCM5 | gene_product=mkiaa0324 protein-like protein | transcript_product=mkiaa0324 protein-like protein | location=LinJ.36:2267020-2268522(-) | protein	8	1.1678e+08	1.63011e+08	1.16405e+08	1.06272e+08	1.00835e+08	9.58034e+07	1.32065e+08	1.0097e+08	1.30796	0.387323	-0.0387512	0.131128	0.190421	Not Regulated
32	LINF_360067600	LINF_360067600	LINF_360067600-T1-p1 | transcript=LINF_360067600-T1 | gene=LINF_360067600 | organism=Leishmania_infantum_JPCM5 | gene_product=Gcd10p family - putative | transcript_product=Gcd10p family - putative | location=LinJ.36:2252474-2253868(-) | protein_length=464	5	2.08854e+06	1.73511e+06	2.00382e+06	7.82856e+07	6.3505e+07	1.16891e+08	1.94249e+06	8.62273e+07	0.0225276	-5.47217	-3.10033	1.58404e-06	8.84267e-05	Down
33	LINF_360066800	LINF_360066800	LINF_360066800-T1-p1 | transcript=LINF_360066800-T1 | gene=LINF_360066800 | organism=Leishmania_infantum_JPCM5 | gene_product=hypothetical protein - conserved | transcript_product=hypothetical protein - conserved | location=LinJ.36:2228118-2230490(-) | pro	3	3.58381e+07	1.70385e+07	3.7245e+07	2.93456e+07	1.00519e+07	1.84913e+07	3.00405e+07	1.92963e+07	1.5568	0.638587	0.0925338	0.22602	0.295038	Not Regulated
34	LINF_360066400	LINF_360066400	LINF_360066400-T1-p1 | transcript=LINF_360066400-T1 | gene=LINF_360066400 | organism=Leishmania_infantum_JPCM5 | gene_product=Pyridine nucleotide-disulphide oxidoreductase/Thi4 family/FAD dependent oxidoreductase/NAD(P)-binding Rossmann-like domain contain	5	1.03647e+08	8.33745e+07	1.05224e+08	3.64321e+07	1.60781e+07	3.45134e+07	9.74151e+07	2.90078e+07	3.35823	1.7477	0.672046	0.00270511	0.0109473	Not Regulated
35	LINF_360065800	LINF_360065800	LINF_360065800-T1-p1 | transcript=LINF_360065800-T1 | gene=LINF_360065800 | organism=Leishmania_infantum_JPCM5 | gene_product=hypothetical protein - conserved | transcript_product=hypothetical protein - conserved | location=LinJ.36:2201147-2202844(-) | pro	3	1.37505e+06	1.34912e+07	2.10623e+07	1.50943e+07	1.18819e+07	1.07764e+07	1.19762e+07	1.25842e+07	0.951687	-0.0714415	-0.278455	0.486041	0.558755	Not Regulated
36	LINF_360065200	LINF_360065200	LINF_360065200-T1-p1 | transcript=LINF_360065200-T1 | gene=LINF_360065200 | organism=Leishmania_infantum_JPCM5 | gene_product=hypothetical protein - conserved | transcript_product=hypothetical protein - conserved | location=LinJ.36:2184294-2188199(-) | pro	3	3.00618e+07	2.13908e+07	3.41771e+07	3.61982e+06	2.32998e+06	8.9032e+06	2.85432e+07	4.951e+06	5.76515	2.52736	1.07941	0.00227969	0.00967977	Not Regulated
37	LINF_360064400	LINF_360064400	LINF_360064400-T1-p1 | transcript=LINF_360064400-T1 | gene=LINF_360064400 | organism=Leishmania_infantum_JPCM5 | gene_product=hypothetical protein - conserved | transcript_product=hypothetical protein - conserved | location=LinJ.36:2145960-2148872(-) | pro	3	1.66282e+07	4.94607e+07	2.49247e+07	4.53722e+07	5.20771e+07	4.64195e+07	3.03379e+07	4.79563e+07	0.632615	-0.6606	-0.58629	0.102652	0.157124	Not Regulated
38	LINF_360064300	LINF_360064300	LINF_360064300-T1-p1 | transcript=LINF_360064300-T1 | gene=LINF_360064300 | organism=Leishmania_infantum_JPCM5 | gene_product=L-2-hydroxyglutarate dehydrogenase - mitochondrial - putative | transcript_product=L-2-hydroxyglutarate dehydrogenase - mitochondr	10	3.15814e+08	3.97014e+08	4.97535e+08	2.0295e+08	1.15368e+08	2.27434e+08	4.03454e+08	1.81918e+08	2.21779	1.14912	0.359287	0.0133498	0.0333394	Not Regulated
39	LINF_360063600	LINF_360063600	LINF_360063600-T1-p1 | transcript=LINF_360063600-T1 | gene=LINF_360063600 | organism=Leishmania_infantum_JPCM5 | gene_product=phosphoribosylpyrophosphate synthetase - putative | transcript_product=phosphoribosylpyrophosphate synthetase - putative | locatio	4	8.46614e+07	4.98592e+07	6.29931e+07	4.32034e+07	4.21457e+07	6.42316e+07	6.58379e+07	4.98602e+07	1.32045	0.401029	-0.0315898	0.22758	0.296463	Not Regulated
40	LINF_360063500	LINF_360063500	LINF_360063500-T1-p1 | transcript=LINF_360063500-T1 | gene=LINF_360063500 | organism=Leishmania_infantum_JPCM5 | gene_product=NADH dehydrogenase - putative | transcript_product=NADH dehydrogenase - putative | location=LinJ.36:2125877-2127460(-) | protein_l	6	2.27721e+08	1.76588e+08	1.96103e+08	1.27007e+08	1.07104e+08	1.713e+08	2.00138e+08	1.35137e+08	1.481	0.566569	0.0549046	0.0553299	0.0964335	Not Regulated
41	LINF_360062600	LINF_360062600	LINF_360062600-T1-p1 | transcript=LINF_360062600-T1 | gene=LINF_360062600 | organism=Leishmania_infantum_JPCM5 | gene_product=hypothetical protein - conserved | transcript_product=hypothetical protein - conserved | location=LinJ.36:2095156-2096271(-) | pro	4	7.48557e+07	1.12296e+08	1.44108e+08	1.21638e+08	6.7564e+07	1.02878e+08	1.1042e+08	9.73599e+07	1.13414	0.181598	-0.146242	0.638135	0.703356	Not Regulated
42	LINF_360061900	LINF_360061900	LINF_360061900-T1-p1 | transcript=LINF_360061900-T1 | gene=LINF_360061900 | organism=Leishmania_infantum_JPCM5 | gene_product=glycosyl hydrolase - putative | transcript_product=glycosyl hydrolase - putative | location=LinJ.36:2055236-2058700(-) | protein_l	2	2.08854e+06	1.48467e+07	2.00382e+06	4.79897e+07	1.76919e+07	3.60228e+07	6.31301e+06	3.39014e+07	0.186217	-2.42495	-1.50816	0.0158187	0.0378612	Not Regulated
43	LINF_360061800	LINF_360061800	LINF_360061800-T1-p1 | transcript=LINF_360061800-T1 | gene=LINF_360061800 | organism=Leishmania_infantum_JPCM5 | gene_product=hypothetical protein - conserved | transcript_product=hypothetical protein - conserved | location=LinJ.36:2051944-2053407(-) | pro	4	2.78418e+07	1.79065e+06	1.75321e+07	7.12493e+06	8.16283e+06	2.83142e+07	1.57215e+07	1.4534e+07	1.08171	0.113311	-0.181922	0.801429	0.847889	Not Regulated
44	LINF_360061300	LINF_360061300	LINF_360061300-T1-p1 | transcript=LINF_360061300-T1 | gene=LINF_360061300 | organism=Leishmania_infantum_JPCM5 | gene_product=aldehyde dehydrogenase - putative | transcript_product=aldehyde dehydrogenase - putative | location=LinJ.36:2033289-2034887(-) | p	16	6.27044e+08	5.27626e+08	7.31961e+08	3.29495e+08	1.24231e+08	3.06318e+08	6.28877e+08	2.53348e+08	2.48226	1.31166	0.444212	0.0161032	0.0383005	Not Regulated
45	LINF_360061100	LINF_360061100	LINF_360061100-T1-p1 | transcript=LINF_360061100-T1 | gene=LINF_360061100 | organism=Leishmania_infantum_JPCM5 | gene_product=Pre-mRNA-splicing factor CWC22 - putative | transcript_product=Pre-mRNA-splicing factor CWC22 - putative | location=LinJ.36:202811	5	9.83203e+07	7.87645e+07	9.88975e+07	1.64562e+07	5.0583e+07	2.525e+07	9.19941e+07	3.07631e+07	2.99041	1.58034	0.5846	0.00770963	0.0226165	Not Regulated
46	LINF_360061000	LINF_360061000	LINF_360061000-T1-p1 | transcript=LINF_360061000-T1 | gene=LINF_360061000 | organism=Leishmania_infantum_JPCM5 | gene_product=kinesin-like protein - putative | transcript_product=kinesin-like protein - putative | location=LinJ.36:2025442-2027319(-) | prote	6	1.04673e+08	1.15279e+08	1.15547e+08	5.6973e+07	6.36496e+07	6.07097e+07	1.11833e+08	6.04441e+07	1.85019	0.887674	0.222682	0.00205253	0.00897088	Not Regulated
47	LINF_360060800	LINF_360060800	LINF_360060800-T1-p1 | transcript=LINF_360060800-T1 | gene=LINF_360060800 | organism=Leishmania_infantum_JPCM5 | gene_product=hypothetical protein - conserved | transcript_product=hypothetical protein - conserved | location=LinJ.36:2016374-2017210(-) | pro	13	2.58918e+09	2.26201e+09	2.71144e+09	4.79726e+08	6.49367e+08	1.04867e+09	2.52088e+09	7.25921e+08	3.47266	1.79604	0.697303	0.00131633	0.00659605	Not Regulated
48	LINF_360060700	LINF_360060700;LINF_360059600	LINF_360060700-T1-p1 | transcript=LINF_360060700-T1 | gene=LINF_360060700 | organism=Leishmania_infantum_JPCM5 | gene_product=40S ribosomal protein SA - putative | transcript_product=40S ribosomal protein SA - putative | location=LinJ.36:2012910-2013650(-)	16	1.22559e+11	1.3847e+11	1.17007e+11	1.00322e+11	9.39509e+10	1.13522e+11	1.26012e+11	1.02598e+11	1.22821	0.296554	-0.086178	0.155188	0.218345	Not Regulated
49	LINF_360060500	LINF_360060500	LINF_360060500-T1-p1 | transcript=LINF_360060500-T1 | gene=LINF_360060500 | organism=Leishmania_infantum_JPCM5 | gene_product=hypothetical protein - conserved | transcript_product=hypothetical protein - conserved | location=LinJ.36:2007079-2009967(-) | pro	23	1.68803e+09	1.31051e+09	1.61191e+09	2.20252e+08	2.0991e+08	1.75668e+08	1.53681e+09	2.01943e+08	7.61013	2.92792	1.28871	9.02943e-06	0.000238026	Not Regulated
50	LINF_360060200	LINF_360060200	LINF_360060200-T1-p1 | transcript=LINF_360060200-T1 | gene=LINF_360060200 | organism=Leishmania_infantum_JPCM5 | gene_product=hypothetical protein - conserved | transcript_product=hypothetical protein - conserved | location=LinJ.36:1997546-1998727(-) | pro	6	6.2252e+07	5.137e+07	5.35992e+07	8.32194e+07	8.47636e+07	7.54675e+07	5.57404e+07	8.11502e+07	0.68688	-0.541871	-0.524254	0.0234121	0.0491077	Not Regulated
51	LINF_360060100	LINF_360060100	LINF_360060100-T1-p1 | transcript=LINF_360060100-T1 | gene=LINF_360060100 | organism=Leishmania_infantum_JPCM5 | gene_product=Nin one binding (NOB1) Zn-ribbon like - putative | transcript_product=Nin one binding (NOB1) Zn-ribbon like - putative | location=	6	4.2539e+07	8.51668e+07	9.08909e+07	1.20664e+08	9.97293e+07	1.1018e+08	7.28655e+07	1.10191e+08	0.661266	-0.596698	-0.552901	0.0967478	0.1499	Not Regulated
52	LINF_360060000	LINF_360060000	LINF_360060000-T1-p1 | transcript=LINF_360060000-T1 | gene=LINF_360060000 | organism=Leishmania_infantum_JPCM5 | gene_product=32 kDa ER-associated protein - putative | transcript_product=32 kDa ER-associated protein - putative | location=LinJ.36:1993183-19	2	5.47191e+07	4.34806e+07	6.14743e+07	1.27298e+07	1.04884e+07	1.50584e+07	5.32247e+07	1.27589e+07	4.17158	2.06059	0.83553	0.000151958	0.00155062	Not Regulated
53	LINF_360059200	LINF_360059200	LINF_360059200-T1-p1 | transcript=LINF_360059200-T1 | gene=LINF_360059200 | organism=Leishmania_infantum_JPCM5 | gene_product=DnaJ domain containing protein - putative | transcript_product=DnaJ domain containing protein - putative | location=LinJ.36:196187	3	3.20507e+07	4.97365e+07	3.70867e+07	2.59413e+07	2.27594e+07	3.67638e+07	3.96246e+07	2.84882e+07	1.39092	0.476034	0.00760023	0.138249	0.199541	Not Regulated
54	LINF_360057700	LINF_360057700	LINF_360057700-T1-p1 | transcript=LINF_360057700-T1 | gene=LINF_360057700 | organism=Leishmania_infantum_JPCM5 | gene_product=WD domain - G-beta repeat - putative | transcript_product=WD domain - G-beta repeat - putative | location=LinJ.36:1903818-1905347(	3	2.28807e+07	3.34736e+07	3.07137e+07	1.70699e+06	1.29213e+06	1.45299e+07	2.90227e+07	5.843e+06	4.96708	2.3124	0.967099	0.0158683	0.037932	Not Regulated
55	LINF_360057600	LINF_360057600	LINF_360057600-T1-p1 | transcript=LINF_360057600-T1 | gene=LINF_360057600 | organism=Leishmania_infantum_JPCM5 | gene_product=PPR repeat/Pentatricopeptide repeat domain/PPR repeat family - putative | transcript_product=PPR repeat/Pentatricopeptide repeat d	4	8.79486e+07	9.03126e+07	1.58594e+08	1.70699e+06	1.29213e+06	1.68945e+06	1.12285e+08	1.56286e+06	71.8461	6.16684	2.98104	1.31581e-06	8.05614e-05	Up
56	LINF_360057500	LINF_360057500	LINF_360057500-T1-p1 | transcript=LINF_360057500-T1 | gene=LINF_360057500 | organism=Leishmania_infantum_JPCM5 | gene_product=hypothetical protein - conserved | transcript_product=hypothetical protein - conserved | location=LinJ.36:1899669-1901204(+) | pro	2	2.3345e+07	3.02686e+07	3.29658e+07	1.08862e+07	9.01845e+06	1.68945e+06	2.88598e+07	7.19802e+06	4.00941	2.00339	0.805642	0.019096	0.0428926	Not Regulated
57	LINF_360057200	LINF_360057200	LINF_360057200-T1-p1 | transcript=LINF_360057200-T1 | gene=LINF_360057200 | organism=Leishmania_infantum_JPCM5 | gene_product=mitochondrial RNA binding complex 1 subunit - putative | transcript_product=mitochondrial RNA binding complex 1 subunit - putative	3	5.4746e+06	1.58722e+07	1.24718e+07	9.49466e+06	6.47463e+06	5.60071e+06	1.12729e+07	7.19e+06	1.56786	0.648793	0.0978664	0.276017	0.346024	Not Regulated
58	LINF_360056300	LINF_360056300	LINF_360056300-T1-p1 | transcript=LINF_360056300-T1 | gene=LINF_360056300 | organism=Leishmania_infantum_JPCM5 | gene_product=hypothetical protein - conserved | transcript_product=hypothetical protein - conserved | location=LinJ.36:1853170-1858638(+) | pro	2	8.45259e+07	9.84114e+07	1.02771e+08	1.06624e+08	9.4483e+07	1.33674e+08	9.52361e+07	1.11594e+08	0.853419	-0.228674	-0.360609	0.344029	0.420289	Not Regulated
59	LINF_360056000	LINF_360056000	LINF_360056000-T1-p1 | transcript=LINF_360056000-T1 | gene=LINF_360056000 | organism=Leishmania_infantum_JPCM5 | gene_product=Vacuolar sorting protein 9 (VPS9) domain containing protein - putative | transcript_product=Vacuolar sorting protein 9 (VPS9) doma	2	4.50908e+08	3.80893e+08	2.30058e+08	5.79846e+08	1.29213e+06	1.68945e+06	3.53953e+08	1.94276e+08	1.82191	0.86545	0.21107	0.0860152	0.137191	Not Regulated
60	LINF_360055900	LINF_360055900	LINF_360055900-T1-p1 | transcript=LINF_360055900-T1 | gene=LINF_360055900 | organism=Leishmania_infantum_JPCM5 | gene_product=60S acidic ribosomal protein - putative | transcript_product=60S acidic ribosomal protein - putative | location=LinJ.36:1842151-18	11	1.1675e+09	1.43277e+09	1.22824e+09	1.22551e+09	1.22128e+09	1.16074e+09	1.27617e+09	1.20251e+09	1.06126	0.0857715	-0.196312	0.663276	0.724754	Not Regulated
61	LINF_360055600	LINF_360055600	LINF_360055600-T1-p1 | transcript=LINF_360055600-T1 | gene=LINF_360055600 | organism=Leishmania_infantum_JPCM5 | gene_product=hypothetical protein - conserved | transcript_product=hypothetical protein - conserved | location=LinJ.36:1829057-1832779(+) | pro	4	1.68643e+07	1.33877e+07	3.37693e+07	1.42924e+07	2.17093e+06	2.99616e+07	2.13404e+07	1.5475e+07	1.37903	0.463651	0.00113004	0.355367	0.431258	Not Regulated
62	LINF_360054500	LINF_360054500	LINF_360054500-T1-p1 | transcript=LINF_360054500-T1 | gene=LINF_360054500 | organism=Leishmania_infantum_JPCM5 | gene_product=hypothetical protein - conserved | transcript_product=hypothetical protein - conserved | location=LinJ.36:1782000-1785164(+) | pro	17	6.86809e+08	7.58094e+08	1.05546e+09	2.46246e+08	1.73901e+08	5.0836e+08	8.33453e+08	3.09502e+08	2.69288	1.42915	0.505603	0.0130916	0.0329958	Not Regulated
63	LINF_360054400	LINF_360054400;LINF_130010500	LINF_360054400-T1-p1 | transcript=LINF_360054400-T1 | gene=LINF_360054400 | organism=Leishmania_infantum_JPCM5 | gene_product=60S ribosomal protein L18 - putative | transcript_product=60S ribosomal protein L18 - putative | location=LinJ.36:1779826-1780422(	13	6.48616e+10	6.65645e+10	6.15434e+10	4.6968e+10	3.42197e+10	3.01541e+10	6.43232e+10	3.71139e+10	1.73313	0.793377	0.173412	0.0116907	0.0306055	Not Regulated
64	LINF_360054100	LINF_360054100	LINF_360054100-T1-p1 | transcript=LINF_360054100-T1 | gene=LINF_360054100 | organism=Leishmania_infantum_JPCM5 | gene_product=amino acid transporter - putative | transcript_product=amino acid transporter - putative | location=LinJ.36:1771975-1774344(+) | p	2	1.92677e+07	1.9173e+07	2.20563e+07	1.70699e+06	1.29213e+06	1.68945e+06	2.01657e+07	1.56286e+06	12.9031	3.68964	1.68671	2.30036e-06	0.000101537	Not Regulated
65	LINF_360053900	LINF_360053900	LINF_360053900-T1-p1 | transcript=LINF_360053900-T1 | gene=LINF_360053900 | organism=Leishmania_infantum_JPCM5 | gene_product=hypothetical protein - conserved | transcript_product=hypothetical protein - conserved | location=LinJ.36:1767318-1767800(+) | pro	6	3.68365e+09	3.07977e+09	3.29424e+09	7.83368e+09	6.75565e+09	7.69306e+09	3.35255e+09	7.42746e+09	0.451373	-1.14761	-0.840752	0.000785995	0.00456214	Not Regulated
66	LINF_360053800	LINF_360053800	LINF_360053800-T1-p1 | transcript=LINF_360053800-T1 | gene=LINF_360053800 | organism=Leishmania_infantum_JPCM5 | gene_product=mitochondrial intermediate peptidase - putative | transcript_product=mitochondrial intermediate peptidase - putative | location=Li	4	5.4767e+07	7.1832e+07	6.57567e+07	3.50923e+07	2.7807e+07	1.68945e+06	6.41186e+07	2.15296e+07	2.97817	1.57442	0.581508	0.087603	0.139255	Not Regulated
67	LINF_360053500	LINF_360053500;LINF_360041100	LINF_360053500-T1-p1 | transcript=LINF_360053500-T1 | gene=LINF_360053500 | organism=Leishmania_infantum_JPCM5 | gene_product=60S ribosomal protein L22 - putative | transcript_product=60S ribosomal protein L22 - putative | location=LinJ.36:1757983-1758372(	8	7.83531e+09	7.57013e+09	8.37858e+09	4.17883e+09	4.93408e+09	3.81433e+09	7.92801e+09	4.30908e+09	1.83984	0.879577	0.218451	0.0034039	0.0127428	Not Regulated
68	LINF_360053000	LINF_360053000	LINF_360053000-T1-p1 | transcript=LINF_360053000-T1 | gene=LINF_360053000 | organism=Leishmania_infantum_JPCM5 | gene_product=ubiquitin protein ligase - putative | transcript_product=ubiquitin protein ligase - putative | location=LinJ.36:1735123-1742841(+)	3	2.68464e+07	1.6255e+07	1.85785e+07	1.70699e+06	1.29213e+06	1.11288e+07	2.056e+07	4.7093e+06	4.36582	2.12625	0.869838	0.0173761	0.0402683	Not Regulated
69	LINF_360052900	LINF_360052900	LINF_360052900-T1-p1 | transcript=LINF_360052900-T1 | gene=LINF_360052900 | organism=Leishmania_infantum_JPCM5 | gene_product=19S proteasome regulatory subunit | transcript_product=19S proteasome regulatory subunit | location=LinJ.36:1729215-1730444(+) | p	10	6.25739e+08	4.56657e+08	5.47436e+08	2.37595e+08	1.21621e+08	2.46551e+08	5.43277e+08	2.01922e+08	2.69053	1.42789	0.504943	0.00488247	0.0162864	Not Regulated
70	LINF_360052100	LINF_360052100	LINF_360052100-T1-p1 | transcript=LINF_360052100-T1 | gene=LINF_360052100 | organism=Leishmania_infantum_JPCM5 | gene_product=hypothetical protein - conserved | transcript_product=hypothetical protein - conserved | location=LinJ.36:1686723-1689197(+) | pro	2	9.42888e+06	3.80758e+06	6.3157e+06	1.49538e+07	2.35484e+07	1.64334e+07	6.51738e+06	1.83119e+07	0.35591	-1.49041	-1.01987	0.0076757	0.0225518	Not Regulated
71	LINF_360052000	LINF_360052000	LINF_360052000-T1-p1 | transcript=LINF_360052000-T1 | gene=LINF_360052000 | organism=Leishmania_infantum_JPCM5 | gene_product=hypothetical protein - conserved | transcript_product=hypothetical protein - conserved | location=LinJ.36:1679872-1685010(+) | pro	36	1.35433e+09	1.36083e+09	1.23526e+09	2.46417e+09	2.40198e+09	2.26626e+09	1.31681e+09	2.37747e+09	0.553869	-0.852384	-0.686497	0.00234626	0.0098895	Not Regulated
72	LINF_360050300	LINF_360050300	LINF_360050300-T1-p1 | transcript=LINF_360050300-T1 | gene=LINF_360050300 | organism=Leishmania_infantum_JPCM5 | gene_product=hypothetical protein - conserved | transcript_product=hypothetical protein - conserved | location=LinJ.36:1613204-1613767(+) | pro	5	2.5294e+08	2.40825e+08	2.39507e+08	2.66358e+08	2.03666e+08	2.54107e+08	2.44424e+08	2.41377e+08	1.01262	0.0180978	-0.231671	0.889532	0.920072	Not Regulated
73	LINF_360050200	LINF_360050200	LINF_360050200-T1-p1 | transcript=LINF_360050200-T1 | gene=LINF_360050200 | organism=Leishmania_infantum_JPCM5 | gene_product=hypothetical protein - conserved | transcript_product=hypothetical protein - conserved | location=LinJ.36:1609581-1612646(+) | pro	2	4.63921e+06	1.73511e+06	1.3312e+06	3.65375e+06	738146	889830	2.56851e+06	1.76057e+06	1.4589	0.544884	0.0435743	0.3899	0.464814	Not Regulated
74	LINF_360049800	LINF_360049800	LINF_360049800-T1-p1 | transcript=LINF_360049800-T1 | gene=LINF_360049800 | organism=Leishmania_infantum_JPCM5 | gene_product=phosphoglycerate mutase family member 5 - putative | transcript_product=phosphoglycerate mutase family member 5 - putative | locat	6	1.71214e+08	1.60726e+08	1.32485e+08	2.20102e+08	2.10034e+08	2.69428e+08	1.54808e+08	2.33188e+08	0.663878	-0.59101	-0.549929	0.0291651	0.0583302	Not Regulated
75	LINF_360049700	LINF_360049700	LINF_360049700-T1-p1 | transcript=LINF_360049700-T1 | gene=LINF_360049700 | organism=Leishmania_infantum_JPCM5 | gene_product=Regulator of chromosome condensation (RCC1) repeat - putative | transcript_product=Regulator of chromosome condensation (RCC1) rep	3	6.8369e+07	1.90638e+07	6.02663e+07	5.42622e+07	2.90441e+07	9.34875e+06	4.9233e+07	3.0885e+07	1.59407	0.672719	0.110368	0.356029	0.431509	Not Regulated
76	LINF_360048400	LINF_360048400	LINF_360048400-T1-p1 | transcript=LINF_360048400-T1 | gene=LINF_360048400 | organism=Leishmania_infantum_JPCM5 | gene_product=hypothetical protein - conserved | transcript_product=hypothetical protein - conserved | location=LinJ.36:1543427-1544179(+) | pro	3	2.09008e+07	4.25789e+07	1.46972e+07	4.9764e+07	6.76363e+07	7.63067e+07	2.6059e+07	6.4569e+07	0.403583	-1.30906	-0.925111	0.0175035	0.0403769	Not Regulated
77	LINF_360048000	LINF_360048000	LINF_360048000-T1-p1 | transcript=LINF_360048000-T1 | gene=LINF_360048000 | organism=Leishmania_infantum_JPCM5 | gene_product=S-adenosylhomocysteine hydrolase | transcript_product=S-adenosylhomocysteine hydrolase | location=LinJ.36:1525443-1526756(+) | pro	12	1.41272e+08	1.81384e+08	2.46316e+08	7.04414e+08	4.55695e+08	6.05489e+08	1.89657e+08	5.88533e+08	0.322254	-1.63373	-1.09475	0.00152055	0.00728789	Not Regulated
78	LINF_360047800	LINF_360047800	LINF_360047800-T1-p1 | transcript=LINF_360047800-T1 | gene=LINF_360047800 | organism=Leishmania_infantum_JPCM5 | gene_product=hypothetical protein - conserved | transcript_product=hypothetical protein - conserved | location=LinJ.36:1521591-1522775(+) | pro	3	5.83869e+07	1.41183e+08	1.20707e+08	1.00983e+08	1.29213e+06	3.53834e+07	1.06759e+08	4.58863e+07	2.32659	1.21822	0.395391	0.163045	0.227544	Not Regulated
79	LINF_360047700	LINF_360047700	LINF_360047700-T1-p1 | transcript=LINF_360047700-T1 | gene=LINF_360047700 | organism=Leishmania_infantum_JPCM5 | gene_product=eukaryotic translation initiation factor 3 subunit 2 - putative | transcript_product=eukaryotic translation initiation factor 3 su	15	1.79225e+09	1.74832e+09	1.75098e+09	2.04335e+09	2.6983e+09	3.49602e+09	1.76385e+09	2.74589e+09	0.64236	-0.638546	-0.574767	0.0498217	0.0881282	Not Regulated
80	LINF_360046600	LINF_360046600	LINF_360046600-T1-p1 | transcript=LINF_360046600-T1 | gene=LINF_360046600 | organism=Leishmania_infantum_JPCM5 | gene_product=transcription factor btf3 - putative | transcript_product=transcription factor btf3 - putative | location=LinJ.36:1479272-1479583(	7	3.69112e+09	3.88278e+09	3.6826e+09	1.34072e+09	1.78565e+09	1.46461e+09	3.75217e+09	1.53033e+09	2.45187	1.29388	0.434925	0.000539798	0.00360752	Not Regulated
81	LINF_360046500	LINF_360046500;LINF_180011500	LINF_360046500-T1-p1 | transcript=LINF_360046500-T1 | gene=LINF_360046500 | organism=Leishmania_infantum_JPCM5 | gene_product=60S ribosomal protein L10a - putative | transcript_product=60S ribosomal protein L10a - putative | location=LinJ.36:1477671-147831	26	1.25548e+11	1.22709e+11	1.25922e+11	8.0609e+10	8.72995e+10	1.00807e+11	1.24726e+11	8.9572e+10	1.39247	0.477647	0.00844262	0.0352929	0.0678682	Not Regulated
82	LINF_360046400	LINF_360046400;LINF_180011200	LINF_360046400-T1-p1 | transcript=LINF_360046400-T1 | gene=LINF_360046400 | organism=Leishmania_infantum_JPCM5 | gene_product=40S ribosomal protein S27-1 - putative | transcript_product=40S ribosomal protein S27-1 - putative | location=LinJ.36:1476710-1476	7	4.73825e+10	5.49297e+10	4.89512e+10	3.62223e+10	4.00937e+10	3.37995e+10	5.04211e+10	3.67052e+10	1.37368	0.458044	-0.00179948	0.0428941	0.0784326	Not Regulated
83	LINF_360046300	LINF_360046300;LINF_180019400	LINF_360046300-T1-p1 | transcript=LINF_360046300-T1 | gene=LINF_360046300 | organism=Leishmania_infantum_JPCM5 | gene_product=60S ribosomal protein L34 - putative | transcript_product=60S ribosomal protein L34 - putative | location=LinJ.36:1475484-1475990(	7	3.28966e+10	3.71301e+10	3.32132e+10	2.90957e+10	2.78976e+10	2.95139e+10	3.44133e+10	2.88357e+10	1.19343	0.255111	-0.107832	0.180188	0.246218	Not Regulated
84	LINF_360045800	LINF_360045800	LINF_360045800-T1-p1 | transcript=LINF_360045800-T1 | gene=LINF_360045800 | organism=Leishmania_infantum_JPCM5 | gene_product=hypothetical protein - conserved | transcript_product=hypothetical protein - conserved | location=LinJ.36:1455773-1459000(+) | pro	4	1.49462e+07	9.0468e+06	1.8408e+07	7.90384e+07	5.80907e+07	4.19849e+07	1.41337e+07	5.97047e+07	0.236726	-2.07871	-1.32725	0.00149338	0.00723069	Not Regulated
85	LINF_360045200	LINF_360045200	LINF_360045200-T1-p1 | transcript=LINF_360045200-T1 | gene=LINF_360045200 | organism=Leishmania_infantum_JPCM5 | gene_product=hypothetical protein - conserved | transcript_product=hypothetical protein - conserved | location=LinJ.36:1444635-1445231(-) | pro	6	1.1402e+09	1.47059e+09	1.0596e+09	7.87784e+08	8.19842e+08	8.71348e+08	1.22346e+09	8.26325e+08	1.48061	0.566192	0.0547073	0.0346824	0.0668297	Not Regulated
86	LINF_360044500	LINF_360044500	LINF_360044500-T1-p1 | transcript=LINF_360044500-T1 | gene=LINF_360044500 | organism=Leishmania_infantum_JPCM5 | gene_product=cysteine synthase | transcript_product=cysteine synthase | location=LinJ.36:1428961-1429962(-) | protein_length=333 | sequence_SO=	2	1.35214e+07	1.8314e+07	2.18335e+07	2.01023e+07	2.3417e+06	2.12985e+07	1.78896e+07	1.45808e+07	1.22693	0.295048	-0.0869649	0.404678	0.48065	Not Regulated
87	LINF_360043700	LINF_360043700	LINF_360043700-T1-p1 | transcript=LINF_360043700-T1 | gene=LINF_360043700 | organism=Leishmania_infantum_JPCM5 | gene_product=hypothetical protein - conserved | transcript_product=hypothetical protein - conserved | location=LinJ.36:1394622-1395191(-) | pro	3	2.5577e+07	1.94466e+07	1.37466e+07	1.24809e+07	7.59048e+07	1.75668e+07	1.95901e+07	3.53175e+07	0.554684	-0.850262	-0.685388	0.572886	0.641498	Not Regulated
88	LINF_360043300	LINF_360043300	LINF_360043300-T1-p1 | transcript=LINF_360043300-T1 | gene=LINF_360043300 | organism=Leishmania_infantum_JPCM5 | gene_product=2-oxoglutarate dehydrogenase subunit - putative | transcript_product=2-oxoglutarate dehydrogenase subunit - putative | location=Li	28	6.01616e+08	5.72994e+08	7.72847e+08	2.2795e+09	1.562e+09	1.42638e+09	6.49152e+08	1.75596e+09	0.369685	-1.43563	-0.991242	0.00174967	0.00804085	Not Regulated
89	LINF_360043200	LINF_360043200	LINF_360043200-T1-p1 | transcript=LINF_360043200-T1 | gene=LINF_360043200 | organism=Leishmania_infantum_JPCM5 | gene_product=NIPSNAP - putative | transcript_product=NIPSNAP - putative | location=LinJ.36:1380395-1380997(-) | protein_length=200 | sequence_S	7	2.40176e+08	2.11037e+08	2.74242e+08	7.29505e+08	8.39655e+08	9.53947e+08	2.41818e+08	8.41035e+08	0.287524	-1.79824	-1.18071	0.00014794	0.00152604	Not Regulated
90	LINF_360042700	LINF_360042700	LINF_360042700-T1-p1 | transcript=LINF_360042700-T1 | gene=LINF_360042700 | organism=Leishmania_infantum_JPCM5 | gene_product=short chain dehydrogenase-like protein | transcript_product=short chain dehydrogenase-like protein | location=LinJ.36:1367487-1368	10	1.43683e+09	9.30843e+08	1.2055e+09	6.21064e+08	5.74547e+08	7.67081e+08	1.19106e+09	6.54231e+08	1.82055	0.864374	0.210507	0.0132849	0.0332648	Not Regulated
91	LINF_360042500	LINF_360042500	LINF_360042500-T1-p1 | transcript=LINF_360042500-T1 | gene=LINF_360042500 | organism=Leishmania_infantum_JPCM5 | gene_product=ribosomal protein L29 - putative | transcript_product=ribosomal protein L29 - putative | location=LinJ.36:1365158-1365370(-) | pro	6	6.91482e+09	8.815e+09	8.46996e+09	7.17812e+09	6.96775e+09	5.8986e+09	8.0666e+09	6.68149e+09	1.20731	0.27179	-0.0991171	0.221312	0.29009	Not Regulated
92	LINF_360042400	LINF_360042400	LINF_360042400-T1-p1 | transcript=LINF_360042400-T1 | gene=LINF_360042400 | organism=Leishmania_infantum_JPCM5 | gene_product=hypothetical protein - conserved | transcript_product=hypothetical protein - conserved | location=LinJ.36:1363832-1364239(-) | pro	7	2.05441e+08	2.86767e+08	2.73395e+08	1.86611e+09	1.66077e+09	1.6804e+09	2.55201e+08	1.73576e+09	0.147026	-2.76586	-1.68629	1.38784e-05	0.00032512	Not Regulated
93	LINF_360042000	LINF_360042000	LINF_360042000-T1-p1 | transcript=LINF_360042000-T1 | gene=LINF_360042000 | organism=Leishmania_infantum_JPCM5 | gene_product=hypothetical protein - conserved | transcript_product=hypothetical protein - conserved | location=LinJ.36:1358394-1358981(-) | pro	5	7.72162e+08	9.09622e+08	7.81517e+08	5.66869e+08	5.39428e+08	5.82885e+08	8.211e+08	5.63061e+08	1.45828	0.544268	0.0432523	0.0212321	0.045846	Not Regulated
94	LINF_360041600	LINF_360041600	LINF_360041600-T1-p1 | transcript=LINF_360041600-T1 | gene=LINF_360041600 | organism=Leishmania_infantum_JPCM5 | gene_product=actin-like protein - putative | transcript_product=actin-like protein - putative | location=LinJ.36:1342913-1344136(-) | protein_l	2	1.7799e+07	4.13259e+06	1.37723e+07	3.52297e+06	1.29213e+06	1.68945e+06	1.19013e+07	2.16818e+06	5.48905	2.45656	1.04242	0.013396	0.0334108	Not Regulated
95	LINF_360041300	LINF_360041300	LINF_360041300-T1-p1 | transcript=LINF_360041300-T1 | gene=LINF_360041300 | organism=Leishmania_infantum_JPCM5 | gene_product=Macro domain containing protein - putative | transcript_product=Macro domain containing protein - putative | location=LinJ.36:1335	6	6.81359e+07	6.42252e+07	8.00438e+07	1.53593e+08	1.17804e+08	1.85086e+08	7.08016e+07	1.52161e+08	0.465307	-1.10374	-0.817832	0.00410654	0.0144874	Not Regulated
96	LINF_360041200	LINF_360041200	LINF_360041200-T1-p1 | transcript=LINF_360041200-T1 | gene=LINF_360041200 | organism=Leishmania_infantum_JPCM5 | gene_product=Enoyl-CoA hydratase/isomerase family/2-enoyl-CoA Hydratase C-terminal region containing protein - putative | transcript_product=En	6	2.08854e+06	1.73511e+06	1.60834e+07	3.59022e+07	3.22576e+07	4.91977e+07	6.63569e+06	3.91191e+07	0.169628	-2.55956	-1.57849	0.0102074	0.0275269	Not Regulated
97	LINF_360041000	LINF_360041000	LINF_360041000-T1-p1 | transcript=LINF_360041000-T1 | gene=LINF_360041000 | organism=Leishmania_infantum_JPCM5 | gene_product=hypothetical protein - conserved | transcript_product=hypothetical protein - conserved | location=LinJ.36:1327783-1328367(-) | pro	9	1.38342e+09	1.36286e+09	1.19458e+09	1.08049e+09	1.05192e+09	1.24093e+09	1.31362e+09	1.12444e+09	1.16824	0.224337	-0.123912	0.256376	0.327238	Not Regulated
98	LINF_360040800	LINF_360040800	LINF_360040800-T1-p1 | transcript=LINF_360040800-T1 | gene=LINF_360040800 | organism=Leishmania_infantum_JPCM5 | gene_product=hypothetical protein - conserved | transcript_product=hypothetical protein - conserved | location=LinJ.36:1321329-1323890(-) | pro	2	2.07224e+07	1.53544e+07	2.77206e+07	1.70699e+06	1.29213e+06	6.88615e+06	2.12658e+07	3.29509e+06	6.45379	2.69015	1.16447	0.00427067	0.0149829	Not Regulated
99	LINF_360040700	LINF_360040700	LINF_360040700-T1-p1 | transcript=LINF_360040700-T1 | gene=LINF_360040700 | organism=Leishmania_infantum_JPCM5 | gene_product=hypothetical protein - conserved | transcript_product=hypothetical protein - conserved | location=LinJ.36:1319330-1320253(-) | pro	3	1.5855e+08	5.62221e+07	1.33778e+08	1.1132e+08	1.10937e+08	1.10316e+08	1.16183e+08	1.10858e+08	1.04804	0.067691	-0.205759	0.883012	0.914836	Not Regulated
100	LINF_360040400	LINF_360040400	LINF_360040400-T1-p1 | transcript=LINF_360040400-T1 | gene=LINF_360040400 | organism=Leishmania_infantum_JPCM5 | gene_product=14-3-3 protein 1 - putative | transcript_product=14-3-3 protein 1 - putative | location=LinJ.36:1312285-1313061(-) | protein_lengt	6	3.27681e+08	4.02181e+08	4.15029e+08	2.58329e+08	2.0226e+08	2.94476e+08	3.8163e+08	2.51689e+08	1.51628	0.600537	0.0726527	0.0360945	0.0691167	Not Regulated
101	LINF_360040200	LINF_360040200	LINF_360040200-T1-p1 | transcript=LINF_360040200-T1 | gene=LINF_360040200 | organism=Leishmania_infantum_JPCM5 | gene_product=nucleic acid binding protein - putative | transcript_product=nucleic acid binding protein - putative | location=LinJ.36:1302925-13	4	1.51425e+07	1.73511e+06	1.01042e+07	8.23904e+07	8.80478e+07	2.94503e+07	8.99393e+06	6.66295e+07	0.134984	-2.88914	-1.7507	0.0135408	0.0336765	Not Regulated
102	LINF_360039500	LINF_360039500	LINF_360039500-T1-p1 | transcript=LINF_360039500-T1 | gene=LINF_360039500 | organism=Leishmania_infantum_JPCM5 | gene_product=cyclophilin 10 - putative | transcript_product=cyclophilin 10 - putative | location=LinJ.36:1283009-1283611(-) | protein_length=20	9	1.96224e+09	2.08279e+09	1.83288e+09	1.02398e+09	1.16383e+09	1.08327e+09	1.9593e+09	1.09036e+09	1.79693	0.845536	0.200664	0.00281475	0.0112947	Not Regulated
103	LINF_360039100	LINF_360039100	LINF_360039100-T1-p1 | transcript=LINF_360039100-T1 | gene=LINF_360039100 | organism=Leishmania_infantum_JPCM5 | gene_product=ATP synthase - putative | transcript_product=ATP synthase - putative | location=LinJ.36:1275977-1276627(-) | protein_length=216 |	14	5.79555e+09	5.23494e+09	4.81511e+09	6.07255e+09	5.37898e+09	5.95572e+09	5.28187e+09	5.80242e+09	0.910288	-0.135605	-0.311981	0.466322	0.540671	Not Regulated
104	LINF_360038800	LINF_360038800	LINF_360038800-T1-p1 | transcript=LINF_360038800-T1 | gene=LINF_360038800 | organism=Leishmania_infantum_JPCM5 | gene_product=fibrillarin | transcript_product=fibrillarin | location=LinJ.36:1266867-1267571(-) | protein_length=234 | sequence_SO=chromosome |	12	1.25728e+09	1.0673e+09	1.09291e+09	1.27378e+09	1.44227e+09	1.76122e+09	1.13916e+09	1.49243e+09	0.763295	-0.389686	-0.444738	0.113277	0.169826	Not Regulated
105	LINF_360038600	LINF_360038600	LINF_360038600-T1-p1 | transcript=LINF_360038600-T1 | gene=LINF_360038600 | organism=Leishmania_infantum_JPCM5 | gene_product=hypothetical protein - conserved | transcript_product=hypothetical protein - conserved | location=LinJ.36:1262786-1263214(-) | pro	3	7.42927e+07	3.82525e+07	8.23104e+07	5.18024e+07	8.53373e+06	3.51618e+07	6.49519e+07	3.18326e+07	2.04042	1.02886	0.296454	0.128374	0.187714	Not Regulated
106	LINF_360037900	LINF_360037900	LINF_360037900-T1-p1 | transcript=LINF_360037900-T1 | gene=LINF_360037900 | organism=Leishmania_infantum_JPCM5 | gene_product=GTP-binding protein - putative | transcript_product=GTP-binding protein - putative | location=LinJ.36:1250427-1251890(-) | protein	4	5.02333e+07	3.80116e+07	3.19562e+07	3.22641e+07	6.64091e+07	8.31816e+07	4.0067e+07	6.06183e+07	0.660973	-0.597336	-0.553235	0.256301	0.327238	Not Regulated
107	LINF_360037500	LINF_360037500	LINF_360037500-T1-p1 | transcript=LINF_360037500-T1 | gene=LINF_360037500 | organism=Leishmania_infantum_JPCM5 | gene_product=succinyl-CoA ligase [GDP-forming] beta-chain - putative | transcript_product=succinyl-CoA ligase [GDP-forming] beta-chain - putati	10	5.81568e+08	5.44332e+08	5.73969e+08	1.52448e+08	1.2256e+08	1.94268e+08	5.66623e+08	1.56425e+08	3.62232	1.85691	0.729108	0.000197625	0.0017947	Not Regulated
108	LINF_360037400	LINF_360037400	LINF_360037400-T1-p1 | transcript=LINF_360037400-T1 | gene=LINF_360037400 | organism=Leishmania_infantum_JPCM5 | gene_product=NUC194 domain/Phosphatidylinositol 3- and 4-kinase - putative | transcript_product=NUC194 domain/Phosphatidylinositol 3- and 4-kin	7	3.5844e+07	6.42072e+06	5.70091e+07	1.34785e+08	1.16649e+08	1.5043e+08	3.30913e+07	1.33955e+08	0.247034	-2.01722	-1.29512	0.0233955	0.0491077	Not Regulated
109	LINF_360037100	LINF_360037100	LINF_360037100-T1-p1 | transcript=LINF_360037100-T1 | gene=LINF_360037100 | organism=Leishmania_infantum_JPCM5 | gene_product=hypothetical protein - conserved | transcript_product=hypothetical protein - conserved | location=LinJ.36:1218666-1219706(-) | pro	11	2.39478e+09	2.62316e+09	2.20385e+09	1.17583e+09	1.2991e+09	1.44427e+09	2.40726e+09	1.3064e+09	1.84267	0.881798	0.219611	0.00329249	0.0124238	Not Regulated
110	LINF_360036700	LINF_360036700;LINF_360036600	LINF_360036700-T1-p1 | transcript=LINF_360036700-T1 | gene=LINF_360036700 | organism=Leishmania_infantum_JPCM5 | gene_product=40S ribosomal protein S24e | transcript_product=40S ribosomal protein S24e | location=LinJ.36:1203291-1203704(-) | protein_length=	12	7.87487e+10	8.15012e+10	7.63854e+10	6.70693e+10	7.02112e+10	6.29647e+10	7.88785e+10	6.67484e+10	1.18173	0.240898	-0.115258	0.193226	0.260286	Not Regulated
111	LINF_360036200	LINF_360036200	LINF_360036200-T1-p1 | transcript=LINF_360036200-T1 | gene=LINF_360036200 | organism=Leishmania_infantum_JPCM5 | gene_product=pre-mRNA splicing factor ATP-dependent RNA helicase - putative | transcript_product=pre-mRNA splicing factor ATP-dependent RNA hel	2	2.39887e+06	1.73511e+06	4.67069e+06	8.43856e+06	6.36663e+06	5.41527e+06	2.93489e+06	6.74015e+06	0.435434	-1.19947	-0.867851	0.0210406	0.0455844	Not Regulated
112	LINF_360035800	LINF_360035800	LINF_360035800-T1-p1 | transcript=LINF_360035800-T1 | gene=LINF_360035800 | organism=Leishmania_infantum_JPCM5 | gene_product=Flagellar Member 1 | transcript_product=Flagellar Member 1 | location=LinJ.36:1168177-1176264(-) | protein_length=2695 | sequence_	3	2.94351e+06	1.73511e+06	2.00382e+06	2.2515e+07	2.74495e+07	1.90626e+07	2.22748e+06	2.3009e+07	0.096809	-3.36872	-2.00128	2.37926e-05	0.000451584	Down
113	LINF_360035100	LINF_360035100	LINF_360035100-T1-p1 | transcript=LINF_360035100-T1 | gene=LINF_360035100 | organism=Leishmania_infantum_JPCM5 | gene_product=transportin2-like protein | transcript_product=transportin2-like protein | location=LinJ.36:1136353-1139169(-) | protein_length=93	2	1.78328e+07	1.00743e+07	1.73772e+07	1.40847e+07	3.15043e+06	1.0335e+07	1.50948e+07	9.19004e+06	1.64251	0.715905	0.132933	0.184468	0.251163	Not Regulated
114	LINF_360035000	LINF_360035000	LINF_360035000-T1-p1 | transcript=LINF_360035000-T1 | gene=LINF_360035000 | organism=Leishmania_infantum_JPCM5 | gene_product=metallo-peptidase - Clan MA(E) Family M41 | transcript_product=metallo-peptidase - Clan MA(E) Family M41 | location=LinJ.36:113400	8	3.95985e+08	3.29896e+08	3.93277e+08	2.1125e+08	3.12091e+08	2.52336e+08	3.73053e+08	2.58559e+08	1.44281	0.528884	0.035214	0.0504855	0.0890534	Not Regulated
115	LINF_360034600	LINF_360034600	LINF_360034600-T1-p1 | transcript=LINF_360034600-T1 | gene=LINF_360034600 | organism=Leishmania_infantum_JPCM5 | gene_product=hypothetical protein - conserved | transcript_product=hypothetical protein - conserved | location=LinJ.36:1121252-1124269(-) | pro	6	2.19999e+08	1.66378e+08	1.89952e+08	5.14471e+07	2.28134e+07	5.24026e+07	1.92109e+08	4.2221e+07	4.55009	2.18589	0.901	0.00108439	0.00571189	Not Regulated
116	LINF_360034400	LINF_360034400	LINF_360034400-T1-p1 | transcript=LINF_360034400-T1 | gene=LINF_360034400 | organism=Leishmania_infantum_JPCM5 | gene_product=dihydrolipoamide acetyltransferase precursor - putative | transcript_product=dihydrolipoamide acetyltransferase precursor - putati	27	6.24603e+10	1.13703e+11	9.16242e+10	7.45582e+10	7.13345e+10	8.19256e+10	8.92624e+10	7.59394e+10	1.17544	0.233204	-0.119279	0.499192	0.571106	Not Regulated
117	LINF_360032800	LINF_360032800	LINF_360032800-T1-p1 | transcript=LINF_360032800-T1 | gene=LINF_360032800 | organism=Leishmania_infantum_JPCM5 | gene_product=C-4 sterol methyl oxidase - putative | transcript_product=C-4 sterol methyl oxidase - putative | location=LinJ.36:1048754-1049962(	3	1.17726e+08	1.14322e+08	9.51321e+07	1.70699e+06	1.29213e+06	1.68945e+06	1.0906e+08	1.56286e+06	69.7826	6.12479	2.95907	1.60326e-07	3.52379e-05	Up
118	LINF_360032700	LINF_360032700	LINF_360032700-T1-p1 | transcript=LINF_360032700-T1 | gene=LINF_360032700 | organism=Leishmania_infantum_JPCM5 | gene_product=ATP-dependent DEAD/H RNA helicase - putative | transcript_product=ATP-dependent DEAD/H RNA helicase - putative | location=LinJ.36:	4	1.08131e+07	8.85846e+06	3.6261e+08	2.89451e+07	6.10099e+08	7.92464e+08	1.27427e+08	4.77169e+08	0.267048	-1.90483	-1.2364	0.18828	0.255436	Not Regulated
119	LINF_360032500	LINF_360032500	LINF_360032500-T1-p1 | transcript=LINF_360032500-T1 | gene=LINF_360032500 | organism=Leishmania_infantum_JPCM5 | gene_product=nucleoporin interacting component (NUP93) - putative | transcript_product=nucleoporin interacting component (NUP93) - putative | l	30	3.58291e+08	2.52578e+08	1.99725e+08	2.13639e+09	2.68932e+09	7.56165e+08	2.70198e+08	1.86062e+09	0.145219	-2.7837	-1.69561	0.00291279	0.0116635	Not Regulated
120	LINF_360031300	LINF_360031300;LINF_360031200	LINF_360031300-T1-p1 | transcript=LINF_360031300-T1 | gene=LINF_360031300 | organism=Leishmania_infantum_JPCM5 | gene_product=sterol 24-c-methyltransferase - putative | transcript_product=sterol 24-c-methyltransferase - putative | location=LinJ.36:987682-9	5	3.98437e+08	2.97136e+08	3.19741e+08	6.81e+07	4.48038e+07	8.52304e+07	3.38438e+08	6.60447e+07	5.12437	2.35738	0.990599	0.000228235	0.00196013	Not Regulated
121	LINF_360030600	LINF_360030600	LINF_360030600-T1-p1 | transcript=LINF_360030600-T1 | gene=LINF_360030600 | organism=Leishmania_infantum_JPCM5 | gene_product=glyceraldehyde 3-phosphate dehydrogenase, cytosolic | transcript_product=glyceraldehyde 3-phosphate dehydrogenase, cytosolic | loc	2	1.80042e+07	1.65995e+07	1.86019e+07	3.87725e+07	3.81391e+07	3.54624e+07	1.77352e+07	3.7458e+07	0.473469	-1.07866	-0.804725	0.000746018	0.00439734	Not Regulated
122	LINF_360030200	LINF_360030200	LINF_360030200-T1-p1 | transcript=LINF_360030200-T1 | gene=LINF_360030200 | organism=Leishmania_infantum_JPCM5 | gene_product=mitochondrial RNA binding complex 1 subunit | transcript_product=mitochondrial RNA binding complex 1 subunit | location=LinJ.36:93	14	9.18187e+08	9.82167e+08	7.76424e+08	1.19811e+09	9.00681e+08	1.26827e+09	8.92259e+08	1.12235e+09	0.79499	-0.330991	-0.41407	0.194348	0.261426	Not Regulated
123	LINF_360029800	LINF_360029800	LINF_360029800-T1-p1 | transcript=LINF_360029800-T1 | gene=LINF_360029800 | organism=Leishmania_infantum_JPCM5 | gene_product=hypothetical protein - conserved | transcript_product=hypothetical protein - conserved | location=LinJ.36:908426-909811(+) | prote	4	9.31379e+07	5.91153e+07	6.01516e+07	3.93405e+06	5.65792e+06	1.44618e+07	7.08016e+07	8.01792e+06	8.83042	3.14248	1.40082	0.000805949	0.00460035	Not Regulated
124	LINF_360029100	LINF_360029100	LINF_360029100-T1-p1 | transcript=LINF_360029100-T1 | gene=LINF_360029100 | organism=Leishmania_infantum_JPCM5 | gene_product=hypothetical protein - conserved | transcript_product=hypothetical protein - conserved | location=LinJ.36:880289-882220(+) | prote	9	9.55742e+07	8.75579e+07	7.8038e+07	1.89682e+08	1.58494e+08	1.46716e+08	8.70567e+07	1.64964e+08	0.527731	-0.922125	-0.722937	0.00369543	0.0134883	Not Regulated
125	LINF_360028600	LINF_360028600	LINF_360028600-T1-p1 | transcript=LINF_360028600-T1 | gene=LINF_360028600 | organism=Leishmania_infantum_JPCM5 | gene_product=transmembrane emp24 domain-containing protein | transcript_product=transmembrane emp24 domain-containing protein | location=LinJ.3	7	3.71842e+08	2.58319e+08	3.32645e+08	9.8962e+07	1.05832e+08	7.59779e+07	3.20935e+08	9.35906e+07	3.42914	1.77785	0.687796	0.000352408	0.00266482	Not Regulated
126	LINF_360027900	LINF_360027900	LINF_360027900-T1-p1 | transcript=LINF_360027900-T1 | gene=LINF_360027900 | organism=Leishmania_infantum_JPCM5 | gene_product=hypothetical protein - conserved | transcript_product=hypothetical protein - conserved | location=LinJ.36:836379-839195(+) | prote	2	4.67478e+06	1.73511e+06	2.00382e+06	2.64341e+07	1.05291e+07	2.95802e+07	2.80457e+06	2.21811e+07	0.126439	-2.98348	-1.79999	0.00201161	0.00881764	Not Regulated
127	LINF_360027200	LINF_360027200	LINF_360027200-T1-p1 | transcript=LINF_360027200-T1 | gene=LINF_360027200 | organism=Leishmania_infantum_JPCM5 | gene_product=chaperonin HSP60 - mitochondrial precursor | transcript_product=chaperonin HSP60 - mitochondrial precursor | location=LinJ.36:8025	24	1.78059e+09	2.24242e+09	2.51966e+09	1.04265e+09	1.07869e+09	1.1483e+09	2.18089e+09	1.08988e+09	2.00104	1.00075	0.281764	0.00310854	0.0120655	Not Regulated
128	LINF_360027100	LINF_360027100	LINF_360027100-T1-p1 | transcript=LINF_360027100-T1 | gene=LINF_360027100 | organism=Leishmania_infantum_JPCM5 | gene_product=chaperonin HSP60 - mitochondrial precursor | transcript_product=chaperonin HSP60 - mitochondrial precursor | location=LinJ.36:7984	16	4.55202e+08	5.59035e+08	6.27892e+08	1.5559e+08	2.1617e+08	2.18988e+08	5.47376e+08	1.96916e+08	2.77975	1.47495	0.529534	0.000884072	0.00492073	Not Regulated
129	LINF_360026900	LINF_360026900	LINF_360026900-T1-p1 | transcript=LINF_360026900-T1 | gene=LINF_360026900 | organism=Leishmania_infantum_JPCM5 | gene_product=hypothetical protein - conserved | transcript_product=hypothetical protein - conserved | location=LinJ.36:791807-795646(+) | prote	4	1.02611e+07	8.86893e+06	1.57436e+07	1.43567e+07	6.8856e+06	1.11851e+07	1.16245e+07	1.08091e+07	1.07544	0.104923	-0.186305	0.746234	0.799747	Not Regulated
130	LINF_360026300	LINF_360026300	LINF_360026300-T1-p1 | transcript=LINF_360026300-T1 | gene=LINF_360026300 | organism=Leishmania_infantum_JPCM5 | gene_product=phosphomannomutase - putative | transcript_product=phosphomannomutase - putative | location=LinJ.36:782734-783477(+) | protein_len	3	2.20955e+07	3.43304e+07	2.39719e+07	4.48664e+07	1.58353e+07	2.431e+07	2.67993e+07	2.83372e+07	0.945726	-0.0805063	-0.283192	0.955796	0.96954	Not Regulated
131	LINF_360026000	LINF_360026000	LINF_360026000-T1-p1 | transcript=LINF_360026000-T1 | gene=LINF_360026000 | organism=Leishmania_infantum_JPCM5 | gene_product=inosine-guanosine transporter | transcript_product=inosine-guanosine transporter | location=LinJ.36:773395-774894(-) | protein_len	10	4.93375e+07	3.41131e+07	4.84977e+07	4.86079e+08	4.4413e+08	5.46322e+08	4.39828e+07	4.92177e+08	0.0893637	-3.48417	-2.0616	6.27945e-06	0.00019864	Down
132	LINF_360025800	LINF_360025800;LINF_210028000	LINF_360025800-T1-p1 | transcript=LINF_360025800-T1 | gene=LINF_360025800 | organism=Leishmania_infantum_JPCM5 | gene_product=60S ribosomal protein L37a | transcript_product=60S ribosomal protein L37a | location=LinJ.36:765742-766020(-) | protein_length=92	4	1.42029e+10	1.77016e+10	1.38046e+10	1.13669e+10	9.99371e+09	8.7133e+09	1.52364e+10	1.00246e+10	1.51989	0.603969	0.0744458	0.0274633	0.0557398	Not Regulated
133	LINF_360025200	LINF_360025200	LINF_360025200-T1-p1 | transcript=LINF_360025200-T1 | gene=LINF_360025200 | organism=Leishmania_infantum_JPCM5 | gene_product=Nucleolar complex-associated protein/CBF/Mak21 family - putative | transcript_product=Nucleolar complex-associated protein/CBF/Mak	13	1.11349e+08	7.84133e+07	8.73161e+07	4.68275e+08	5.63456e+08	2.40285e+08	9.23596e+07	4.24005e+08	0.217827	-2.19875	-1.38997	0.00137438	0.00684664	Not Regulated
134	LINF_360025100	LINF_360025100	LINF_360025100-T1-p1 | transcript=LINF_360025100-T1 | gene=LINF_360025100 | organism=Leishmania_infantum_JPCM5 | gene_product=major vault protein - putative | transcript_product=major vault protein - putative | location=LinJ.36:742439-745069(-) | protein_l	4	2.18833e+07	1.73511e+06	1.05342e+07	1.02669e+08	1.71099e+07	1.91525e+07	1.13842e+07	4.63106e+07	0.245823	-2.02431	-1.29883	0.115368	0.171963	Not Regulated
135	LINF_360025000	LINF_360025000	LINF_360025000-T1-p1 | transcript=LINF_360025000-T1 | gene=LINF_360025000 | organism=Leishmania_infantum_JPCM5 | gene_product=Ribosomal protein S5 - C-terminal domain containing protein - putative | transcript_product=Ribosomal protein S5 - C-terminal doma	10	1.724e+09	1.99115e+09	1.54404e+09	1.94941e+09	1.70109e+09	2.10088e+09	1.75306e+09	1.91713e+09	0.914421	-0.129069	-0.308566	0.527861	0.598852	Not Regulated
136	LINF_360024800	LINF_360024800	LINF_360024800-T1-p1 | transcript=LINF_360024800-T1 | gene=LINF_360024800 | organism=Leishmania_infantum_JPCM5 | gene_product=DEAD box RNA helicase - putative | transcript_product=DEAD box RNA helicase - putative | location=LinJ.36:733871-735847(-) | prote	2	1.7789e+07	1.78333e+07	2.06946e+07	1.08701e+07	2.17775e+07	1.89908e+07	1.87723e+07	1.72128e+07	1.0906	0.125124	-0.17575	0.574349	0.642756	Not Regulated
137	LINF_360024100	LINF_360024100	LINF_360024100-T1-p1 | transcript=LINF_360024100-T1 | gene=LINF_360024100 | organism=Leishmania_infantum_JPCM5 | gene_product=hypothetical protein - conserved | transcript_product=hypothetical protein - conserved | location=LinJ.36:706893-707213(-) | prote	2	6.32146e+07	2.32201e+08	2.54964e+08	5.45071e+08	4.82841e+08	3.67221e+08	1.8346e+08	4.65044e+08	0.3945	-1.3419	-0.94227	0.0370909	0.0701879	Not Regulated
138	LINF_360023900	LINF_360023900	LINF_360023900-T1-p1 | transcript=LINF_360023900-T1 | gene=LINF_360023900 | organism=Leishmania_infantum_JPCM5 | gene_product=hypothetical protein - conserved | transcript_product=hypothetical protein - conserved | location=LinJ.36:700146-701798(-) | prote	7	2.37974e+08	1.93261e+08	3.05945e+08	1.82206e+08	1.88035e+08	2.06419e+08	2.45727e+08	1.9222e+08	1.27836	0.354297	-0.0560072	0.200522	0.268022	Not Regulated
139	LINF_360023600	LINF_360023600	LINF_360023600-T1-p1 | transcript=LINF_360023600-T1 | gene=LINF_360023600 | organism=Leishmania_infantum_JPCM5 | gene_product=neurobeachin/beige protein - putative | transcript_product=neurobeachin/beige protein - putative | location=LinJ.36:674137-687240(	2	1.21553e+07	1.88938e+07	1.30078e+07	1.70699e+06	1.29213e+06	5.7611e+06	1.46856e+07	2.92007e+06	5.0292	2.33033	0.976467	0.00496219	0.0164521	Not Regulated
140	LINF_360023000	LINF_360023000	LINF_360023000-T1-p1 | transcript=LINF_360023000-T1 | gene=LINF_360023000 | organism=Leishmania_infantum_JPCM5 | gene_product=tRNA pseudouridine synthase A - putative | transcript_product=tRNA pseudouridine synthase A - putative | location=LinJ.36:655666-6	12	9.97412e+07	1.28124e+08	1.60155e+08	1.28061e+08	2.43225e+08	2.51973e+08	1.2934e+08	2.07753e+08	0.622566	-0.683701	-0.59836	0.11509	0.171963	Not Regulated
141	LINF_360022900	LINF_360022900	LINF_360022900-T1-p1 | transcript=LINF_360022900-T1 | gene=LINF_360022900 | organism=Leishmania_infantum_JPCM5 | gene_product=proteasome subunit beta type-5 - putative | transcript_product=proteasome subunit beta type-5 - putative | location=LinJ.36:653790	5	1.80172e+08	2.48401e+08	2.25322e+08	1.49408e+08	5.61286e+07	4.87881e+07	2.17965e+08	8.47747e+07	2.57111	1.36239	0.47072	0.0170588	0.0398185	Not Regulated
142	LINF_360022700	LINF_360022700	LINF_360022700-T1-p1 | transcript=LINF_360022700-T1 | gene=LINF_360022700 | organism=Leishmania_infantum_JPCM5 | gene_product=poly-zinc finger protein 2 - putative | transcript_product=poly-zinc finger protein 2 - putative | location=LinJ.36:646873-647280(	3	1.94839e+08	2.94265e+08	1.30914e+08	3.62414e+08	4.77636e+08	4.36169e+08	2.06673e+08	4.25406e+08	0.485824	-1.04149	-0.785307	0.0173439	0.040243	Not Regulated
143	LINF_360022600	LINF_360022600	LINF_360022600-T1-p1 | transcript=LINF_360022600-T1 | gene=LINF_360022600 | organism=Leishmania_infantum_JPCM5 | gene_product=clathrin heavy chain - putative | transcript_product=clathrin heavy chain - putative | location=LinJ.36:634892-639973(-) | protein	58	3.29564e+09	2.18219e+09	2.84995e+09	4.96546e+09	1.75156e+09	2.09325e+09	2.77593e+09	2.93676e+09	0.945236	-0.0812539	-0.283582	0.901708	0.928618	Not Regulated
144	LINF_360022400	LINF_360022400;LINF_360022500	LINF_360022400-T1-p1 | transcript=LINF_360022400-T1 | gene=LINF_360022400 | organism=Leishmania_infantum_JPCM5 | gene_product=universal minicircle sequence binding protein - putative | transcript_product=universal minicircle sequence binding protein - puta	4	3.84347e+08	2.92734e+08	4.86882e+08	2.89662e+09	3.17446e+09	2.91897e+09	3.87988e+08	2.99668e+09	0.129472	-2.94928	-1.78212	2.16438e-05	0.000415616	Not Regulated
145	LINF_360022300	LINF_360022300	LINF_360022300-T1-p1 | transcript=LINF_360022300-T1 | gene=LINF_360022300 | organism=Leishmania_infantum_JPCM5 | gene_product=proteasome subunit alpha type-1 - putative | transcript_product=proteasome subunit alpha type-1 - putative | location=LinJ.36:6214	10	4.61021e+08	5.58967e+08	3.95884e+08	4.47871e+08	3.1698e+08	4.4031e+08	4.71958e+08	4.01721e+08	1.17484	0.232465	-0.119665	0.365625	0.441729	Not Regulated
146	LINF_360021800	LINF_360021800	LINF_360021800-T1-p1 | transcript=LINF_360021800-T1 | gene=LINF_360021800 | organism=Leishmania_infantum_JPCM5 | gene_product=Leucine rich repeat/Leucine Rich Repeat - putative | transcript_product=Leucine rich repeat/Leucine Rich Repeat - putative | locat	3	4.65884e+08	3.30841e+08	4.90482e+08	2.12113e+07	1.44028e+07	2.37651e+07	4.29069e+08	1.97931e+07	21.6777	4.43814	2.0778	5.77698e-06	0.000191096	Up
147	LINF_360021400	LINF_360021400	LINF_360021400-T1-p1 | transcript=LINF_360021400-T1 | gene=LINF_360021400 | organism=Leishmania_infantum_JPCM5 | gene_product=serine/threonine protein kinase - putative | transcript_product=serine/threonine protein kinase - putative | location=LinJ.36:5763	7	1.55381e+08	9.36922e+07	1.43183e+08	2.9454e+07	1.17289e+07	2.18125e+07	1.30752e+08	2.09985e+07	6.22674	2.63848	1.13747	0.000659162	0.00410194	Not Regulated
148	LINF_360021100	LINF_360021100	LINF_360021100-T1-p1 | transcript=LINF_360021100-T1 | gene=LINF_360021100 | organism=Leishmania_infantum_JPCM5 | gene_product=hypothetical protein - conserved | transcript_product=hypothetical protein - conserved | location=LinJ.36:561462-565067(-) | prote	2	4.56777e+07	1.20379e+08	6.53366e+07	1.70699e+06	6.07455e+07	6.16387e+07	7.7131e+07	4.13637e+07	1.8647	0.898944	0.22857	0.239994	0.309972	Not Regulated
149	LINF_360020500	LINF_360020500	LINF_360020500-T1-p1 | transcript=LINF_360020500-T1 | gene=LINF_360020500 | organism=Leishmania_infantum_JPCM5 | gene_product=translation elongation factor 1-beta - putative | transcript_product=translation elongation factor 1-beta - putative | location=Li	6	2.99233e+08	2.287e+08	3.0911e+08	5.45181e+08	3.02879e+08	3.81352e+08	2.79014e+08	4.09804e+08	0.680848	-0.554595	-0.530902	0.115365	0.171963	Not Regulated
150	LINF_360019900	LINF_360019900	LINF_360019900-T1-p1 | transcript=LINF_360019900-T1 | gene=LINF_360019900 | organism=Leishmania_infantum_JPCM5 | gene_product=hypothetical protein - conserved | transcript_product=hypothetical protein - conserved | location=LinJ.36:505842-507494(-) | prote	2	2.02491e+07	6.80652e+06	1.02232e+07	3.74347e+06	1.29213e+06	1.68945e+06	1.24263e+07	2.24168e+06	5.54328	2.47074	1.04983	0.00501366	0.0165127	Not Regulated
151	LINF_360019800	LINF_360019800	LINF_360019800-T1-p1 | transcript=LINF_360019800-T1 | gene=LINF_360019800 | organism=Leishmania_infantum_JPCM5 | gene_product=Transitional endoplasmic reticulum ATPase - putative | transcript_product=Transitional endoplasmic reticulum ATPase - putative | l	17	3.82016e+08	2.08875e+08	3.62042e+08	7.10034e+08	3.9318e+08	2.6635e+08	3.17644e+08	4.56521e+08	0.695792	-0.523271	-0.514536	0.344984	0.42108	Not Regulated
152	LINF_360019200	LINF_360019200	LINF_360019200-T1-p1 | transcript=LINF_360019200-T1 | gene=LINF_360019200 | organism=Leishmania_infantum_JPCM5 | gene_product=Poly(ADP-ribose) polymerase and DNA-Ligase Zn-finger region/Zinc-finger (CX5CX6HX5H) motif containing protein - putative | transcr	5	1.48267e+08	1.95726e+08	1.11725e+08	1.2778e+07	1.98095e+07	2.26453e+07	1.51906e+08	1.84109e+07	8.25085	3.04454	1.34964	0.000103705	0.00121502	Not Regulated
153	LINF_360019100	LINF_360019100	LINF_360019100-T1-p1 | transcript=LINF_360019100-T1 | gene=LINF_360019100 | organism=Leishmania_infantum_JPCM5 | gene_product=N-acetyltransferase subunit Nat1 - putative | transcript_product=N-acetyltransferase subunit Nat1 - putative | location=LinJ.36:48	19	8.56977e+07	5.80289e+07	4.434e+07	3.85688e+08	6.14489e+08	1.08046e+08	6.26889e+07	3.69407e+08	0.169701	-2.55893	-1.57817	0.016324	0.0385839	Not Regulated
154	LINF_360018400	LINF_360018400	LINF_360018400-T1-p1 | transcript=LINF_360018400-T1 | gene=LINF_360018400 | organism=Leishmania_infantum_JPCM5 | gene_product=fructose-1 -6-bisphosphate aldolase | transcript_product=fructose-1 -6-bisphosphate aldolase | location=LinJ.36:473275-474390(+) |	13	2.77203e+08	2.6495e+08	2.57883e+08	7.60064e+08	5.22816e+08	7.83828e+08	2.66679e+08	6.88903e+08	0.387106	-1.3692	-0.956532	0.00108667	0.00571189	Not Regulated
155	LINF_360018300	LINF_360018300;LINF_070012400	LINF_360018300-T1-p1 | transcript=LINF_360018300-T1 | gene=LINF_360018300 | organism=Leishmania_infantum_JPCM5 | gene_product=40S ribosomal protein S9 - putative | transcript_product=40S ribosomal protein S9 - putative | location=LinJ.36:471770-472342(+) |	19	7.0314e+10	7.60109e+10	7.20595e+10	5.09864e+10	5.3133e+10	5.44115e+10	7.27948e+10	5.28436e+10	1.37755	0.462106	0.000322696	0.0305349	0.0603072	Not Regulated
156	LINF_360017500	LINF_360017500	LINF_360017500-T1-p1 | transcript=LINF_360017500-T1 | gene=LINF_360017500 | organism=Leishmania_infantum_JPCM5 | gene_product=hypothetical protein - conserved | transcript_product=hypothetical protein - conserved | location=LinJ.36:450769-452682(+) | prote	7	1.92677e+08	1.46485e+08	1.40821e+08	1.69841e+08	2.10749e+08	1.28816e+08	1.59994e+08	1.69802e+08	0.94224	-0.0858336	-0.285975	0.794111	0.841084	Not Regulated
157	LINF_360016800	LINF_360016800;LINF_360016500	LINF_360016800-T1-p1 | transcript=LINF_360016800-T1 | gene=LINF_360016800 | organism=Leishmania_infantum_JPCM5 | gene_product=ribosomal protein L24 - putative | transcript_product=ribosomal protein L24 - putative | location=LinJ.36:431801-432175(+) | prote	12	3.32703e+10	3.86725e+10	2.75735e+10	2.74568e+10	2.68259e+10	2.11078e+10	3.31721e+10	2.51302e+10	1.32001	0.40055	-0.0318402	0.125098	0.184059	Not Regulated
158	LINF_360016400	LINF_360016400	LINF_360016400-T1-p1 | transcript=LINF_360016400-T1 | gene=LINF_360016400 | organism=Leishmania_infantum_JPCM5 | gene_product=nucleoplasmin-like protein (NLP) - putative | transcript_product=nucleoplasmin-like protein (NLP) - putative | location=LinJ.36:42	3	2.87914e+07	2.53118e+07	2.80449e+07	3.60858e+07	1.84834e+07	2.71136e+07	2.73827e+07	2.72276e+07	1.0057	0.00819549	-0.236845	0.843631	0.883184	Not Regulated
159	LINF_360016200	LINF_360016200	LINF_360016200-T1-p1 | transcript=LINF_360016200-T1 | gene=LINF_360016200 | organism=Leishmania_infantum_JPCM5 | gene_product=Flagellar C1a complex subunit C1a-32 - putative | transcript_product=Flagellar C1a complex subunit C1a-32 - putative | location=Li	2	2.07005e+07	9.61385e+06	3.09634e+07	1.70699e+06	1.29213e+06	1.68945e+06	2.04259e+07	1.56286e+06	13.0696	3.70814	1.69637	0.000271851	0.00224336	Not Regulated
160	LINF_360015900	LINF_360015900	LINF_360015900-T1-p1 | transcript=LINF_360015900-T1 | gene=LINF_360015900 | organism=Leishmania_infantum_JPCM5 | gene_product=hypothetical protein - conserved | transcript_product=hypothetical protein - conserved | location=LinJ.36:402086-407020(+) | prote	3	3.16003e+08	2.69948e+08	1.86475e+08	1.75542e+08	1.48426e+08	1.80881e+08	2.57476e+08	1.68283e+08	1.53002	0.613548	0.079451	0.0641936	0.108014	Not Regulated
161	LINF_360015800	LINF_360015800	LINF_360015800-T1-p1 | transcript=LINF_360015800-T1 | gene=LINF_360015800 | organism=Leishmania_infantum_JPCM5 | gene_product=intraflagellar transport protein 122 - putative | transcript_product=intraflagellar transport protein 122 - putative | location=Li	5	3.96284e+07	2.13649e+07	3.93879e+07	1.69128e+07	1.29213e+06	1.08345e+07	3.34604e+07	9.67983e+06	3.45671	1.7894	0.693832	0.0556613	0.0968334	Not Regulated
162	LINF_360015700	LINF_360015700;LINF_360015600	LINF_360015700-T1-p1 | transcript=LINF_360015700-T1 | gene=LINF_360015700 | organism=Leishmania_infantum_JPCM5 | gene_product=40S ribosomal protein S10 - putative | transcript_product=40S ribosomal protein S10 - putative | location=LinJ.36:395532-396038(+)	10	4.29505e+10	4.8586e+10	4.11485e+10	3.35336e+10	3.09514e+10	3.15209e+10	4.42283e+10	3.2002e+10	1.38205	0.466809	0.00277994	0.0367369	0.0697965	Not Regulated
163	LINF_360015500	LINF_360015500	LINF_360015500-T1-p1 | transcript=LINF_360015500-T1 | gene=LINF_360015500 | organism=Leishmania_infantum_JPCM5 | gene_product=hypothetical protein - conserved | transcript_product=hypothetical protein - conserved | location=LinJ.36:392674-393360(+) | prote	2	3.16711e+07	2.57047e+07	2.42148e+07	1.70699e+06	1.29213e+06	1.68945e+06	2.71969e+07	1.56286e+06	17.402	4.12118	1.91219	1.89996e-06	9.13538e-05	Not Regulated
164	LINF_360015300	LINF_360015300	LINF_360015300-T1-p1 | transcript=LINF_360015300-T1 | gene=LINF_360015300 | organism=Leishmania_infantum_JPCM5 | gene_product=dynein heavy chain - putative | transcript_product=dynein heavy chain - putative | location=LinJ.36:370638-383156(+) | protein_len	3	2.98715e+06	6.34225e+06	4.12611e+06	3.20363e+06	1.29213e+06	3.04629e+06	4.48517e+06	2.51402e+06	1.78407	0.835169	0.195248	0.111436	0.167595	Not Regulated
165	LINF_360015200	LINF_360015200;LINF_360015100	LINF_360015200-T1-p1 | transcript=LINF_360015200-T1 | gene=LINF_360015200 | organism=Leishmania_infantum_JPCM5 | gene_product=40S ribosomal protein S18 - putative | transcript_product=40S ribosomal protein S18 - putative | location=LinJ.36:368404-368865(+)	19	1.25548e+11	1.36218e+11	1.12549e+11	1.00279e+11	1.03928e+11	9.98992e+10	1.24772e+11	1.01369e+11	1.23087	0.299682	-0.0845435	0.138926	0.200366	Not Regulated
166	LINF_360014600	LINF_360014600	LINF_360014600-T1-p1 | transcript=LINF_360014600-T1 | gene=LINF_360014600 | organism=Leishmania_infantum_JPCM5 | gene_product=eukaryotic translation initiation factor 6 (eIF-6) - putative | transcript_product=eukaryotic translation initiation factor 6 (eIF	10	6.58272e+09	7.82534e+09	6.10096e+09	6.27588e+09	6.29554e+09	6.36531e+09	6.83634e+09	6.31224e+09	1.08303	0.115071	-0.181002	0.57688	0.644829	Not Regulated
167	LINF_360013800	LINF_360013800	LINF_360013800-T1-p1 | transcript=LINF_360013800-T1 | gene=LINF_360013800 | organism=Leishmania_infantum_JPCM5 | gene_product=hypothetical protein - conserved | transcript_product=hypothetical protein - conserved | location=LinJ.36:296935-298314(+) | prote	7	1.03587e+08	6.70756e+07	1.17519e+08	8.07806e+07	6.94139e+07	8.23624e+07	9.60608e+07	7.7519e+07	1.23919	0.309398	-0.0794668	0.344115	0.420289	Not Regulated
168	LINF_360013000	LINF_360013000	LINF_360013000-T1-p1 | transcript=LINF_360013000-T1 | gene=LINF_360013000 | organism=Leishmania_infantum_JPCM5 | gene_product=zinc finger protein family member - putative | transcript_product=zinc finger protein family member - putative | location=LinJ.36:	4	1.42707e+08	1.775e+08	1.78753e+08	8.0042e+07	1.00178e+08	9.03552e+07	1.6632e+08	9.01918e+07	1.84407	0.882893	0.220183	0.00466267	0.0158031	Not Regulated
169	LINF_360011800	LINF_360011800	LINF_360011800-T1-p1 | transcript=LINF_360011800-T1 | gene=LINF_360011800 | organism=Leishmania_infantum_JPCM5 | gene_product=Mitochondrial ATP synthase epsilon chain - putative | transcript_product=Mitochondrial ATP synthase epsilon chain - putative | loc	4	1.14329e+09	7.64071e+08	9.209e+08	2.11009e+09	2.22023e+09	1.94604e+09	9.42753e+08	2.09212e+09	0.450621	-1.15002	-0.842009	0.00186492	0.00832852	Not Regulated
170	LINF_360011600	LINF_360011600;LINF_140019100	LINF_360011600-T1-p1 | transcript=LINF_360011600-T1 | gene=LINF_360011600 | organism=Leishmania_infantum_JPCM5 | gene_product=ubiquitin/ribosomal protein S27a - putative | transcript_product=ubiquitin/ribosomal protein S27a - putative | location=LinJ.36:18	6	7.91134e+09	7.58724e+09	7.09362e+09	7.7536e+09	4.85826e+09	4.83857e+09	7.53073e+09	5.81681e+09	1.29465	0.372562	-0.0464637	0.15357	0.216921	Not Regulated
171	LINF_360010700	LINF_360010700	LINF_360010700-T1-p1 | transcript=LINF_360010700-T1 | gene=LINF_360010700 | organism=Leishmania_infantum_JPCM5 | gene_product=U2 small nuclear ribonucleoprotein 16.5K - putativeGeneDB:LmjF.36.0535 | transcript_product=U2 small nuclear ribonucleoprotein 16.	2	3.93435e+07	3.00614e+07	5.93258e+07	9.45411e+06	2.00722e+07	1.23793e+07	4.29102e+07	1.39686e+07	3.07192	1.61914	0.604871	0.00615421	0.0191487	Not Regulated
172	LINF_360010400	LINF_360010400	LINF_360010400-T1-p1 | transcript=LINF_360010400-T1 | gene=LINF_360010400 | organism=Leishmania_infantum_JPCM5 | gene_product=mitochondrial carrier protein - putative | transcript_product=mitochondrial carrier protein - putative | location=LinJ.36:152882-1	8	1.34476e+08	8.26045e+07	1.15057e+08	1.70699e+06	2.69622e+06	3.13157e+06	1.10712e+08	2.5116e+06	44.0805	5.46207	2.6128	3.58707e-06	0.000140977	Up
173	LINF_360010300	LINF_360010300	LINF_360010300-T1-p1 | transcript=LINF_360010300-T1 | gene=LINF_360010300 | organism=Leishmania_infantum_JPCM5 | gene_product=TPR-repeat-containing chaperone protein DNAJ - putative | transcript_product=TPR-repeat-containing chaperone protein DNAJ - putati	2	1.12944e+07	9.99346e+06	1.46927e+07	1.66619e+07	1.59284e+07	1.47024e+07	1.19935e+07	1.57643e+07	0.760804	-0.394404	-0.447203	0.104046	0.158617	Not Regulated
174	LINF_360010100	LINF_360010100	LINF_360010100-T1-p1 | transcript=LINF_360010100-T1 | gene=LINF_360010100 | organism=Leishmania_infantum_JPCM5 | gene_product=hypothetical protein - conserved | transcript_product=hypothetical protein - conserved | location=LinJ.36:143005-143682(-) | prote	5	3.06707e+09	2.59051e+09	2.79613e+09	5.76655e+09	5.02986e+09	7.3119e+09	2.8179e+09	6.0361e+09	0.466841	-1.099	-0.815351	0.00253126	0.010399	Not Regulated
175	LINF_360009900	LINF_360009900	LINF_360009900-T1-p1 | transcript=LINF_360009900-T1 | gene=LINF_360009900 | organism=Leishmania_infantum_JPCM5 | gene_product=vacuolar protein sorting-associated protein 45 - putative | transcript_product=vacuolar protein sorting-associated protein 45 - pu	6	2.08854e+06	1.50527e+07	3.20142e+07	9.86148e+07	7.81497e+07	1.40531e+08	1.63851e+07	1.05765e+08	0.15492	-2.6904	-1.64686	0.0168324	0.0394907	Not Regulated
176	LINF_360008900	LINF_360008900	LINF_360008900-T1-p1 | transcript=LINF_360008900-T1 | gene=LINF_360008900 | organism=Leishmania_infantum_JPCM5 | gene_product=phosphatidylinositol-4-phosphate 5-kinase-like protein | transcript_product=phosphatidylinositol-4-phosphate 5-kinase-like protein	2	7.67857e+07	7.27056e+07	5.88556e+07	1.70699e+06	1.29213e+06	1.68945e+06	6.9449e+07	1.56286e+06	44.4372	5.4737	2.61887	3.72914e-07	4.8493e-05	Up
177	LINF_360008800	LINF_360008800	LINF_360008800-T1-p1 | transcript=LINF_360008800-T1 | gene=LINF_360008800 | organism=Leishmania_infantum_JPCM5 | gene_product=Integral membrane protein DUF106 - putative | transcript_product=Integral membrane protein DUF106 - putative | location=LinJ.36:10	7	1.08938e+09	7.60829e+08	1.1382e+09	8.95702e+08	9.43749e+08	1.39332e+09	9.96136e+08	1.07759e+09	0.92441	-0.113395	-0.300376	0.71329	0.77141	Not Regulated
178	LINF_360008600	LINF_360008600	LINF_360008600-T1-p1 | transcript=LINF_360008600-T1 | gene=LINF_360008600 | organism=Leishmania_infantum_JPCM5 | gene_product=nuclear protein family a (nop10p) - putative | transcript_product=nuclear protein family a (nop10p) - putative | location=LinJ.36:	3	1.09147e+08	1.19838e+08	1.24941e+08	2.90485e+08	3.03445e+08	2.68956e+08	1.17976e+08	2.87629e+08	0.410166	-1.28572	-0.912914	0.000336738	0.00259808	Not Regulated
179	LINF_360008400	LINF_360008400	LINF_360008400-T1-p1 | transcript=LINF_360008400-T1 | gene=LINF_360008400 | organism=Leishmania_infantum_JPCM5 | gene_product=20S proteasome subunit | transcript_product=20S proteasome subunit | location=LinJ.36:96523-97143(-) | protein_length=206 | sequen	4	1.73725e+08	1.32897e+08	1.57358e+08	1.34484e+08	1.4495e+08	1.00199e+08	1.5466e+08	1.26544e+08	1.22218	0.289455	-0.089887	0.24075	0.310634	Not Regulated
180	LINF_360008100	LINF_360008100	LINF_360008100-T1-p1 | transcript=LINF_360008100-T1 | gene=LINF_360008100 | organism=Leishmania_infantum_JPCM5 | gene_product=hypothetical protein - conserved | transcript_product=hypothetical protein - conserved | location=LinJ.36:91121-92071(-) | protein	2	3.98815e+07	2.69498e+07	3.05455e+07	1.8903e+07	1.29213e+06	2.98308e+07	3.24589e+07	1.66753e+07	1.94653	0.960901	0.260943	0.177722	0.243549	Not Regulated
181	LINF_360007700	LINF_360007700	LINF_360007700-T1-p1 | transcript=LINF_360007700-T1 | gene=LINF_360007700 | organism=Leishmania_infantum_JPCM5 | gene_product=eukaryotic translation initiation factor 3 subunit L - putative | transcript_product=eukaryotic translation initiation factor 3 su	26	1.21862e+09	2.02864e+09	2.02968e+09	3.61109e+09	4.20601e+09	3.80689e+09	1.75898e+09	3.87466e+09	0.453969	-1.13933	-0.836428	0.00469064	0.0158414	Not Regulated
182	LINF_360007400	LINF_360007400	LINF_360007400-T1-p1 | transcript=LINF_360007400-T1 | gene=LINF_360007400 | organism=Leishmania_infantum_JPCM5 | gene_product=dolicholphosphate-mannose synthase | transcript_product=dolicholphosphate-mannose synthase | location=LinJ.36:73860-74648(-) | pro	8	2.2247e+08	1.83388e+08	2.17209e+08	7.6992e+07	5.88623e+06	5.91957e+07	2.07689e+08	4.7358e+07	4.38551	2.13274	0.87323	0.0323198	0.0631701	Not Regulated
183	LINF_360007100	LINF_360007100;LINF_360007000;LINF_360006900;LINF_360006800	LINF_360007100-T1-p1 | transcript=LINF_360007100-T1 | gene=LINF_360007100 | organism=Leishmania_infantum_JPCM5 | gene_product=elongation factor 2 | transcript_product=elongation factor 2 | location=LinJ.36:64322-66859(-) | protein_length=845 | sequence_SO=	40	2.27571e+09	2.03663e+09	1.99547e+09	6.51163e+09	4.93932e+09	6.38983e+09	2.1026e+09	5.94693e+09	0.353561	-1.49997	-1.02486	0.000330346	0.00258911	Not Regulated
184	LINF_360005400	LINF_360005400	LINF_360005400-T1-p1 | transcript=LINF_360005400-T1 | gene=LINF_360005400 | organism=Leishmania_infantum_JPCM5 | gene_product=PUF1 - putative | transcript_product=PUF1 - putative | location=LinJ.36:16039-17700(-) | protein_length=553 | sequence_SO=chromoso	4	9.38593e+07	1.0913e+08	8.09141e+07	3.84543e+06	3.29568e+07	5.10921e+07	9.46345e+07	2.92981e+07	3.23005	1.69156	0.64271	0.0557938	0.0968862	Not Regulated
185	LINF_360005200	LINF_360005200	LINF_360005200-T1-p1 | transcript=LINF_360005200-T1 | gene=LINF_360005200 | organism=Leishmania_infantum_JPCM5 | gene_product=hypothetical protein - conserved | transcript_product=hypothetical protein - conserved | location=LinJ.36:9999-10457(-) | protein_	3	7.01805e+07	3.94143e+07	3.33726e+07	1.70699e+06	1.29213e+06	1.68945e+06	4.76558e+07	1.56286e+06	30.4927	4.93039	2.335	8.54428e-06	0.000238026	Up
186	LINF_360005100	LINF_360005100;LINF_350005100;LINF_310040900;LINF_250031800;LINF_210005100;LINF_020005100;LINF_150005000	LINF_360005100-T1-p1 | transcript=LINF_360005100-T1 | gene=LINF_360005100 | organism=Leishmania_infantum_JPCM5 | gene_product=histone H4 | transcript_product=histone H4 | location=LinJ.36:7757-8059(-) | protein_length=100 | sequence_SO=chromosome | SO=prot	4	2.06358e+09	2.23465e+09	2.04316e+09	9.96806e+08	7.87308e+08	4.93911e+08	2.1138e+09	7.59342e+08	2.78372	1.47702	0.530612	0.0022778	0.00967977	Not Regulated
187	LINF_350059300	LINF_350059300	LINF_350059300-T1-p1 | transcript=LINF_350059300-T1 | gene=LINF_350059300 | organism=Leishmania_infantum_JPCM5 | gene_product=diacylglycerol kinase-like protein | transcript_product=diacylglycerol kinase-like protein | location=LinJ.35:1991669-1992832(+) |	2	2.65096e+07	1.38481e+07	1.17141e+07	1.41931e+07	1.29213e+06	4.96209e+06	1.73573e+07	6.81576e+06	2.54664	1.34859	0.463511	0.0863144	0.137437	Not Regulated
188	LINF_350058900	LINF_350058900	LINF_350058900-T1-p1 | transcript=LINF_350058900-T1 | gene=LINF_350058900 | organism=Leishmania_infantum_JPCM5 | gene_product=isopentenyl-diphosphate delta-isomerase (type II) - putative | transcript_product=isopentenyl-diphosphate delta-isomerase (type II	7	1.1671e+08	1.07298e+08	1.48398e+08	1.52188e+08	9.85154e+07	2.81425e+08	1.24136e+08	1.77376e+08	0.699844	-0.514895	-0.51016	0.379859	0.454299	Not Regulated
189	LINF_350058100	LINF_350058100	LINF_350058100-T1-p1 | transcript=LINF_350058100-T1 | gene=LINF_350058100 | organism=Leishmania_infantum_JPCM5 | gene_product=alpha-1 -2-mannosyltransferase - putative | transcript_product=alpha-1 -2-mannosyltransferase - putative | location=LinJ.35:196762	3	5.76805e+07	4.18201e+07	1.72201e+07	1.70699e+06	1.29213e+06	1.68945e+06	3.89069e+07	1.56286e+06	24.8947	4.63777	2.1821	9.93936e-05	0.00118647	Up
190	LINF_350057700	LINF_350057700	LINF_350057700-T1-p1 | transcript=LINF_350057700-T1 | gene=LINF_350057700 | organism=Leishmania_infantum_JPCM5 | gene_product=GTP-binding protein - putative | transcript_product=GTP-binding protein - putative | location=LinJ.35:1957648-1959042(+) | protein	6	8.03718e+07	1.26908e+08	9.6865e+07	5.85978e+07	5.76152e+07	6.33615e+07	1.01382e+08	5.98582e+07	1.6937	0.760176	0.156064	0.0186455	0.0421299	Not Regulated
191	LINF_350057500	LINF_350057500	LINF_350057500-T1-p1 | transcript=LINF_350057500-T1 | gene=LINF_350057500 | organism=Leishmania_infantum_JPCM5 | gene_product=NIMA-related kinase - putative | transcript_product=NIMA-related kinase - putative | location=LinJ.35:1945729-1947162(+) | protein	8	3.44162e+08	2.9574e+08	2.95994e+08	1.70699e+06	1.29213e+06	1.68945e+06	3.11965e+08	1.56286e+06	199.612	7.64105	3.75132	3.71482e-08	3.52379e-05	Up
192	LINF_350057300	LINF_350057300	LINF_350057300-T1-p1 | transcript=LINF_350057300-T1 | gene=LINF_350057300 | organism=Leishmania_infantum_JPCM5 | gene_product=hypothetical protein - conserved | transcript_product=hypothetical protein - conserved | location=LinJ.35:1941479-1943293(+) | pro	2	2.08854e+06	2.14909e+07	6.24048e+06	8.93073e+06	7.27429e+06	1.07265e+07	9.93999e+06	8.97716e+06	1.10725	0.146985	-0.164327	0.618829	0.686463	Not Regulated
193	LINF_350056500	LINF_350056500;LINF_330028300	LINF_350056500-T1-p1 | transcript=LINF_350056500-T1 | gene=LINF_350056500 | organism=Leishmania_infantum_JPCM5 | gene_product=Ribosomal protein L37e - putative | transcript_product=Ribosomal protein L37e - putative | location=LinJ.35:1921448-1921678(+) | p	3	3.9466e+09	4.40739e+09	4.52727e+09	3.29716e+09	3.25436e+09	2.56087e+09	4.29375e+09	3.03746e+09	1.4136	0.499372	0.0197944	0.0408878	0.0760089	Not Regulated
194	LINF_350055900	LINF_350055900	LINF_350055900-T1-p1 | transcript=LINF_350055900-T1 | gene=LINF_350055900 | organism=Leishmania_infantum_JPCM5 | gene_product=polyadenylate-binding protein 1 | transcript_product=polyadenylate-binding protein 1 | location=LinJ.35:1900065-1901747(+) | prote	22	9.56858e+08	1.35982e+09	1.21353e+09	6.27196e+09	6.05227e+09	7.2723e+09	1.17673e+09	6.53218e+09	0.180144	-2.47278	-1.53315	3.03851e-05	0.000519558	Not Regulated
195	LINF_350055700	LINF_350055700	LINF_350055700-T1-p1 | transcript=LINF_350055700-T1 | gene=LINF_350055700 | organism=Leishmania_infantum_JPCM5 | gene_product=hypothetical protein - conserved | transcript_product=hypothetical protein - conserved | location=LinJ.35:1893534-1896224(+) | pro	4	2.08854e+06	2.68237e+07	2.01564e+07	5.59132e+07	4.75691e+07	2.83242e+07	1.63562e+07	4.39355e+07	0.372278	-1.42555	-0.985974	0.0947572	0.147659	Not Regulated
196	LINF_350055200	LINF_350055200	LINF_350055200-T1-p1 | transcript=LINF_350055200-T1 | gene=LINF_350055200 | organism=Leishmania_infantum_JPCM5 | gene_product=hypothetical protein - conserved | transcript_product=hypothetical protein - conserved | location=LinJ.35:1865983-1867011(+) | pro	4	4.70697e+07	2.15247e+07	7.52989e+07	8.52156e+06	1.24522e+06	4.75203e+06	4.79644e+07	4.8396e+06	9.91082	3.309	1.48782	0.00579262	0.0182328	Not Regulated
197	LINF_350054900	LINF_350054900	LINF_350054900-T1-p1 | transcript=LINF_350054900-T1 | gene=LINF_350054900 | organism=Leishmania_infantum_JPCM5 | gene_product=hypothetical protein - conserved | transcript_product=hypothetical protein - conserved | location=LinJ.35:1850863-1851480(+) | pro	2	3.41222e+07	2.99173e+07	6.90363e+07	5.47761e+07	4.31093e+07	4.08143e+07	4.43586e+07	4.62332e+07	0.959453	-0.0597156	-0.272329	0.695533	0.755219	Not Regulated
198	LINF_350054200	LINF_350054200	LINF_350054200-T1-p1 | transcript=LINF_350054200-T1 | gene=LINF_350054200 | organism=Leishmania_infantum_JPCM5 | gene_product=Archaic translocase outer mitochondrial membrane 40 - putative | transcript_product=Archaic translocase outer mitochondrial membra	9	1.1661e+09	9.97871e+08	1.41757e+09	5.70763e+08	6.87712e+08	1.11515e+09	1.19385e+09	7.91208e+08	1.50889	0.59349	0.0689706	0.0884906	0.140431	Not Regulated
199	LINF_350054100	LINF_350054100	LINF_350054100-T1-p1 | transcript=LINF_350054100-T1 | gene=LINF_350054100 | organism=Leishmania_infantum_JPCM5 | gene_product=proteasome alpha 1 subunit - putative | transcript_product=proteasome alpha 1 subunit - putative | location=LinJ.35:1825404-182615	9	3.88383e+08	3.9662e+08	3.98536e+08	3.59242e+08	3.25868e+08	4.14845e+08	3.94513e+08	3.66652e+08	1.07599	0.105662	-0.185919	0.553996	0.624768	Not Regulated
200	LINF_350053800	LINF_350053800	LINF_350053800-T1-p1 | transcript=LINF_350053800-T1 | gene=LINF_350053800 | organism=Leishmania_infantum_JPCM5 | gene_product=Histidine phosphatase superfamily (branch 1) - putative | transcript_product=Histidine phosphatase superfamily (branch 1) - putati	2	2.63074e+07	2.244e+07	3.24811e+07	3.97008e+07	2.88986e+07	5.06925e+07	2.70761e+07	3.9764e+07	0.680921	-0.55444	-0.530822	0.109395	0.165312	Not Regulated
201	LINF_350052800	LINF_350052800	LINF_350052800-T1-p1 | transcript=LINF_350052800-T1 | gene=LINF_350052800 | organism=Leishmania_infantum_JPCM5 | gene_product=Kinesin-13 6 - putative | transcript_product=Kinesin-13 6 - putative | location=LinJ.35:1786912-1788354(+) | protein_length=480 |	2	2.75648e+07	1.45067e+07	7.93384e+06	1.70699e+06	1.29213e+06	1.68945e+06	1.66684e+07	1.56286e+06	10.6654	3.41486	1.54313	0.000548928	0.00365567	Not Regulated
202	LINF_350052100	LINF_350052100	LINF_350052100-T1-p1 | transcript=LINF_350052100-T1 | gene=LINF_350052100 | organism=Leishmania_infantum_JPCM5 | gene_product=chaperone protein DNAj - putative | transcript_product=chaperone protein DNAj - putative | location=LinJ.35:1770031-1771506(+) | p	7	2.28568e+08	1.56043e+08	2.44589e+08	1.20785e+08	9.0143e+07	9.83281e+07	2.09733e+08	1.03085e+08	2.03456	1.02472	0.294287	0.00779595	0.0227292	Not Regulated
203	LINF_350051300	LINF_350051300	LINF_350051300-T1-p1 | transcript=LINF_350051300-T1 | gene=LINF_350051300 | organism=Leishmania_infantum_JPCM5 | gene_product=hypothetical protein - conserved | transcript_product=hypothetical protein - conserved | location=LinJ.35:1749854-1754293(+) | pro	2	1.79375e+07	1.00931e+07	2.3349e+07	4.82988e+06	1.29213e+06	1.91289e+06	1.71265e+07	2.6783e+06	6.39455	2.67684	1.15752	0.0030348	0.0119383	Not Regulated
204	LINF_350050900	LINF_350050900	LINF_350050900-T1-p1 | transcript=LINF_350050900-T1 | gene=LINF_350050900 | organism=Leishmania_infantum_JPCM5 | gene_product=hypothetical protein - conserved | transcript_product=hypothetical protein - conserved | location=LinJ.35:1738142-1738837(+) | pro	2	3.63841e+07	2.14876e+07	4.8121e+07	1.70699e+06	1.29213e+06	1.68945e+06	3.53309e+07	1.56286e+06	22.6066	4.49867	2.10942	1.73204e-05	0.000361255	Up
205	LINF_350050100	LINF_350050100;LINF_350050000	LINF_350050100-T1-p1 | transcript=LINF_350050100-T1 | gene=LINF_350050100 | organism=Leishmania_infantum_JPCM5 | gene_product=mitochondrial phosphate transporter - putative | transcript_product=mitochondrial phosphate transporter - putative | location=LinJ	11	2.12685e+09	1.72637e+09	1.94577e+09	3.25712e+09	3.35662e+09	3.65186e+09	1.93299e+09	3.42187e+09	0.564895	-0.823946	-0.671638	0.003947	0.0141614	Not Regulated
206	LINF_350049000	LINF_350049000	LINF_350049000-T1-p1 | transcript=LINF_350049000-T1 | gene=LINF_350049000 | organism=Leishmania_infantum_JPCM5 | gene_product=Haloacid dehalogenase-like hydrolase/HAD-hyrolase-like - putative | transcript_product=Haloacid dehalogenase-like hydrolase/HAD-hy	12	7.19581e+07	2.29668e+08	1.42102e+08	4.65404e+08	4.11172e+08	2.02487e+08	1.47909e+08	3.59688e+08	0.411216	-1.28203	-0.910987	0.0464186	0.0834303	Not Regulated
207	LINF_350048800	LINF_350048800	LINF_350048800-T1-p1 | transcript=LINF_350048800-T1 | gene=LINF_350048800 | organism=Leishmania_infantum_JPCM5 | gene_product=hypothetical protein - conserved | transcript_product=hypothetical protein - conserved | location=LinJ.35:1670637-1671386(+) | pro	4	1.48486e+08	7.87668e+07	1.04095e+08	6.63989e+07	7.2111e+07	1.08191e+08	1.10449e+08	8.22336e+07	1.34311	0.425582	-0.0187609	0.255944	0.327126	Not Regulated
208	LINF_350048500	LINF_350048500	LINF_350048500-T1-p1 | transcript=LINF_350048500-T1 | gene=LINF_350048500 | organism=Leishmania_infantum_JPCM5 | gene_product=hypothetical protein - conserved | transcript_product=hypothetical protein - conserved | location=LinJ.35:1653037-1653546(+) | pro	5	2.60413e+08	1.94578e+08	2.98033e+08	2.07125e+08	2.01013e+08	2.00007e+08	2.51008e+08	2.02715e+08	1.23823	0.308279	-0.0800516	0.24093	0.310655	Not Regulated
209	LINF_350047400	LINF_350047400	LINF_350047400-T1-p1 | transcript=LINF_350047400-T1 | gene=LINF_350047400 | organism=Leishmania_infantum_JPCM5 | gene_product=Protein of unknown function (DUF2009) - putative | transcript_product=Protein of unknown function (DUF2009) - putative | location=	2	1.08669e+07	1.71275e+07	1.09791e+07	2.37264e+07	3.38722e+07	2.04394e+07	1.29912e+07	2.60126e+07	0.499417	-1.00168	-0.764505	0.0163834	0.0386763	Not Regulated
210	LINF_350047100	LINF_350047100	LINF_350047100-T1-p1 | transcript=LINF_350047100-T1 | gene=LINF_350047100 | organism=Leishmania_infantum_JPCM5 | gene_product=poly(A)-binding protein 2 | transcript_product=poly(A)-binding protein 2 | location=LinJ.35:1564840-1566597(+) | protein_length=58	32	7.64649e+09	9.78384e+09	8.12473e+09	2.96176e+10	3.24372e+10	3.93385e+10	8.51836e+09	3.37977e+10	0.252039	-1.98828	-1.28	9.23388e-05	0.00114548	Not Regulated
211	LINF_350045800	LINF_350045800	LINF_350045800-T1-p1 | transcript=LINF_350045800-T1 | gene=LINF_350045800 | organism=Leishmania_infantum_JPCM5 | gene_product=ATP-dependent RNA helicase - putative | transcript_product=ATP-dependent RNA helicase - putative | location=LinJ.35:1530030-153210	13	3.58042e+08	4.03048e+08	3.72895e+08	4.12765e+08	5.43036e+08	5.33834e+08	3.77995e+08	4.96545e+08	0.76125	-0.393557	-0.44676	0.0983549	0.151894	Not Regulated
212	LINF_350044900	LINF_350044900	LINF_350044900-T1-p1 | transcript=LINF_350044900-T1 | gene=LINF_350044900 | organism=Leishmania_infantum_JPCM5 | gene_product=Chromosome passenger complex (CPC) protein INCENP N terminal - putative | transcript_product=Chromosome passenger complex (CPC) pr	17	2.61599e+08	3.01909e+08	2.80137e+08	1.08551e+09	8.4481e+08	3.47422e+08	2.81215e+08	7.59246e+08	0.370387	-1.43289	-0.989813	0.0295597	0.0588712	Not Regulated
213	LINF_350044600	LINF_350044600	LINF_350044600-T1-p1 | transcript=LINF_350044600-T1 | gene=LINF_350044600 | organism=Leishmania_infantum_JPCM5 | gene_product=hypothetical protein - conserved | transcript_product=hypothetical protein - conserved | location=LinJ.35:1465550-1467964(+) | pro	22	1.33221e+08	1.64385e+08	8.10378e+07	9.27718e+08	1.00885e+09	2.94676e+08	1.26214e+08	7.43748e+08	0.169701	-2.55894	-1.57817	0.00541392	0.0174459	Not Regulated
214	LINF_350044400	LINF_350044400	LINF_350044400-T1-p1 | transcript=LINF_350044400-T1 | gene=LINF_350044400 | organism=Leishmania_infantum_JPCM5 | gene_product=hypothetical protein - conserved | transcript_product=hypothetical protein - conserved | location=LinJ.35:1461745-1462770(-) | pro	13	3.93335e+08	2.88479e+08	4.52025e+08	7.16568e+07	6.43123e+07	9.73019e+07	3.77946e+08	7.7757e+07	4.86061	2.28114	0.950764	0.000180774	0.00171555	Not Regulated
215	LINF_350044000	LINF_350044000	LINF_350044000-T1-p1 | transcript=LINF_350044000-T1 | gene=LINF_350044000 | organism=Leishmania_infantum_JPCM5 | gene_product=T-complex protein 1 - eta subunit - putative | transcript_product=T-complex protein 1 - eta subunit - putative | location=LinJ.35:	18	9.08093e+08	7.69239e+08	9.18537e+08	1.79165e+08	1.83578e+08	2.62444e+08	8.6529e+08	2.08396e+08	4.15215	2.05386	0.832011	0.000120883	0.00133648	Not Regulated
216	LINF_350043900	LINF_350043900	LINF_350043900-T1-p1 | transcript=LINF_350043900-T1 | gene=LINF_350043900 | organism=Leishmania_infantum_JPCM5 | gene_product=30S Ribosomal protein S17-like protein | transcript_product=30S Ribosomal protein S17-like protein | location=LinJ.35:1451337-1452	9	8.14799e+08	8.33047e+08	5.90283e+08	8.9226e+08	8.02798e+08	8.73619e+08	7.46043e+08	8.56226e+08	0.871316	-0.198732	-0.344965	0.349473	0.425464	Not Regulated
217	LINF_350043800	LINF_350043800	LINF_350043800-T1-p1 | transcript=LINF_350043800-T1 | gene=LINF_350043800 | organism=Leishmania_infantum_JPCM5 | gene_product=proteasome beta 2 subunit - putative | transcript_product=proteasome beta 2 subunit - putative | location=LinJ.35:1449424-1450188(	4	1.77003e+08	1.59533e+08	1.87579e+08	1.26355e+08	1.14454e+08	1.29306e+08	1.74705e+08	1.23371e+08	1.41609	0.501912	0.0211212	0.0293724	0.0586212	Not Regulated
218	LINF_350043700	LINF_350043700	LINF_350043700-T1-p1 | transcript=LINF_350043700-T1 | gene=LINF_350043700 | organism=Leishmania_infantum_JPCM5 | gene_product=hypothetical protein - conserved | transcript_product=hypothetical protein - conserved | location=LinJ.35:1447196-1448146(-) | pro	3	1.91212e+07	3.94616e+07	1.49624e+07	4.20483e+07	3.09115e+07	4.53343e+07	2.45151e+07	3.94314e+07	0.621715	-0.685674	-0.599391	0.10148	0.155706	Not Regulated
219	LINF_350043400	LINF_350043400;LINF_350043300	LINF_350043400-T1-p1 | transcript=LINF_350043400-T1 | gene=LINF_350043400 | organism=Leishmania_infantum_JPCM5 | gene_product=60S ribosomal protein L23 - putative | transcript_product=60S ribosomal protein L23 - putative | location=LinJ.35:1442687-1443106(	16	5.00071e+10	5.74267e+10	4.97937e+10	4.07867e+10	3.66275e+10	3.98589e+10	5.24091e+10	3.90911e+10	1.34069	0.42298	-0.0201207	0.0517987	0.0910314	Not Regulated
220	LINF_350043200	LINF_350043200;LINF_350043000	LINF_350043200-T1-p1 | transcript=LINF_350043200-T1 | gene=LINF_350043200 | organism=Leishmania_infantum_JPCM5 | gene_product=60S ribosomal protein L27A/L29 - putative | transcript_product=60S ribosomal protein L27A/L29 - putative | location=LinJ.35:144028	12	5.35703e+10	5.98189e+10	5.96044e+10	4.40174e+10	4.87963e+10	4.75121e+10	5.76645e+10	4.67752e+10	1.2328	0.301939	-0.0833642	0.12521	0.184081	Not Regulated
221	LINF_350042400	LINF_350042400	LINF_350042400-T1-p1 | transcript=LINF_350042400-T1 | gene=LINF_350042400 | organism=Leishmania_infantum_JPCM5 | gene_product=Gim5A protein - putative | transcript_product=Gim5A protein - putative | location=LinJ.35:1419496-1420173(-) | protein_length=225	15	3.0008e+10	2.01873e+10	3.95439e+10	1.10036e+10	9.86318e+09	1.26382e+10	2.99131e+10	1.11683e+10	2.67839	1.42137	0.501535	0.00382935	0.0137653	Not Regulated
222	LINF_350042300	LINF_350042300	LINF_350042300-T1-p1 | transcript=LINF_350042300-T1 | gene=LINF_350042300 | organism=Leishmania_infantum_JPCM5 | gene_product=Peroxisomal biogenesis factor 11 (PEX11) - putative | transcript_product=Peroxisomal biogenesis factor 11 (PEX11) - putative | loc	7	1.62585e+09	1.15223e+09	1.51741e+09	1.71387e+08	1.5398e+08	1.20833e+08	1.43183e+09	1.48733e+08	9.62685	3.26706	1.46591	1.22528e-05	0.000299773	Not Regulated
223	LINF_350041100	LINF_350041100	LINF_350041100-T1-p1 | transcript=LINF_350041100-T1 | gene=LINF_350041100 | organism=Leishmania_infantum_JPCM5 | gene_product=Fusaric acid resistance protein-like - putative | transcript_product=Fusaric acid resistance protein-like - putative | location=Li	3	4.20258e+07	8.38485e+07	3.85922e+07	4.51233e+07	6.97515e+07	4.13283e+07	5.48222e+07	5.20677e+07	1.0529	0.0743704	-0.202269	0.957782	0.96954	Not Regulated
224	LINF_350040300	LINF_350040300	LINF_350040300-T1-p1 | transcript=LINF_350040300-T1 | gene=LINF_350040300 | organism=Leishmania_infantum_JPCM5 | gene_product=hypothetical protein - conserved | transcript_product=hypothetical protein - conserved | location=LinJ.35:1335503-1336783(-) | pro	7	3.21424e+08	4.16422e+08	3.64404e+08	4.39411e+08	3.74889e+08	5.45822e+08	3.67417e+08	4.53374e+08	0.810405	-0.303285	-0.399593	0.238764	0.308701	Not Regulated
225	LINF_350040100	LINF_350040100	LINF_350040100-T1-p1 | transcript=LINF_350040100-T1 | gene=LINF_350040100 | organism=Leishmania_infantum_JPCM5 | gene_product=acyl transferase-like protein - putative | transcript_product=acyl transferase-like protein - putative | location=LinJ.35:1326999-	2	1.31507e+07	2.19176e+07	1.75778e+07	2.67091e+07	2.39142e+07	2.52019e+07	1.75487e+07	2.52751e+07	0.694309	-0.526351	-0.516145	0.0620345	0.104846	Not Regulated
226	LINF_350040000	LINF_350040000	LINF_350040000-T1-p1 | transcript=LINF_350040000-T1 | gene=LINF_350040000 | organism=Leishmania_infantum_JPCM5 | gene_product=Peroxidase - putative | transcript_product=Peroxidase - putative | location=LinJ.35:1325002-1326111(-) | protein_length=369 | sequ	2	2.44899e+06	2.36659e+06	2.92851e+07	4.86852e+06	7.77298e+06	1.96929e+07	1.13669e+07	1.07781e+07	1.05463	0.0767345	-0.201033	0.55141	0.622221	Not Regulated
227	LINF_350039400	LINF_350039400	LINF_350039400-T1-p1 | transcript=LINF_350039400-T1 | gene=LINF_350039400 | organism=Leishmania_infantum_JPCM5 | gene_product=LEM3 (ligand-effect modulator 3) family / CDC50 family - putative | transcript_product=LEM3 (ligand-effect modulator 3) family / C	7	8.00799e+07	7.30985e+07	1.6274e+08	5.82977e+07	4.05976e+07	8.43976e+07	1.05306e+08	6.10976e+07	1.72357	0.7854	0.169243	0.130071	0.189321	Not Regulated
228	LINF_350039000	LINF_350039000	LINF_350039000-T1-p1 | transcript=LINF_350039000-T1 | gene=LINF_350039000 | organism=Leishmania_infantum_JPCM5 | gene_product=Putative death-receptor fusion protein (DUF2428) - putative | transcript_product=Putative death-receptor fusion protein (DUF2428)	4	1.62356e+07	2.62361e+07	3.59278e+07	6.47951e+06	1.29213e+06	2.43445e+06	2.61332e+07	3.40203e+06	7.68163	2.94141	1.29576	0.00293929	0.0117201	Not Regulated
229	LINF_350038900	LINF_350038900	LINF_350038900-T1-p1 | transcript=LINF_350038900-T1 | gene=LINF_350038900 | organism=Leishmania_infantum_JPCM5 | gene_product=Tetrapyrrole (Corrin/Porphyrin) Methylases - putative | transcript_product=Tetrapyrrole (Corrin/Porphyrin) Methylases - putative |	8	1.86808e+08	2.23499e+08	1.59787e+08	9.22128e+07	1.42082e+08	7.63757e+07	1.90031e+08	1.03557e+08	1.83504	0.875814	0.216485	0.0224359	0.0477461	Not Regulated
230	LINF_350038800	LINF_350038800	LINF_350038800-T1-p1 | transcript=LINF_350038800-T1 | gene=LINF_350038800 | organism=Leishmania_infantum_JPCM5 | gene_product=6-phosphogluconate dehydrogenase - decarboxylating - putative | transcript_product=6-phosphogluconate dehydrogenase - decarboxylat	3	2.08854e+06	1.99655e+07	2.77418e+07	3.56191e+07	1.81608e+07	3.18206e+07	1.65986e+07	2.85335e+07	0.581723	-0.781595	-0.64951	0.224952	0.294093	Not Regulated
231	LINF_350038500	LINF_350038500	LINF_350038500-T1-p1 | transcript=LINF_350038500-T1 | gene=LINF_350038500 | organism=Leishmania_infantum_JPCM5 | gene_product=hypothetical protein - conserved | transcript_product=hypothetical protein - conserved | location=LinJ.35:1273042-1273953(-) | pro	2	1.34277e+07	9.46142e+06	9.35498e+06	6.70261e+06	8.65845e+06	1.30087e+07	1.0748e+07	9.45659e+06	1.13657	0.184681	-0.144632	0.514758	0.587805	Not Regulated
232	LINF_350038300	LINF_350038300;LINF_350038200	LINF_350038300-T1-p1 | transcript=LINF_350038300-T1 | gene=LINF_350038300 | organism=Leishmania_infantum_JPCM5 | gene_product=60S ribosomal subunit protein L31 - putative | transcript_product=60S ribosomal subunit protein L31 - putative | location=LinJ.35:	16	4.32325e+10	4.59674e+10	3.95751e+10	2.98394e+10	3.16772e+10	3.39993e+10	4.2925e+10	3.18386e+10	1.3482	0.431039	-0.0159099	0.0484786	0.0863967	Not Regulated
233	LINF_350037900	LINF_350037900	LINF_350037900-T1-p1 | transcript=LINF_350037900-T1 | gene=LINF_350037900 | organism=Leishmania_infantum_JPCM5 | gene_product=replication factor C - subunit 3 - putative | transcript_product=replication factor C - subunit 3 - putative | location=LinJ.35:12	3	4.30302e+07	2.43245e+07	3.06279e+07	2.32175e+07	3.73983e+07	2.37188e+07	3.26609e+07	2.81115e+07	1.16183	0.216402	-0.128058	0.525666	0.597481	Not Regulated
234	LINF_350037700	LINF_350037700	LINF_350037700-T1-p1 | transcript=LINF_350037700-T1 | gene=LINF_350037700 | organism=Leishmania_infantum_JPCM5 | gene_product=cystathione gamma lyase - putative | transcript_product=cystathione gamma lyase - putative | location=LinJ.35:1252710-1253939(-) |	6	1.49761e+08	8.70333e+07	1.36285e+08	1.77157e+08	6.93823e+07	2.09153e+08	1.2436e+08	1.51897e+08	0.818709	-0.288577	-0.391908	0.727027	0.783143	Not Regulated
235	LINF_350036400	LINF_350036400	LINF_350036400-T1-p1 | transcript=LINF_350036400-T1 | gene=LINF_350036400 | organism=Leishmania_infantum_JPCM5 | gene_product=hypothetical protein - conserved | transcript_product=hypothetical protein - conserved | location=LinJ.35:1199758-1201566(-) | pro	8	1.18583e+08	1.69091e+08	3.0521e+08	3.26274e+07	4.8901e+07	5.13864e+07	1.97628e+08	4.43049e+07	4.46063	2.15725	0.886032	0.00243614	0.0101486	Not Regulated
236	LINF_350036300	LINF_350036300	LINF_350036300-T1-p1 | transcript=LINF_350036300-T1 | gene=LINF_350036300 | organism=Leishmania_infantum_JPCM5 | gene_product=ATP-dependent RNA helicase - putative | transcript_product=ATP-dependent RNA helicase - putative | location=LinJ.35:1195359-119813	10	4.0029e+07	4.64403e+07	9.99239e+07	2.38518e+08	9.2895e+07	1.72662e+08	6.2131e+07	1.68025e+08	0.369772	-1.43529	-0.991065	0.0283576	0.0570155	Not Regulated
237	LINF_350035900	LINF_350035900	LINF_350035900-T1-p1 | transcript=LINF_350035900-T1 | gene=LINF_350035900 | organism=Leishmania_infantum_JPCM5 | gene_product=ubiquitin-activating enzyme E1 - putative | transcript_product=ubiquitin-activating enzyme E1 - putative | location=LinJ.35:117059	2	3.82843e+06	1.50909e+06	3.81153e+06	5.63638e+06	3.38622e+06	6.86825e+06	3.04968e+06	5.29695e+06	0.575743	-0.796503	-0.657299	0.123642	0.182483	Not Regulated
238	LINF_350035500	LINF_350035500	LINF_350035500-T1-p1 | transcript=LINF_350035500-T1 | gene=LINF_350035500 | organism=Leishmania_infantum_JPCM5 | gene_product=phospholipase A1 - putative | transcript_product=phospholipase A1 - putative | location=LinJ.35:1159731-1161092(-) | protein_lengt	14	7.88693e+08	7.50314e+08	8.32699e+08	9.42973e+08	8.69586e+08	1.10507e+09	7.90569e+08	9.72542e+08	0.812889	-0.29887	-0.397286	0.16233	0.227046	Not Regulated
239	LINF_350035100	LINF_350035100	LINF_350035100-T1-p1 | transcript=LINF_350035100-T1 | gene=LINF_350035100 | organism=Leishmania_infantum_JPCM5 | gene_product=chaperone protein DNAj - putative | transcript_product=chaperone protein DNAj - putative | location=LinJ.35:1145203-1146639(-) | p	26	4.85184e+09	7.39102e+09	6.88257e+09	5.85095e+09	6.28257e+09	8.11073e+09	6.37514e+09	6.74808e+09	0.944734	-0.08202	-0.283983	0.731305	0.785966	Not Regulated
240	LINF_350035000	LINF_350035000	LINF_350035000-T1-p1 | transcript=LINF_350035000-T1 | gene=LINF_350035000 | organism=Leishmania_infantum_JPCM5 | gene_product=hypothetical protein - conserved | transcript_product=hypothetical protein - conserved | location=LinJ.35:1139850-1140995(-) | pro	6	1.41132e+08	1.57259e+08	1.19626e+08	1.68396e+07	1.29627e+07	1.31413e+07	1.39339e+08	1.43145e+07	9.73408	3.28305	1.47426	6.11655e-06	0.000196766	Not Regulated
241	LINF_350032900	LINF_350032900	LINF_350032900-T1-p1 | transcript=LINF_350032900-T1 | gene=LINF_350032900 | organism=Leishmania_infantum_JPCM5 | gene_product=hypothetical protein - conserved | transcript_product=hypothetical protein - conserved | location=LinJ.35:1048089-1049951(-) | pro	3	7.74344e+06	1.31839e+07	5.86071e+06	2.94148e+07	2.54033e+07	1.92551e+07	8.92935e+06	2.46911e+07	0.361642	-1.46736	-1.00782	0.00576466	0.0182131	Not Regulated
242	LINF_350032700	LINF_350032700	LINF_350032700-T1-p1 | transcript=LINF_350032700-T1 | gene=LINF_350032700 | organism=Leishmania_infantum_JPCM5 | gene_product=galactokinase-like protein | transcript_product=galactokinase-like protein | location=LinJ.35:1042994-1044424(-) | protein_length=	9	3.01336e+08	2.3693e+08	3.90279e+08	6.86239e+07	4.26653e+07	1.61855e+07	3.09515e+08	4.24916e+07	7.28415	2.86476	1.25571	0.00176532	0.00809319	Not Regulated
243	LINF_350031600	LINF_350031600	LINF_350031600-T1-p1 | transcript=LINF_350031600-T1 | gene=LINF_350031600 | organism=Leishmania_infantum_JPCM5 | gene_product=hypothetical protein - conserved | transcript_product=hypothetical protein - conserved | location=LinJ.35:1004111-1005949(-) | pro	3	3.95338e+06	2.1635e+07	2.24876e+07	6.01223e+07	3.44351e+07	1.72199e+07	1.60253e+07	3.72591e+07	0.430106	-1.21724	-0.877132	0.14287	0.204849	Not Regulated
244	LINF_350030700	LINF_350030700	LINF_350030700-T1-p1 | transcript=LINF_350030700-T1 | gene=LINF_350030700 | organism=Leishmania_infantum_JPCM5 | gene_product=Double RNA binding domain protein 9 | transcript_product=Double RNA binding domain protein 9 | location=LinJ.35:981221-982591(+) |	7	2.00459e+08	1.78007e+08	1.86776e+08	1.08942e+08	2.38294e+08	1.3332e+08	1.88414e+08	1.60185e+08	1.17622	0.234163	-0.118777	0.371801	0.447198	Not Regulated
245	LINF_350030100	LINF_350030100	LINF_350030100-T1-p1 | transcript=LINF_350030100-T1 | gene=LINF_350030100 | organism=Leishmania_infantum_JPCM5 | gene_product=hypothetical protein - conserved | transcript_product=hypothetical protein - conserved | location=LinJ.35:963074-968029(+) | prote	7	9.86043e+07	2.77255e+07	7.22166e+07	1.33109e+07	3.5698e+06	1.68945e+06	6.61821e+07	6.19005e+06	10.6917	3.41842	1.54499	0.00548298	0.0176086	Not Regulated
246	LINF_350030000	LINF_350030000	LINF_350030000-T1-p1 | transcript=LINF_350030000-T1 | gene=LINF_350030000 | organism=Leishmania_infantum_JPCM5 | gene_product=Nop53 (60S ribosomal biogenesis) - putative | transcript_product=Nop53 (60S ribosomal biogenesis) - putative | location=LinJ.35:96	5	1.24751e+08	1.30567e+08	8.66742e+07	8.23121e+07	5.26873e+07	2.50901e+07	1.13997e+08	5.33632e+07	2.13626	1.09508	0.331053	0.0412146	0.0763174	Not Regulated
247	LINF_350029800	LINF_350029800	LINF_350029800-T1-p1 | transcript=LINF_350029800-T1 | gene=LINF_350029800 | organism=Leishmania_infantum_JPCM5 | gene_product=ubiquitin-protein ligase - putative | transcript_product=ubiquitin-protein ligase - putative | location=LinJ.35:949447-956379(+) |	11	2.20895e+08	1.11269e+08	1.65024e+08	5.0878e+06	1.29213e+06	1.68945e+06	1.65729e+08	2.68979e+06	61.6142	5.94519	2.86523	5.15565e-05	0.000749025	Up
248	LINF_350029500	LINF_350029500	LINF_350029500-T1-p1 | transcript=LINF_350029500-T1 | gene=LINF_350029500 | organism=Leishmania_infantum_JPCM5 | gene_product=Autophagy-related protein 24 | transcript_product=Autophagy-related protein 24 | location=LinJ.35:925970-927223(+) | protein_lengt	4	9.86909e+07	7.58578e+07	9.02814e+07	3.39823e+07	7.21351e+06	1.13367e+07	8.82767e+07	1.75108e+07	5.04126	2.33378	0.978273	0.00430619	0.0150796	Not Regulated
249	LINF_350029000	LINF_350029000	LINF_350029000-T1-p1 | transcript=LINF_350029000-T1 | gene=LINF_350029000 | organism=Leishmania_infantum_JPCM5 | gene_product=SET domain containing protein - putative | transcript_product=SET domain containing protein - putative | location=LinJ.35:894711-8	2	4.0296e+06	5.58585e+06	5.03887e+06	1.70699e+06	1.29213e+06	3.03003e+06	4.88477e+06	2.00972e+06	2.43057	1.2813	0.428349	0.00971595	0.0265336	Not Regulated
250	LINF_350028800	LINF_350028800	LINF_350028800-T1-p1 | transcript=LINF_350028800-T1 | gene=LINF_350028800 | organism=Leishmania_infantum_JPCM5 | gene_product=aminopeptidase P - putative | transcript_product=aminopeptidase P - putative | location=LinJ.35:889740-891194(+) | protein_length=	2	2.08854e+06	1.73511e+06	1.22166e+07	2.09805e+07	1.85449e+07	1.79664e+07	5.34676e+06	1.91639e+07	0.279001	-1.84166	-1.20339	0.020009	0.044098	Not Regulated
251	LINF_350028600	LINF_350028600	LINF_350028600-T1-p1 | transcript=LINF_350028600-T1 | gene=LINF_350028600 | organism=Leishmania_infantum_JPCM5 | gene_product=Importin 1 | transcript_product=Importin 1 | location=LinJ.35:880586-883345(+) | protein_length=919 | sequence_SO=chromosome | SO=	8	1.63342e+08	7.1689e+07	2.03336e+08	5.89792e+07	2.68708e+07	5.70207e+07	1.46122e+08	4.76235e+07	3.06828	1.61743	0.603978	0.0233787	0.0491077	Not Regulated
252	LINF_350028100	LINF_350028100	LINF_350028100-T1-p1 | transcript=LINF_350028100-T1 | gene=LINF_350028100 | organism=Leishmania_infantum_JPCM5 | gene_product=hypothetical protein - conserved | transcript_product=hypothetical protein - conserved | location=LinJ.35:859935-861332(+) | prote	2	6.42319e+07	5.70754e+07	5.68286e+07	3.71747e+07	1.11336e+07	4.67674e+07	5.93786e+07	3.16919e+07	1.87362	0.905829	0.232168	0.0887471	0.140603	Not Regulated
253	LINF_350027600	LINF_350027600	LINF_350027600-T1-p1 | transcript=LINF_350027600-T1 | gene=LINF_350027600 | organism=Leishmania_infantum_JPCM5 | gene_product=hypothetical protein - conserved | transcript_product=hypothetical protein - conserved | location=LinJ.35:833258-834133(+) | prote	12	7.82535e+08	8.37517e+08	6.19913e+08	8.5894e+08	7.02744e+08	9.60395e+08	7.46655e+08	8.40693e+08	0.888142	-0.171138	-0.330546	0.470397	0.544399	Not Regulated
254	LINF_350027500	LINF_350027500;LINF_350027400;LINF_350027300	LINF_350027500-T1-p1 | transcript=LINF_350027500-T1 | gene=LINF_350027500 | organism=Leishmania_infantum_JPCM5 | gene_product=kinetoplastid membrane protein-11 | transcript_product=kinetoplastid membrane protein-11 | location=LinJ.35:831430-831708(+) | pro	4	2.75858e+08	3.68746e+08	2.86232e+08	1.65485e+08	1.95368e+08	1.57841e+08	3.10279e+08	1.72898e+08	1.79458	0.843643	0.199675	0.00737253	0.0219671	Not Regulated
255	LINF_350027200	LINF_350027200	LINF_350027200-T1-p1 | transcript=LINF_350027200-T1 | gene=LINF_350027200 | organism=Leishmania_infantum_JPCM5 | gene_product=RNA-binding protein - putative | transcript_product=RNA-binding protein - putative | location=LinJ.35:819214-820038(+) | protein_l	21	1.02491e+10	1.0775e+10	1.01196e+10	3.70332e+09	4.8778e+09	5.048e+09	1.03812e+10	4.54304e+09	2.28509	1.19225	0.381822	0.00103914	0.00554014	Not Regulated
256	LINF_350026700	LINF_350026700	LINF_350026700-T1-p1 | transcript=LINF_350026700-T1 | gene=LINF_350026700 | organism=Leishmania_infantum_JPCM5 | gene_product=short chain dehydrogenase - putative | transcript_product=short chain dehydrogenase - putative | location=LinJ.35:805130-806452(+)	11	2.38901e+08	1.9773e+08	2.77295e+08	3.40686e+08	3.02023e+08	3.97236e+08	2.37975e+08	3.46648e+08	0.686504	-0.54266	-0.524667	0.0479482	0.0859355	Not Regulated
257	LINF_350026600	LINF_350026600	LINF_350026600-T1-p1 | transcript=LINF_350026600-T1 | gene=LINF_350026600 | organism=Leishmania_infantum_JPCM5 | gene_product=hypothetical protein - conserved | transcript_product=hypothetical protein - conserved | location=LinJ.35:802792-804429(+) | prote	6	7.57923e+07	8.50024e+07	1.37723e+08	1.79998e+08	2.03433e+08	2.46297e+08	9.95058e+07	2.09909e+08	0.474042	-1.07691	-0.803813	0.00939818	0.0260786	Not Regulated
258	LINF_350026200	LINF_350026200	LINF_350026200-T1-p1 | transcript=LINF_350026200-T1 | gene=LINF_350026200 | organism=Leishmania_infantum_JPCM5 | gene_product=hypothetical protein - conserved | transcript_product=hypothetical protein - conserved | location=LinJ.35:786503-787951(+) | prote	2	3.53319e+07	5.03534e+07	4.18183e+07	1.70699e+06	1.29213e+06	1.68945e+06	4.25012e+07	1.56286e+06	27.1945	4.76525	2.24871	1.15063e-06	8.05614e-05	Up
259	LINF_350026100	LINF_350026100	LINF_350026100-T1-p1 | transcript=LINF_350026100-T1 | gene=LINF_350026100 | organism=Leishmania_infantum_JPCM5 | gene_product=hypothetical protein - conserved | transcript_product=hypothetical protein - conserved | location=LinJ.35:781889-784060(+) | prote	3	2.8901e+07	1.7338e+07	2.42093e+07	1.70699e+06	1.29213e+06	1.68945e+06	2.34828e+07	1.56286e+06	15.0255	3.90934	1.8015	8.20264e-06	0.000235888	Not Regulated
260	LINF_350025900	LINF_350025900	LINF_350025900-T1-p1 | transcript=LINF_350025900-T1 | gene=LINF_350025900 | organism=Leishmania_infantum_JPCM5 | gene_product=calcium motive p-type ATPase - putative | transcript_product=calcium motive p-type ATPase - putative | location=LinJ.35:769134-772	14	7.71166e+08	8.01537e+08	9.88507e+08	3.4756e+08	3.28121e+08	2.8286e+08	8.53737e+08	3.19514e+08	2.67199	1.41791	0.49973	0.000441474	0.00314002	Not Regulated
261	LINF_350025500	LINF_350025500	LINF_350025500-T1-p1 | transcript=LINF_350025500-T1 | gene=LINF_350025500 | organism=Leishmania_infantum_JPCM5 | gene_product=60S ribosomal protein L32 | transcript_product=60S ribosomal protein L32 | location=LinJ.35:755979-756380(+) | protein_length=133	4	7.85992e+09	7.24275e+09	7.25142e+09	5.0323e+09	5.49962e+09	5.59127e+09	7.45136e+09	5.3744e+09	1.38646	0.471402	0.00517963	0.0308608	0.0608244	Not Regulated
262	LINF_350025100	LINF_350025100;LINF_210027600	LINF_350025100-T1-p1 | transcript=LINF_350025100-T1 | gene=LINF_350025100 | organism=Leishmania_infantum_JPCM5 | gene_product=40S ribosomal protein S6 - putative | transcript_product=40S ribosomal protein S6 - putative | location=LinJ.35:732480-733229(+) |	20	1.24552e+11	1.42973e+11	1.14778e+11	9.30287e+10	8.31424e+10	1.06256e+11	1.27434e+11	9.41425e+10	1.35363	0.436835	-0.0128812	0.0678408	0.113247	Not Regulated
263	LINF_350024700	LINF_350024700	LINF_350024700-T1-p1 | transcript=LINF_350024700-T1 | gene=LINF_350024700 | organism=Leishmania_infantum_JPCM5 | gene_product=UBX domain containing protein - putative | transcript_product=UBX domain containing protein - putative | location=LinJ.35:719214-7	9	2.33639e+08	2.23859e+08	2.63811e+08	1.4739e+08	1.81965e+08	1.6912e+08	2.40437e+08	1.66159e+08	1.44703	0.533096	0.0374149	0.0284936	0.057168	Not Regulated
264	LINF_350024100	LINF_350024100;LINF_210013000	LINF_350024100-T1-p1 | transcript=LINF_350024100-T1 | gene=LINF_350024100 | organism=Leishmania_infantum_JPCM5 | gene_product=60S ribosomal protein L36 - putative | transcript_product=60S ribosomal protein L36 - putative | location=LinJ.35:706133-706450(+)	11	4.65625e+10	5.41304e+10	4.68596e+10	3.48313e+10	4.42716e+10	3.74886e+10	4.91842e+10	3.88638e+10	1.26555	0.339765	-0.0636002	0.121027	0.179041	Not Regulated
265	LINF_350023900	LINF_350023900;LINF_350023800;LINF_350023700	LINF_350023900-T1-p1 | transcript=LINF_350023900-T1 | gene=LINF_350023900 | organism=Leishmania_infantum_JPCM5 | gene_product=60S ribosomal protein L5 - putative | transcript_product=60S ribosomal protein L5 - putative | location=LinJ.35:702749-703666(+) |	16	5.65047e+10	6.35835e+10	5.79607e+10	4.37113e+10	4.08919e+10	5.57093e+10	5.93496e+10	4.67708e+10	1.26895	0.343631	-0.0615804	0.126748	0.185623	Not Regulated
266	LINF_350023400	LINF_350023400	LINF_350023400-T1-p1 | transcript=LINF_350023400-T1 | gene=LINF_350023400 | organism=Leishmania_infantum_JPCM5 | gene_product=COP-coated vesicle membrane protein gp25L precursor - putative | transcript_product=COP-coated vesicle membrane protein gp25L prec	2	2.23257e+07	1.73511e+06	2.61839e+07	4.47339e+06	5.39785e+06	5.8452e+06	1.67482e+07	5.23881e+06	3.19695	1.6767	0.634945	0.411201	0.486044	Not Regulated
267	LINF_350022600	LINF_350022600	LINF_350022600-T1-p1 | transcript=LINF_350022600-T1 | gene=LINF_350022600 | organism=Leishmania_infantum_JPCM5 | gene_product=Proteasome complex subunit Rpn13 ubiquitin receptor - putative | transcript_product=Proteasome complex subunit Rpn13 ubiquitin rec	6	1.96374e+08	1.30792e+08	1.262e+08	2.37936e+07	1.1536e+07	1.03714e+06	1.51122e+08	1.21222e+07	12.4665	3.63998	1.66076	0.00884807	0.0249905	Up
268	LINF_350022200	LINF_350022200	LINF_350022200-T1-p1 | transcript=LINF_350022200-T1 | gene=LINF_350022200 | organism=Leishmania_infantum_JPCM5 | gene_product=casein kinase II - putative | transcript_product=casein kinase II - putative | location=LinJ.35:652258-653376(-) | protein_length=	3	5.90067e+07	4.94134e+07	5.87898e+07	2.40957e+07	7.51948e+06	3.85983e+07	5.57367e+07	2.34045e+07	2.38145	1.25184	0.412958	0.0462203	0.0832316	Not Regulated
269	LINF_350022100	LINF_350022100	LINF_350022100-T1-p1 | transcript=LINF_350022100-T1 | gene=LINF_350022100 | organism=Leishmania_infantum_JPCM5 | gene_product=cyclophilin 14 - putative | transcript_product=cyclophilin 14 - putative | location=LinJ.35:649172-650506(-) | protein_length=444	6	2.17089e+08	2.11915e+08	2.38148e+08	9.02417e+07	9.13069e+07	1.03596e+08	2.22384e+08	9.5048e+07	2.3397	1.22632	0.399626	0.000453058	0.00318483	Not Regulated
270	LINF_350021700	LINF_350021700;LINF_240026700	LINF_350021700-T1-p1 | transcript=LINF_350021700-T1 | gene=LINF_350021700 | organism=Leishmania_infantum_JPCM5 | gene_product=60S ribosomal protein L26 - putative | transcript_product=60S ribosomal protein L26 - putative | location=LinJ.35:640613-641044(-)	12	2.03867e+10	2.05746e+10	2.11214e+10	1.58691e+10	1.79263e+10	1.68812e+10	2.06942e+10	1.68922e+10	1.22508	0.292871	-0.0881025	0.125068	0.184059	Not Regulated
271	LINF_350021000	LINF_350021000	LINF_350021000-T1-p1 | transcript=LINF_350021000-T1 | gene=LINF_350021000 | organism=Leishmania_infantum_JPCM5 | gene_product=hypothetical protein - conserved | transcript_product=hypothetical protein - conserved | location=LinJ.35:611554-613896(-) | prote	22	3.60623e+08	1.76566e+08	4.65899e+07	2.14763e+09	2.29465e+09	2.16146e+08	1.94593e+08	1.55281e+09	0.125317	-2.99635	-1.80672	0.0561924	0.0974002	Not Regulated
272	LINF_350020900	LINF_350020900	LINF_350020900-T1-p1 | transcript=LINF_350020900-T1 | gene=LINF_350020900 | organism=Leishmania_infantum_JPCM5 | gene_product=hypothetical protein - conserved | transcript_product=hypothetical protein - conserved | location=LinJ.35:608105-609841(-) | prote	5	2.93315e+07	3.32327e+06	3.62543e+07	8.64972e+07	5.10685e+07	2.90244e+07	2.29697e+07	5.553e+07	0.413644	-1.27354	-0.906549	0.138004	0.19934	Not Regulated
273	LINF_350020700	LINF_350020700	LINF_350020700-T1-p1 | transcript=LINF_350020700-T1 | gene=LINF_350020700 | organism=Leishmania_infantum_JPCM5 | gene_product=Methyltransferase domain/ubiE/COQ5 methyltransferase family - putative | transcript_product=Methyltransferase domain/ubiE/COQ5 met	2	1.09805e+07	8.83471e+06	1.15558e+07	1.72992e+07	2.15139e+07	2.44817e+07	1.0457e+07	2.10983e+07	0.495633	-1.01266	-0.770238	0.00437801	0.0152188	Not Regulated
274	LINF_350020400	LINF_350020400	LINF_350020400-T1-p1 | transcript=LINF_350020400-T1 | gene=LINF_350020400 | organism=Leishmania_infantum_JPCM5 | gene_product=rieske iron-sulfur protein - mitochondrial precursor - putative | transcript_product=rieske iron-sulfur protein - mitochondrial pr	15	6.2816e+09	3.89967e+09	4.7994e+09	4.63638e+09	3.76103e+09	5.55812e+09	4.99356e+09	4.65184e+09	1.07346	0.102265	-0.187694	0.739411	0.793331	Not Regulated
275	LINF_350020200	LINF_350020200	LINF_350020200-T1-p1 | transcript=LINF_350020200-T1 | gene=LINF_350020200 | organism=Leishmania_infantum_JPCM5 | gene_product=hypothetical protein - conserved | transcript_product=hypothetical protein - conserved | location=LinJ.35:584459-586318(-) | prote	3	4.25888e+07	2.92453e+07	3.77442e+07	3.53572e+07	2.69656e+07	2.84513e+07	3.65261e+07	3.0258e+07	1.20715	0.271609	-0.0992119	0.294307	0.365094	Not Regulated
276	LINF_350020100	LINF_350020100	LINF_350020100-T1-p1 | transcript=LINF_350020100-T1 | gene=LINF_350020100 | organism=Leishmania_infantum_JPCM5 | gene_product=NLI interacting factor-like phosphatase/Zinc finger C-x8-C-x5-C-x3-H type (and similar) - putative | transcript_product=NLI intera	2	1.21483e+07	6.49344e+06	1.08643e+07	5.56402e+06	2.60435e+06	4.11421e+06	9.83533e+06	4.09419e+06	2.40226	1.26439	0.419517	0.0168209	0.0394907	Not Regulated
277	LINF_350019900	LINF_350019900	LINF_350019900-T1-p1 | transcript=LINF_350019900-T1 | gene=LINF_350019900 | organism=Leishmania_infantum_JPCM5 | gene_product=arginase | transcript_product=arginase | location=LinJ.35:570876-571865(-) | protein_length=329 | sequence_SO=chromosome | SO=prot	3	3.82803e+07	2.73675e+07	5.77479e+07	3.59744e+07	1.01916e+07	3.14183e+07	4.11319e+07	2.58614e+07	1.59047	0.669454	0.108662	0.211358	0.279358	Not Regulated
278	LINF_350019700	LINF_350019700	LINF_350019700-T1-p1 | transcript=LINF_350019700-T1 | gene=LINF_350019700 | organism=Leishmania_infantum_JPCM5 | gene_product=hypothetical protein - conserved | transcript_product=hypothetical protein - conserved | location=LinJ.35:557567-558556(+) | prote	6	6.22999e+08	3.39555e+08	5.11275e+08	9.41859e+07	1.23591e+08	1.85758e+08	4.91276e+08	1.34512e+08	3.65229	1.8688	0.73532	0.00209475	0.00903598	Not Regulated
279	LINF_350019500	LINF_350019500;LINF_350019400;LINF_350019300;LINF_350019200;LINF_320046200	LINF_350019500-T1-p1 | transcript=LINF_350019500-T1 | gene=LINF_350019500 | organism=Leishmania_infantum_JPCM5 | gene_product=60S ribosomal protein L2 - putative | transcript_product=60S ribosomal protein L2 - putative | location=LinJ.35:543301-544083(+) |	20	6.27303e+10	7.19423e+10	6.62816e+10	4.86129e+10	4.17134e+10	4.99287e+10	6.69847e+10	4.67517e+10	1.43278	0.518815	0.0299531	0.0278161	0.0563447	Not Regulated
280	LINF_350018900	LINF_350018900	LINF_350018900-T1-p1 | transcript=LINF_350018900-T1 | gene=LINF_350018900 | organism=Leishmania_infantum_JPCM5 | gene_product=RNA binding protein - putative | transcript_product=RNA binding protein - putative | location=LinJ.35:525158-525856(+) | protein_l	4	3.23496e+08	2.42795e+08	3.48903e+08	1.69871e+08	1.85183e+08	1.93605e+08	3.05065e+08	1.82886e+08	1.66806	0.738169	0.144565	0.0149832	0.0361809	Not Regulated
281	LINF_350018700	LINF_350018700	LINF_350018700-T1-p1 | transcript=LINF_350018700-T1 | gene=LINF_350018700 | organism=Leishmania_infantum_JPCM5 | gene_product=mitochondrial processing peptidase - beta subunit - putative | transcript_product=mitochondrial processing peptidase - beta subuni	29	2.19779e+10	2.05701e+10	2.48645e+10	2.35698e+10	2.38236e+10	3.1233e+10	2.24708e+10	2.62088e+10	0.857377	-0.221998	-0.357121	0.336673	0.412467	Not Regulated
282	LINF_350018200	LINF_350018200	LINF_350018200-T1-p1 | transcript=LINF_350018200-T1 | gene=LINF_350018200 | organism=Leishmania_infantum_JPCM5 | gene_product=Thioredoxin - putative | transcript_product=Thioredoxin - putative | location=LinJ.35:503089-504768(+) | protein_length=559 | sequ	6	2.92896e+08	3.45206e+08	3.87048e+08	2.35136e+08	1.68239e+08	1.97128e+08	3.41717e+08	2.00168e+08	1.70715	0.771592	0.162029	0.0129367	0.0327823	Not Regulated
283	LINF_350017900	LINF_350017900	LINF_350017900-T1-p1 | transcript=LINF_350017900-T1 | gene=LINF_350017900 | organism=Leishmania_infantum_JPCM5 | gene_product=ubiquitin-conjugating enzyme E2 - putative | transcript_product=ubiquitin-conjugating enzyme E2 - putative | location=LinJ.35:4927	2	2.46065e+07	3.28398e+07	4.58867e+07	6.84543e+06	6.97531e+06	7.00375e+06	3.44444e+07	6.9415e+06	4.96209	2.31095	0.966341	0.000182098	0.00171951	Not Regulated
284	LINF_350017500	LINF_350017500	LINF_350017500-T1-p1 | transcript=LINF_350017500-T1 | gene=LINF_350017500 | organism=Leishmania_infantum_JPCM5 | gene_product=TIP49 C-terminus/Holliday junction DNA helicase ruvB N-terminus/AAA domain (dynein-related subfamily)/AAA domain/ATPase family ass	7	2.86111e+08	2.2046e+08	2.63377e+08	1.70699e+06	1.29213e+06	1.68945e+06	2.56649e+08	1.56286e+06	164.218	7.35947	3.60419	6.40459e-08	3.52379e-05	Up
285	LINF_350016600	LINF_350016600	LINF_350016600-T1-p1 | transcript=LINF_350016600-T1 | gene=LINF_350016600 | organism=Leishmania_infantum_JPCM5 | gene_product=NADH-dependent fumarate reductase - putative | transcript_product=NADH-dependent fumarate reductase - putative | location=LinJ.35:	4	4.74483e+06	7.60435e+06	3.8483e+07	6.88527e+07	2.07041e+07	1.55734e+07	1.69441e+07	3.50434e+07	0.483516	-1.04836	-0.788896	0.211852	0.279621	Not Regulated
286	LINF_350016200	LINF_350016200	LINF_350016200-T1-p1 | transcript=LINF_350016200-T1 | gene=LINF_350016200 | organism=Leishmania_infantum_JPCM5 | gene_product=oligosaccharyl transferase subunit - putative | transcript_product=oligosaccharyl transferase subunit - putative | location=LinJ.3	2	3.83411e+07	3.42493e+07	4.64384e+07	2.52579e+08	2.48072e+08	3.13983e+08	3.96762e+07	2.71545e+08	0.146113	-2.77484	-1.69098	1.58577e-05	0.000348441	Not Regulated
287	LINF_350016100	LINF_350016100;LINF_350016000;LINF_350016400	LINF_350016100-T1-p1 | transcript=LINF_350016100-T1 | gene=LINF_350016100 | organism=Leishmania_infantum_JPCM5 | gene_product=oligosaccharyl transferase subunit - putative | transcript_product=oligosaccharyl transferase subunit - putative | location=LinJ.3	11	1.05949e+09	7.45361e+08	1.09868e+09	1.92472e+09	1.92982e+09	2.83505e+09	9.67844e+08	2.22986e+09	0.434037	-1.20411	-0.870273	0.00445581	0.0153209	Not Regulated
288	LINF_350015700	LINF_350015700	LINF_350015700-T1-p1 | transcript=LINF_350015700-T1 | gene=LINF_350015700 | organism=Leishmania_infantum_JPCM5 | gene_product=Rdx family - putative | transcript_product=Rdx family - putative | location=LinJ.35:422324-423319(+) | protein_length=331 | sequen	2	2.56956e+07	1.9898e+07	2.63366e+07	2.89271e+07	1.29213e+06	1.68575e+07	2.39767e+07	1.56922e+07	1.52793	0.611581	0.0784234	0.255283	0.326941	Not Regulated
289	LINF_350015200	LINF_350015200	LINF_350015200-T1-p1 | transcript=LINF_350015200-T1 | gene=LINF_350015200 | organism=Leishmania_infantum_JPCM5 | gene_product=protein kinase - putative | transcript_product=protein kinase - putative | location=LinJ.35:403166-404635(+) | protein_length=489	2	3.57544e+07	3.29322e+07	3.88273e+07	9.5073e+06	1.29213e+06	1.68945e+06	3.58379e+07	4.16296e+06	8.60876	3.10581	1.38165	0.00326974	0.0124238	Not Regulated
290	LINF_350014800	LINF_350014800;LINF_350014700	LINF_350014800-T1-p1 | transcript=LINF_350014800-T1 | gene=LINF_350014800 | organism=Leishmania_infantum_JPCM5 | gene_product=casein kinase - putative | transcript_product=casein kinase - putative | location=LinJ.35:361979-363040(+) | protein_length=353 |	14	8.28569e+08	7.16237e+08	7.75767e+08	8.93404e+08	7.57984e+08	1.02606e+09	7.73524e+08	8.92481e+08	0.866712	-0.206375	-0.348958	0.354126	0.430302	Not Regulated
291	LINF_350014500	LINF_350014500;LINF_350014400	LINF_350014500-T1-p1 | transcript=LINF_350014500-T1 | gene=LINF_350014500 | organism=Leishmania_infantum_JPCM5 | gene_product=aldose 1-epimerase - putative | transcript_product=aldose 1-epimerase - putative | location=LinJ.35:351307-352440(+) | protein_len	3	5.58142e+07	1.05539e+08	9.31018e+07	4.48313e+07	3.70898e+07	4.46032e+07	8.48182e+07	4.21748e+07	2.01111	1.00799	0.285549	0.0174363	0.0403095	Not Regulated
292	LINF_350014300	LINF_350014300	LINF_350014300-T1-p1 | transcript=LINF_350014300-T1 | gene=LINF_350014300 | organism=Leishmania_infantum_JPCM5 | gene_product=hypothetical protein - conserved | transcript_product=hypothetical protein - conserved | location=LinJ.35:343300-345678(+) | prote	2	2.08854e+06	1.55503e+07	2.00382e+06	8.24597e+07	5.2043e+07	6.05299e+07	6.54754e+06	6.50108e+07	0.100715	-3.31166	-1.97146	0.00354299	0.0130575	Not Regulated
293	LINF_350013500	LINF_350013500	LINF_350013500-T1-p1 | transcript=LINF_350013500-T1 | gene=LINF_350013500 | organism=Leishmania_infantum_JPCM5 | gene_product=hypothetical protein - conserved | transcript_product=hypothetical protein - conserved | location=LinJ.35:313435-314997(+) | prote	3	1.60313e+07	3.6314e+07	3.135e+07	5.6433e+06	4.90706e+07	2.58566e+07	2.78984e+07	2.68569e+07	1.03878	0.054894	-0.212445	0.612849	0.681645	Not Regulated
294	LINF_350011600	LINF_350011600	LINF_350011600-T1-p1 | transcript=LINF_350011600-T1 | gene=LINF_350011600 | organism=Leishmania_infantum_JPCM5 | gene_product=vacuolar ATP synthase subunit d - putative | transcript_product=vacuolar ATP synthase subunit d - putative | location=LinJ.35:2475	11	1.37366e+09	8.7765e+08	6.94152e+08	1.04938e+09	1.33568e+09	1.55171e+09	9.8182e+08	1.31226e+09	0.748193	-0.418518	-0.459802	0.20117	0.268699	Not Regulated
295	LINF_350011300	LINF_350011300	LINF_350011300-T1-p1 | transcript=LINF_350011300-T1 | gene=LINF_350011300 | organism=Leishmania_infantum_JPCM5 | gene_product=hypothetical protein - conserved | transcript_product=hypothetical protein - conserved | location=LinJ.35:225546-238088(+) | prote	9	3.96882e+07	3.20146e+07	3.80127e+07	2.71356e+07	1.91144e+07	4.59064e+07	3.65719e+07	3.07188e+07	1.19054	0.251611	-0.109661	0.373749	0.448972	Not Regulated
296	LINF_350011000	LINF_350011000	LINF_350011000-T1-p1 | transcript=LINF_350011000-T1 | gene=LINF_350011000 | organism=Leishmania_infantum_JPCM5 | gene_product=Nup53/35/40-type RNA recognition motif containing protein - putative | transcript_product=Nup53/35/40-type RNA recognition motif c	19	5.88632e+08	8.65064e+08	6.00067e+08	8.63055e+08	8.40652e+08	9.87005e+08	6.84588e+08	8.96904e+08	0.763279	-0.389718	-0.444754	0.122065	0.180296	Not Regulated
297	LINF_350010700	LINF_350010700;LINF_320014400	LINF_350010700-T1-p1 | transcript=LINF_350010700-T1 | gene=LINF_350010700 | organism=Leishmania_infantum_JPCM5 | gene_product=60S ribosomal protein L18a - putative | transcript_product=60S ribosomal protein L18a - putative | location=LinJ.35:200181-200720(	15	8.62377e+10	9.59359e+10	8.18301e+10	7.62965e+10	6.98728e+10	7.11137e+10	8.80012e+10	7.24277e+10	1.21502	0.280983	-0.094314	0.155902	0.219187	Not Regulated
298	LINF_350009300	LINF_350009300;LINF_350009200	LINF_350009300-T1-p1 | transcript=LINF_350009300-T1 | gene=LINF_350009300 | organism=Leishmania_infantum_JPCM5 | gene_product=40S ribosomal protein S3A - putative | transcript_product=40S ribosomal protein S3A - putative | location=LinJ.35:121603-122397(+)	33	2.26186e+11	2.5555e+11	2.08384e+11	1.65596e+11	1.6379e+11	2.07972e+11	2.3004e+11	1.79119e+11	1.28428	0.360962	-0.0525248	0.115404	0.171963	Not Regulated
299	LINF_350008800	LINF_350008800	LINF_350008800-T1-p1 | transcript=LINF_350008800-T1 | gene=LINF_350008800 | organism=Leishmania_infantum_JPCM5 | gene_product=ATP-dependent DEAD-box RNA helicase - putative | transcript_product=ATP-dependent DEAD-box RNA helicase - putative | location=LinJ	15	2.46174e+09	1.94454e+09	2.50606e+09	9.30839e+08	6.53815e+08	1.01262e+09	2.30412e+09	8.65756e+08	2.66139	1.41218	0.496736	0.00130566	0.0065733	Not Regulated
300	LINF_350008700	LINF_350008700	LINF_350008700-T1-p1 | transcript=LINF_350008700-T1 | gene=LINF_350008700 | organism=Leishmania_infantum_JPCM5 | gene_product=enoyl-CoA hydratase/isomerase family protein - conserved | transcript_product=enoyl-CoA hydratase/isomerase family protein - conse	3	9.02503e+06	1.93452e+07	1.03048e+07	3.65756e+07	7.17444e+06	2.17917e+07	1.28917e+07	2.18472e+07	0.590084	-0.761007	-0.638753	0.433639	0.508367	Not Regulated
301	LINF_350008300	LINF_350008300	LINF_350008300-T1-p1 | transcript=LINF_350008300-T1 | gene=LINF_350008300 | organism=Leishmania_infantum_JPCM5 | gene_product=serine palmitoyltransferase - putative | transcript_product=serine palmitoyltransferase - putative | location=LinJ.35:86050-87630(	2	6.00828e+07	7.22497e+07	1.07237e+08	1.70699e+06	2.04996e+07	2.87265e+07	7.98566e+07	1.69777e+07	4.70362	2.23377	0.926016	0.0375873	0.0710564	Not Regulated
302	LINF_350008200	LINF_350008200	LINF_350008200-T1-p1 | transcript=LINF_350008200-T1 | gene=LINF_350008200 | organism=Leishmania_infantum_JPCM5 | gene_product=Ankyrin repeats (3 copies)/Ankyrin repeat - putative | transcript_product=Ankyrin repeats (3 copies)/Ankyrin repeat - putative | l	2	8.31279e+06	1.06998e+07	9.50742e+06	7.2823e+06	1.49008e+07	1.56006e+07	9.50666e+06	1.25946e+07	0.754822	-0.405791	-0.453153	0.374348	0.449122	Not Regulated
303	LINF_350007500	LINF_350007500	LINF_350007500-T1-p1 | transcript=LINF_350007500-T1 | gene=LINF_350007500 | organism=Leishmania_infantum_JPCM5 | gene_product=60S ribosomal protein L30 | transcript_product=60S ribosomal protein L30 | location=LinJ.35:65804-66118(+) | protein_length=104 |	9	4.51296e+10	5.27671e+10	4.56728e+10	3.77207e+10	4.08553e+10	3.41846e+10	4.78565e+10	3.75869e+10	1.27322	0.348486	-0.0590437	0.103157	0.157642	Not Regulated
304	LINF_350007000	LINF_350007000	LINF_350007000-T1-p1 | transcript=LINF_350007000-T1 | gene=LINF_350007000 | organism=Leishmania_infantum_JPCM5 | gene_product=NLI interacting factor-like phosphatase - putative | transcript_product=NLI interacting factor-like phosphatase - putative | locat	9	9.77772e+08	6.11316e+08	8.01954e+08	7.29906e+07	4.50923e+07	7.3959e+07	7.97014e+08	6.4014e+07	12.4506	3.63815	1.6598	2.44357e-05	0.000455581	Not Regulated
305	LINF_350006600	LINF_350006600	LINF_350006600-T1-p1 | transcript=LINF_350006600-T1 | gene=LINF_350006600 | organism=Leishmania_infantum_JPCM5 | gene_product=hypothetical protein - conserved | transcript_product=hypothetical protein - conserved | location=LinJ.35:39098-39970(-) | protein	2	2.07045e+07	1.43918e+07	1.54895e+07	1.96417e+07	1.06996e+07	1.68945e+06	1.68619e+07	1.06769e+07	1.57929	0.659278	0.103345	0.225328	0.294338	Not Regulated
306	LINF_350006500	LINF_350006500	LINF_350006500-T1-p1 | transcript=LINF_350006500-T1 | gene=LINF_350006500 | organism=Leishmania_infantum_JPCM5 | gene_product=hypothetical protein - conserved | transcript_product=hypothetical protein - conserved | location=LinJ.35:38080-38439(-) | protein	8	4.4202e+09	2.88332e+09	3.01811e+09	2.82346e+09	2.40406e+09	2.34282e+09	3.44054e+09	2.52345e+09	1.36343	0.447241	-0.00744431	0.125637	0.184531	Not Regulated
307	LINF_350006100	LINF_350006100	LINF_350006100-T1-p1 | transcript=LINF_350006100-T1 | gene=LINF_350006100 | organism=Leishmania_infantum_JPCM5 | gene_product=Ubiquinol-cytochrome C reductase complex 14kD subunit - putative | transcript_product=Ubiquinol-cytochrome C reductase complex 14k	12	6.47251e+09	4.26611e+09	4.81857e+09	4.88257e+09	4.27352e+09	5.31019e+09	5.18573e+09	4.82209e+09	1.07541	0.104888	-0.186323	0.715527	0.772948	Not Regulated
308	LINF_350005800	LINF_350005800	LINF_350005800-T1-p1 | transcript=LINF_350005800-T1 | gene=LINF_350005800 | organism=Leishmania_infantum_JPCM5 | gene_product=prohibitin - putative | transcript_product=prohibitin - putative | location=LinJ.35:25274-26152(-) | protein_length=292 | sequence	18	5.22729e+09	3.14889e+09	4.69922e+09	3.30419e+09	3.31738e+09	4.73395e+09	4.35847e+09	3.78517e+09	1.15146	0.203462	-0.134819	0.522936	0.595401	Not Regulated
309	LINF_350005600	LINF_350005600	LINF_350005600-T1-p1 | transcript=LINF_350005600-T1 | gene=LINF_350005600 | organism=Leishmania_infantum_JPCM5 | gene_product=2-oxoisovalerate dehydrogenase beta subunit - mitochondrial precursor - putative | transcript_product=2-oxoisovalerate dehydrogena	13	3.06517e+09	3.10769e+09	2.89453e+09	1.80931e+09	1.90396e+09	2.60492e+09	3.02246e+09	2.10606e+09	1.43512	0.521176	0.0311868	0.0442601	0.0805226	Not Regulated
310	LINF_350005400	LINF_350005400;LINF_350005200;LINF_350005300	LINF_350005400-T1-p1 | transcript=LINF_350005400-T1 | gene=LINF_350005400 | organism=Leishmania_infantum_JPCM5 | gene_product=pyruvate kinase | transcript_product=pyruvate kinase | location=LinJ.35:13108-14607(-) | protein_length=499 | sequence_SO=chromoso	3	4.04435e+07	7.46903e+07	5.94829e+07	1.20112e+08	6.97456e+07	9.94452e+07	5.82056e+07	9.64343e+07	0.603578	-0.728389	-0.621709	0.067328	0.112589	Not Regulated
311	LINF_340052400	LINF_340052400	LINF_340052400-T1-p1 | transcript=LINF_340052400-T1 | gene=LINF_340052400 | organism=Leishmania_infantum_JPCM5 | gene_product=hypothetical protein - conserved | transcript_product=hypothetical protein - conserved | location=LinJ.34:1847291-1849696(+) | pro	5	7.4483e+07	1.31276e+07	6.33653e+07	6.16558e+07	5.22949e+07	1.9711e+07	5.03253e+07	4.45539e+07	1.12954	0.175733	-0.149307	0.988391	0.991321	Not Regulated
312	LINF_340051700	LINF_340051700	LINF_340051700-T1-p1 | transcript=LINF_340051700-T1 | gene=LINF_340051700 | organism=Leishmania_infantum_JPCM5 | gene_product=cell differentiation protein-like protein | transcript_product=cell differentiation protein-like protein | location=LinJ.34:183220	2	4.93564e+07	3.66843e+07	3.87438e+07	3.37033e+07	1.87586e+07	3.03167e+07	4.15948e+07	2.75928e+07	1.50745	0.592111	0.0682499	0.076259	0.124883	Not Regulated
313	LINF_340051500	LINF_340051500	LINF_340051500-T1-p1 | transcript=LINF_340051500-T1 | gene=LINF_340051500 | organism=Leishmania_infantum_JPCM5 | gene_product=phosphatidylinositol 3-kinase (tor2) - putative | transcript_product=phosphatidylinositol 3-kinase (tor2) - putative | location=Li	2	8.11431e+06	6.57686e+06	5.87397e+06	5.48222e+06	1.29213e+06	1.68945e+06	6.85505e+06	2.82127e+06	2.42977	1.28082	0.428101	0.033726	0.0654388	Not Regulated
314	LINF_340051400	LINF_340051400;LINF_340051100	LINF_340051400-T1-p1 | transcript=LINF_340051400-T1 | gene=LINF_340051400 | organism=Leishmania_infantum_JPCM5 | gene_product=20s proteasome beta 7 subunit - (putative) | transcript_product=20s proteasome beta 7 subunit - (putative) | location=LinJ.34:1820	7	1.0568e+08	7.43402e+07	1.29933e+08	6.06843e+07	9.59213e+07	6.48519e+07	1.03318e+08	7.38192e+07	1.39961	0.485021	0.0122958	0.168957	0.233465	Not Regulated
315	LINF_340049400	LINF_340049400	LINF_340049400-T1-p1 | transcript=LINF_340049400-T1 | gene=LINF_340049400 | organism=Leishmania_infantum_JPCM5 | gene_product=dynein heavy chain - putative | transcript_product=dynein heavy chain - putative | location=LinJ.34:1767390-1780115(+) | protein_l	5	4.058e+08	5.48149e+08	5.71161e+08	3.06754e+08	3.42663e+08	3.18969e+08	5.0837e+08	3.22795e+08	1.5749	0.655259	0.101245	0.0227203	0.0481285	Not Regulated
316	LINF_340049100	LINF_340049100	LINF_340049100-T1-p1 | transcript=LINF_340049100-T1 | gene=LINF_340049100 | organism=Leishmania_infantum_JPCM5 | gene_product=Protein of unknown function (DUF1620) - putative | transcript_product=Protein of unknown function (DUF1620) - putative | location=	6	1.00299e+07	4.08891e+06	6.32182e+06	1.02408e+08	9.6204e+07	2.07836e+07	6.81355e+06	7.3132e+07	0.0931678	-3.42402	-2.03018	0.00459276	0.015594	Not Regulated
317	LINF_340048900	LINF_340048900	LINF_340048900-T1-p1 | transcript=LINF_340048900-T1 | gene=LINF_340048900 | organism=Leishmania_infantum_JPCM5 | gene_product=hypothetical protein - conserved | transcript_product=hypothetical protein - conserved | location=LinJ.34:1747683-1755482(+) | pro	2	2.17657e+07	1.51641e+07	1.80023e+07	1.23163e+07	1.22851e+07	1.68945e+06	1.83107e+07	8.76362e+06	2.0894	1.06309	0.314336	0.11614	0.172483	Not Regulated
318	LINF_340048800	LINF_340048800	LINF_340048800-T1-p1 | transcript=LINF_340048800-T1 | gene=LINF_340048800 | organism=Leishmania_infantum_JPCM5 | gene_product=hypothetical protein - conserved | transcript_product=hypothetical protein - conserved | location=LinJ.34:1746157-1747083(+) | pro	4	1.31437e+08	8.94165e+07	1.0321e+08	3.23072e+07	3.9678e+07	3.84957e+07	1.08021e+08	3.6827e+07	2.93321	1.55248	0.570042	0.000517627	0.00351572	Not Regulated
319	LINF_340048500	LINF_340048500	LINF_340048500-T1-p1 | transcript=LINF_340048500-T1 | gene=LINF_340048500 | organism=Leishmania_infantum_JPCM5 | gene_product=hypothetical protein - conserved | transcript_product=hypothetical protein - conserved | location=LinJ.34:1737554-1739623(+) | pro	4	7.23099e+06	5.5156e+06	2.00382e+06	9.84422e+07	5.26482e+07	9.41051e+06	4.9168e+06	5.35003e+07	0.0919023	-3.44376	-2.04049	0.0206105	0.0451197	Not Regulated
320	LINF_340048200	LINF_340048200	LINF_340048200-T1-p1 | transcript=LINF_340048200-T1 | gene=LINF_340048200 | organism=Leishmania_infantum_JPCM5 | gene_product=hypothetical protein - conserved | transcript_product=hypothetical protein - conserved | location=LinJ.34:1727832-1728851(+) | pro	3	4.05312e+07	5.77756e+07	2.56546e+07	5.60456e+07	6.44545e+07	1.05148e+08	4.13205e+07	7.52162e+07	0.549356	-0.864187	-0.692664	0.0681171	0.113526	Not Regulated
321	LINF_340047900	LINF_340047900	LINF_340047900-T1-p1 | transcript=LINF_340047900-T1 | gene=LINF_340047900 | organism=Leishmania_infantum_JPCM5 | gene_product=hypothetical protein - conserved | transcript_product=hypothetical protein - conserved | location=LinJ.34:1722578-1722892(+) | pro	5	3.04405e+08	3.04138e+08	1.83545e+08	3.34102e+09	2.97051e+09	1.84468e+09	2.64029e+08	2.71874e+09	0.0971146	-3.36417	-1.9989	7.38012e-05	0.000979544	Down
322	LINF_340047600	LINF_340047600	LINF_340047600-T1-p1 | transcript=LINF_340047600-T1 | gene=LINF_340047600 | organism=Leishmania_infantum_JPCM5 | gene_product=nucleolar protein family a member-like protein | transcript_product=nucleolar protein family a member-like protein | location=LinJ	9	4.34317e+08	4.89158e+08	3.0502e+08	1.15385e+09	1.23325e+09	1.26091e+09	4.09499e+08	1.216e+09	0.336758	-1.57022	-1.06156	0.000574929	0.00373704	Not Regulated
323	LINF_340046600	LINF_340046600	LINF_340046600-T1-p1 | transcript=LINF_340046600-T1 | gene=LINF_340046600 | organism=Leishmania_infantum_JPCM5 | gene_product=hypothetical protein - conserved | transcript_product=hypothetical protein - conserved | location=LinJ.34:1668887-1669801(+) | pro	3	2.28767e+08	1.16866e+08	2.15137e+08	1.38298e+08	7.36849e+07	1.58122e+08	1.86923e+08	1.23368e+08	1.51516	0.599475	0.0720977	0.19122	0.258317	Not Regulated
324	LINF_340046300	LINF_340046300	LINF_340046300-T1-p1 | transcript=LINF_340046300-T1 | gene=LINF_340046300 | organism=Leishmania_infantum_JPCM5 | gene_product=small nuclear ribonucleoprotein - putative | transcript_product=small nuclear ribonucleoprotein - putative | location=LinJ.34:1648	2	1.14199e+08	1.07326e+08	1.17854e+08	8.60907e+07	1.12051e+08	8.81057e+07	1.13126e+08	9.54158e+07	1.18562	0.245636	-0.112783	0.2312	0.300699	Not Regulated
325	LINF_340045800	LINF_340045800	LINF_340045800-T1-p1 | transcript=LINF_340045800-T1 | gene=LINF_340045800 | organism=Leishmania_infantum_JPCM5 | gene_product=ribosomal protein L14 - putative | transcript_product=ribosomal protein L14 - putative | location=LinJ.34:1639856-1640428(+) | pro	4	2.71752e+08	2.61764e+08	2.14279e+08	4.63708e+07	9.05337e+07	7.44885e+07	2.49265e+08	7.04644e+07	3.53746	1.82271	0.711239	0.000901935	0.00497637	Not Regulated
326	LINF_340045300	LINF_340045300	LINF_340045300-T1-p1 | transcript=LINF_340045300-T1 | gene=LINF_340045300 | organism=Leishmania_infantum_JPCM5 | gene_product=hypothetical protein - conserved | transcript_product=hypothetical protein - conserved | location=LinJ.34:1626366-1627223(+) | pro	2	1.49133e+07	2.53152e+07	1.68234e+07	3.03522e+07	1.72188e+07	2.13448e+07	1.90173e+07	2.29719e+07	0.827849	-0.27256	-0.38354	0.428484	0.503256	Not Regulated
327	LINF_340045200	LINF_340045200	LINF_340045200-T1-p1 | transcript=LINF_340045200-T1 | gene=LINF_340045200 | organism=Leishmania_infantum_JPCM5 | gene_product=actin-like protein - putative | transcript_product=actin-like protein - putative | location=LinJ.34:1623911-1625179(+) | protein_l	3	3.15605e+07	2.67629e+07	3.0804e+07	1.70699e+06	1.29213e+06	1.68945e+06	2.97091e+07	1.56286e+06	19.0095	4.24865	1.97879	1.08835e-06	8.05614e-05	Up
328	LINF_340044900	LINF_340044900	LINF_340044900-T1-p1 | transcript=LINF_340044900-T1 | gene=LINF_340044900 | organism=Leishmania_infantum_JPCM5 | gene_product=serine palmitoyltransferase-like protein | transcript_product=serine palmitoyltransferase-like protein | location=LinJ.34:1612691-	11	8.58212e+08	8.38417e+08	1.10604e+09	2.28843e+08	1.33651e+08	2.04775e+08	9.34223e+08	1.8909e+08	4.94062	2.30469	0.963073	0.000176003	0.0016957	Not Regulated
329	LINF_340044500	LINF_340044500	LINF_340044500-T1-p1 | transcript=LINF_340044500-T1 | gene=LINF_340044500 | organism=Leishmania_infantum_JPCM5 | gene_product=Inositol-pentakisphosphate 2-kinase - putative | transcript_product=Inositol-pentakisphosphate 2-kinase - putative | location=LinJ	3	1.21732e+07	5.65058e+06	1.19826e+07	1.20202e+06	694222	1.68945e+06	9.93547e+06	1.19523e+06	8.31259	3.0553	1.35526	0.000663659	0.00411064	Not Regulated
330	LINF_340044400	LINF_340044400	LINF_340044400-T1-p1 | transcript=LINF_340044400-T1 | gene=LINF_340044400 | organism=Leishmania_infantum_JPCM5 | gene_product=hypothetical protein - conserved | transcript_product=hypothetical protein - conserved | location=LinJ.34:1600296-1604420(+) | pro	3	2.08854e+06	2.73326e+07	2.00382e+06	2.97751e+07	4.02958e+07	2.08753e+07	1.0475e+07	3.03154e+07	0.345533	-1.5331	-1.04217	0.053803	0.0941181	Not Regulated
331	LINF_340044300	LINF_340044300	LINF_340044300-T1-p1 | transcript=LINF_340044300-T1 | gene=LINF_340044300 | organism=Leishmania_infantum_JPCM5 | gene_product=50S ribosomal protein L13-like protein | transcript_product=50S ribosomal protein L13-like protein | location=LinJ.34:1598692-1599	8	5.9773e+08	5.11201e+08	4.84966e+08	5.36831e+08	4.84229e+08	4.14409e+08	5.31299e+08	4.7849e+08	1.11037	0.151034	-0.162212	0.467278	0.541119	Not Regulated
332	LINF_340044200	LINF_340044200	LINF_340044200-T1-p1 | transcript=LINF_340044200-T1 | gene=LINF_340044200 | organism=Leishmania_infantum_JPCM5 | gene_product=vacuolar ATP synthase catalytic subunit A - putative | transcript_product=vacuolar ATP synthase catalytic subunit A - putative | l	38	6.19422e+09	7.27383e+09	7.6235e+09	1.71377e+10	1.62518e+10	9.51858e+09	7.03051e+09	1.43027e+10	0.491552	-1.02458	-0.776472	0.0145863	0.0354026	Not Regulated
333	LINF_340044100	LINF_340044100	LINF_340044100-T1-p1 | transcript=LINF_340044100-T1 | gene=LINF_340044100 | organism=Leishmania_infantum_JPCM5 | gene_product=transmembrane/endomembrane-like protein | transcript_product=transmembrane/endomembrane-like protein | location=LinJ.34:1589089-15	2	1.71892e+07	1.73511e+06	2.00382e+06	7.9216e+07	1.9299e+07	2.33138e+07	6.97603e+06	4.06096e+07	0.171783	-2.54134	-1.56898	0.0273734	0.0556857	Not Regulated
334	LINF_340044000	LINF_340044000	LINF_340044000-T1-p1 | transcript=LINF_340044000-T1 | gene=LINF_340044000 | organism=Leishmania_infantum_JPCM5 | gene_product=60S ribosomal protein L21 - putative | transcript_product=60S ribosomal protein L21 - putative | location=LinJ.34:1587253-1587732(	15	7.71176e+10	9.03566e+10	7.70262e+10	5.5869e+10	5.75561e+10	5.96843e+10	8.15001e+10	5.77032e+10	1.4124	0.498151	0.0191564	0.0294872	0.0587885	Not Regulated
335	LINF_340043600	LINF_340043600	LINF_340043600-T1-p1 | transcript=LINF_340043600-T1 | gene=LINF_340043600 | organism=Leishmania_infantum_JPCM5 | gene_product=Domain of unknown function (DUF3336)/Patatin-like phospholipase - putative | transcript_product=Domain of unknown function (DUF333	2	1.17188e+07	8.17106e+06	6.5438e+06	1.70699e+06	1.29213e+06	1.68945e+06	8.81124e+06	1.56286e+06	5.6379	2.49516	1.06259	0.000146566	0.00152012	Not Regulated
336	LINF_340043400	LINF_340043400	LINF_340043400-T1-p1 | transcript=LINF_340043400-T1 | gene=LINF_340043400 | organism=Leishmania_infantum_JPCM5 | gene_product=adenosine kinase-like protein | transcript_product=adenosine kinase-like protein | location=LinJ.34:1564658-1565824(+) | protein_l	2	8.35952e+07	2.21934e+06	7.33967e+07	1.70699e+06	1.29213e+06	1.68945e+06	5.30704e+07	1.56286e+06	33.9573	5.08565	2.41612	0.034954	0.0672847	Not Regulated
337	LINF_340043000	LINF_340043000	LINF_340043000-T1-p1 | transcript=LINF_340043000-T1 | gene=LINF_340043000 | organism=Leishmania_infantum_JPCM5 | gene_product=Ankyrin repeats (3 copies)/Ankyrin repeat/Ankyrin repeats (many copies) - putative | transcript_product=Ankyrin repeats (3 copies)	2	1.38073e+07	3.89122e+06	7.68813e+06	1.70699e+06	1.29213e+06	1.68945e+06	8.46223e+06	1.56286e+06	5.41459	2.43685	1.03212	0.00357882	0.0131639	Not Regulated
338	LINF_340042800	LINF_340042800	LINF_340042800-T1-p1 | transcript=LINF_340042800-T1 | gene=LINF_340042800 | organism=Leishmania_infantum_JPCM5 | gene_product=LicD family - putative | transcript_product=LicD family - putative | location=LinJ.34:1548141-1548815(+) | protein_length=224 | se	2	2.59716e+07	1.7061e+07	2.4557e+07	3.07526e+07	1.63699e+07	2.70082e+07	2.25299e+07	2.47103e+07	0.911761	-0.133272	-0.310762	0.750559	0.803475	Not Regulated
339	LINF_340041900	LINF_340041900	LINF_340041900-T1-p1 | transcript=LINF_340041900-T1 | gene=LINF_340041900 | organism=Leishmania_infantum_JPCM5 | gene_product=ruvb-like 1 DNA helicase - putative | transcript_product=ruvb-like 1 DNA helicase - putative | location=LinJ.34:1532814-1534193(+)	19	1.41172e+09	1.35959e+09	1.73594e+09	1.19109e+09	5.63323e+08	1.29397e+09	1.50242e+09	1.01613e+09	1.47857	0.564207	0.0536702	0.129606	0.188956	Not Regulated
340	LINF_340041500	LINF_340041500	LINF_340041500-T1-p1 | transcript=LINF_340041500-T1 | gene=LINF_340041500 | organism=Leishmania_infantum_JPCM5 | gene_product=hypothetical protein - conserved | transcript_product=hypothetical protein - conserved | location=LinJ.34:1523142-1524569(+) | pro	9	1.24183e+08	8.32586e+07	2.11248e+08	2.94068e+08	2.76922e+08	3.82968e+08	1.39563e+08	3.17986e+08	0.438897	-1.18805	-0.86188	0.0159252	0.0380201	Not Regulated
341	LINF_340041200	LINF_340041200	LINF_340041200-T1-p1 | transcript=LINF_340041200-T1 | gene=LINF_340041200 | organism=Leishmania_infantum_JPCM5 | gene_product=cleavage and polyadenylation specificity factor - putative | transcript_product=cleavage and polyadenylation specificity factor -	4	9.0623e+07	1.10721e+08	6.94664e+07	6.95171e+07	2.27561e+07	3.75376e+06	9.027e+07	3.2009e+07	2.82015	1.49577	0.540411	0.0724765	0.119826	Not Regulated
342	LINF_340041100	LINF_340041100	LINF_340041100-T1-p1 | transcript=LINF_340041100-T1 | gene=LINF_340041100 | organism=Leishmania_infantum_JPCM5 | gene_product=Metallo-beta-lactamase superfamily - putative | transcript_product=Metallo-beta-lactamase superfamily - putative | location=LinJ.3	3	2.82155e+07	2.50518e+07	5.35212e+07	4.18736e+07	3.8159e+07	4.41636e+07	3.55961e+07	4.13988e+07	0.859836	-0.217867	-0.354963	0.397382	0.473169	Not Regulated
343	LINF_340041000	LINF_340041000	LINF_340041000-T1-p1 | transcript=LINF_340041000-T1 | gene=LINF_340041000 | organism=Leishmania_infantum_JPCM5 | gene_product=HECT-domain (ubiquitin-transferase) - putative | transcript_product=HECT-domain (ubiquitin-transferase) - putative | location=LinJ	2	2.18743e+07	2.7354e+07	1.84325e+07	1.70699e+06	1.29213e+06	1.68945e+06	2.25536e+07	1.56286e+06	14.431	3.8511	1.77107	4.74879e-06	0.000169102	Not Regulated
344	LINF_340040800	LINF_340040800	LINF_340040800-T1-p1 | transcript=LINF_340040800-T1 | gene=LINF_340040800 | organism=Leishmania_infantum_JPCM5 | gene_product=aldose 1-epimerase-like protein | transcript_product=aldose 1-epimerase-like protein | location=LinJ.34:1488479-1489384(+) | prote	2	1.92886e+07	1.34135e+07	1.8408e+07	3.49447e+07	2.37845e+07	4.52843e+07	1.70367e+07	3.46712e+07	0.491379	-1.02509	-0.776736	0.0186418	0.0421299	Not Regulated
345	LINF_340040300	LINF_340040300	LINF_340040300-T1-p1 | transcript=LINF_340040300-T1 | gene=LINF_340040300 | organism=Leishmania_infantum_JPCM5 | gene_product=cytochrome p450-like protein | transcript_product=cytochrome p450-like protein | location=LinJ.34:1474544-1476184(+) | protein_len	7	1.87964e+08	1.31974e+08	2.37212e+08	1.24679e+08	1.29213e+06	1.49704e+08	1.85717e+08	9.18914e+07	2.02104	1.0151	0.289262	0.211707	0.279621	Not Regulated
346	LINF_340039200	LINF_340039200	LINF_340039200-T1-p1 | transcript=LINF_340039200-T1 | gene=LINF_340039200 | organism=Leishmania_infantum_JPCM5 | gene_product=RNA editing associated helicase 2 - putative | transcript_product=RNA editing associated helicase 2 - putative | location=LinJ.34:	5	3.20059e+09	3.15846e+09	2.97799e+09	1.93566e+08	2.20776e+09	2.24492e+09	3.11235e+09	1.54875e+09	2.00959	1.0069	0.284977	0.146996	0.209301	Not Regulated
347	LINF_340038900	LINF_340038900	LINF_340038900-T1-p1 | transcript=LINF_340038900-T1 | gene=LINF_340038900 | organism=Leishmania_infantum_JPCM5 | gene_product=hypothetical protein - conserved | transcript_product=hypothetical protein - conserved | location=LinJ.34:1428590-1431790(+) | pro	2	2.08854e+06	1.73511e+06	2.00382e+06	1.71728e+07	1.17671e+07	5.02548e+06	1.94249e+06	1.13218e+07	0.171571	-2.54312	-1.56991	0.00254965	0.0104519	Not Regulated
348	LINF_340038800	LINF_340038800	LINF_340038800-T1-p1 | transcript=LINF_340038800-T1 | gene=LINF_340038800 | organism=Leishmania_infantum_JPCM5 | gene_product=NmrA-like family/NADH(P)-binding/NAD dependent epimerase/dehydratase family/3-beta hydroxysteroid dehydrogenase/isomerase family -	3	1.04893e+08	1.06945e+08	9.91605e+07	1.21126e+07	1.29213e+06	3.15128e+07	1.03666e+08	1.49725e+07	6.92376	2.79156	1.21746	0.0186939	0.0421892	Not Regulated
349	LINF_340038100	LINF_340038100;LINF_340037600	LINF_340038100-T1-p1 | transcript=LINF_340038100-T1 | gene=LINF_340038100 | organism=Leishmania_infantum_JPCM5 | gene_product=hypothetical protein - conserved | transcript_product=hypothetical protein - conserved | location=LinJ.34:1392482-1393675(+) | pro	12	8.92898e+08	7.45699e+08	9.15317e+08	1.39873e+08	1.25271e+08	2.06701e+08	8.51304e+08	1.57281e+08	5.41262	2.43633	1.03185	8.48363e-05	0.00106635	Not Regulated
350	LINF_340037200	LINF_340037200	LINF_340037200-T1-p1 | transcript=LINF_340037200-T1 | gene=LINF_340037200 | organism=Leishmania_infantum_JPCM5 | gene_product=Cytochrome b5-like Heme/Steroid binding domain containing protein - putative | transcript_product=Cytochrome b5-like Heme/Steroid	4	7.34747e+07	3.0523e+07	5.99521e+07	3.23885e+07	2.55854e+07	1.2501e+07	5.46499e+07	2.34917e+07	2.32635	1.21807	0.395314	0.0484443	0.0863967	Not Regulated
351	LINF_340036300	LINF_340036300	LINF_340036300-T1-p1 | transcript=LINF_340036300-T1 | gene=LINF_340036300 | organism=Leishmania_infantum_JPCM5 | gene_product=hypothetical protein - conserved | transcript_product=hypothetical protein - conserved | location=LinJ.34:1323604-1324296(+) | pro	2	3.21344e+07	3.78799e+07	3.7957e+07	2.51816e+06	1.29213e+06	5.51289e+06	3.59904e+07	3.10773e+06	11.5809	3.53368	1.60522	0.000459174	0.00320409	Not Regulated
352	LINF_340035700	LINF_340035700;LINF_340035600;LINF_320038800	LINF_340035700-T1-p1 | transcript=LINF_340035700-T1 | gene=LINF_340035700 | organism=Leishmania_infantum_JPCM5 | gene_product=ribosomal protein L3 - putative | transcript_product=ribosomal protein L3 - putative | location=LinJ.34:1303857-1305116(+) | prote	34	9.39629e+10	1.30589e+11	1.2035e+11	9.63426e+10	9.56137e+10	1.09889e+11	1.14967e+11	1.00615e+11	1.14264	0.192377	-0.14061	0.411268	0.486044	Not Regulated
353	LINF_340035500	LINF_340035500	LINF_340035500-T1-p1 | transcript=LINF_340035500-T1 | gene=LINF_340035500 | organism=Leishmania_infantum_JPCM5 | gene_product=hypothetical protein - conserved | transcript_product=hypothetical protein - conserved | location=LinJ.34:1300583-1300939(+) | pro	2	5.57634e+07	6.61874e+07	6.05527e+07	3.99738e+07	3.64513e+07	4.10286e+07	6.08345e+07	3.91512e+07	1.55383	0.635832	0.0910943	0.011615	0.0304492	Not Regulated
354	LINF_340033900	LINF_340033900	LINF_340033900-T1-p1 | transcript=LINF_340033900-T1 | gene=LINF_340033900 | organism=Leishmania_infantum_JPCM5 | gene_product=40S ribosomal protein S19 protein - putative | transcript_product=40S ribosomal protein S19 protein - putative | location=LinJ.34:	16	7.6433e+10	8.60561e+10	7.25086e+10	6.38176e+10	5.86204e+10	5.73612e+10	7.83326e+10	5.99331e+10	1.307	0.38626	-0.0393066	0.0710394	0.117655	Not Regulated
355	LINF_340033300	LINF_340033300	LINF_340033300-T1-p1 | transcript=LINF_340033300-T1 | gene=LINF_340033300 | organism=Leishmania_infantum_JPCM5 | gene_product=GPI transamidase subunit 16 - putative | transcript_product=GPI transamidase subunit 16 - putative | location=LinJ.34:1196060-1198	5	5.15256e+06	1.73511e+06	1.13597e+07	6.34372e+07	1.30434e+08	3.30639e+07	6.08245e+06	7.5645e+07	0.0804079	-3.63652	-2.1412	0.0040045	0.0142702	Not Regulated
356	LINF_340033000	LINF_340033000	LINF_340033000-T1-p1 | transcript=LINF_340033000-T1 | gene=LINF_340033000 | organism=Leishmania_infantum_JPCM5 | gene_product=RNA recognition motif. (a.k.a. RRM - RBD - or RNP domain)/RNA recognition motif (a.k.a. RRM - RBD - or RNP domain) - putative | tr	8	8.10115e+08	8.30345e+08	7.12037e+08	9.43565e+08	1.05125e+09	1.41603e+09	7.84166e+08	1.13695e+09	0.689712	-0.535935	-0.521153	0.0606563	0.103344	Not Regulated
357	LINF_340032500	LINF_340032500	LINF_340032500-T1-p1 | transcript=LINF_340032500-T1 | gene=LINF_340032500 | organism=Leishmania_infantum_JPCM5 | gene_product=Domain of unknown function DUF21 - putative | transcript_product=Domain of unknown function DUF21 - putative | location=LinJ.34:11	3	8.76387e+07	4.8729e+07	1.12438e+08	7.63798e+07	9.70188e+07	7.56991e+07	8.29352e+07	8.30326e+07	0.998828	-0.00169244	-0.242011	0.83847	0.879254	Not Regulated
358	LINF_340032100	LINF_340032100	LINF_340032100-T1-p1 | transcript=LINF_340032100-T1 | gene=LINF_340032100 | organism=Leishmania_infantum_JPCM5 | gene_product=ruvB-like DNA helicase - putative | transcript_product=ruvB-like DNA helicase - putative | location=LinJ.34:1154930-1156381(+) | p	14	7.645e+08	8.46725e+08	9.79893e+08	5.6985e+08	3.09389e+08	7.30945e+08	8.63706e+08	5.36728e+08	1.60921	0.686349	0.11749	0.0762408	0.124883	Not Regulated
359	LINF_340031800	LINF_340031800	LINF_340031800-T1-p1 | transcript=LINF_340031800-T1 | gene=LINF_340031800 | organism=Leishmania_infantum_JPCM5 | gene_product=Alba - putative | transcript_product=Alba - putative | location=LinJ.34:1142636-1143232(+) | protein_length=198 | sequence_SO=chro	10	1.15245e+09	1.18859e+09	1.08657e+09	7.61439e+08	1.00087e+09	9.00365e+08	1.14254e+09	8.87557e+08	1.28728	0.364329	-0.0507656	0.0960626	0.149204	Not Regulated
360	LINF_340031600	LINF_340031600;LINF_340031500	LINF_340031600-T1-p1 | transcript=LINF_340031600-T1 | gene=LINF_340031600 | organism=Leishmania_infantum_JPCM5 | gene_product=hypothetical protein | transcript_product=hypothetical protein | location=LinJ.34:1135272-1136135(+) | protein_length=287 | sequen	2	2.03966e+07	2.32719e+07	3.67468e+07	1.18737e+07	3.7587e+07	1.57096e+07	2.68051e+07	2.17234e+07	1.23393	0.303256	-0.0826762	0.410454	0.485986	Not Regulated
361	LINF_340031200	LINF_340031200	LINF_340031200-T1-p1 | transcript=LINF_340031200-T1 | gene=LINF_340031200 | organism=Leishmania_infantum_JPCM5 | gene_product=flagellar attachment zone protein - putative | transcript_product=flagellar attachment zone protein - putative | location=LinJ.34:	5	7.84029e+07	6.62775e+07	7.43941e+07	7.08449e+07	7.31595e+07	8.56109e+07	7.30248e+07	7.65384e+07	0.954094	-0.0677972	-0.276551	0.73012	0.785138	Not Regulated
362	LINF_340030700	LINF_340030700	LINF_340030700-T1-p1 | transcript=LINF_340030700-T1 | gene=LINF_340030700 | organism=Leishmania_infantum_JPCM5 | gene_product=hypothetical protein - conserved | transcript_product=hypothetical protein - conserved | location=LinJ.34:1065155-1066765(-) | pro	3	5.94013e+07	7.04045e+07	4.58165e+07	2.78111e+07	3.05548e+07	3.83704e+07	5.85408e+07	3.22454e+07	1.81548	0.860348	0.208404	0.0143148	0.0349221	Not Regulated
363	LINF_340030100	LINF_340030100;LINF_100005600	LINF_340030100-T1-p1 | transcript=LINF_340030100-T1 | gene=LINF_340030100 | organism=Leishmania_infantum_JPCM5 | gene_product=ribosomal protein l35a - putative | transcript_product=ribosomal protein l35a - putative | location=LinJ.34:1048645-1049079(-) | p	10	8.19282e+09	9.2527e+09	8.85965e+09	7.06793e+09	6.07288e+09	4.85401e+09	8.76839e+09	5.99828e+09	1.46182	0.547765	0.0450792	0.0377363	0.0712671	Not Regulated
364	LINF_340029900	LINF_340029900	LINF_340029900-T1-p1 | transcript=LINF_340029900-T1 | gene=LINF_340029900 | organism=Leishmania_infantum_JPCM5 | gene_product=Sec7 domain containing protein - putative | transcript_product=Sec7 domain containing protein - putative | location=LinJ.34:103384	7	5.39539e+07	3.73373e+07	6.11378e+07	2.07938e+07	1.29213e+06	5.15435e+07	5.08096e+07	2.45431e+07	2.07022	1.04978	0.307383	0.163247	0.227544	Not Regulated
365	LINF_340028500	LINF_340028500	LINF_340028500-T1-p1 | transcript=LINF_340028500-T1 | gene=LINF_340028500 | organism=Leishmania_infantum_JPCM5 | gene_product=hypothetical protein - conserved | transcript_product=hypothetical protein - conserved | location=LinJ.34:985673-985924(-) | prote	2	4.21414e+07	1.73511e+06	9.77698e+06	5.34272e+07	4.17225e+07	1.67168e+07	1.78845e+07	3.72888e+07	0.479621	-1.06003	-0.794994	0.164599	0.228704	Not Regulated
366	LINF_340027800	LINF_340027800	LINF_340027800-T1-p1 | transcript=LINF_340027800-T1 | gene=LINF_340027800 | organism=Leishmania_infantum_JPCM5 | gene_product=Glycosyl hydrolase family 65 central catalytic domain/Glycosyl hydrolase family 65 - C-terminal domain containing protein - putati	10	1.24542e+07	1.73511e+06	3.29168e+06	2.7784e+08	1.41567e+08	4.74612e+07	5.82699e+06	1.55622e+08	0.0374431	-4.73915	-2.71733	0.00229139	0.00970771	Down
367	LINF_340027000	LINF_340027000	LINF_340027000-T1-p1 | transcript=LINF_340027000-T1 | gene=LINF_340027000 | organism=Leishmania_infantum_JPCM5 | gene_product=hypothetical protein - conserved | transcript_product=hypothetical protein - conserved | location=LinJ.34:918037-922674(-) | prote	2	3.04385e+06	3.37754e+06	5.25684e+06	4.35547e+06	1.29213e+06	1.68945e+06	3.89274e+06	2.44568e+06	1.59168	0.670549	0.109234	0.15488	0.218345	Not Regulated
368	LINF_340026500	LINF_340026500	LINF_340026500-T1-p1 | transcript=LINF_340026500-T1 | gene=LINF_340026500 | organism=Leishmania_infantum_JPCM5 | gene_product=hypothetical protein - conserved | transcript_product=hypothetical protein - conserved | location=LinJ.34:899941-900411(-) | prote	2	1.32145e+07	8.44328e+06	2.00382e+06	3.89782e+07	2.65457e+07	1.32657e+07	7.88718e+06	2.62632e+07	0.300313	-1.73546	-1.1479	0.0488968	0.0868756	Not Regulated
369	LINF_340025500	LINF_340025500	LINF_340025500-T1-p1 | transcript=LINF_340025500-T1 | gene=LINF_340025500 | organism=Leishmania_infantum_JPCM5 | gene_product=ATP-dependent RNA helicase - putative | transcript_product=ATP-dependent RNA helicase - putative | location=LinJ.34:859759-862170(	6	1.62585e+08	2.48491e+07	3.56303e+07	1.21306e+08	6.14131e+07	1.31622e+08	7.43548e+07	1.0478e+08	0.709625	-0.494871	-0.499697	0.275064	0.345514	Not Regulated
370	LINF_340022700	LINF_340022700	LINF_340022700-T1-p1 | transcript=LINF_340022700-T1 | gene=LINF_340022700 | organism=Leishmania_infantum_JPCM5 | gene_product=ATP dependent DEAD-box helicase - putative | transcript_product=ATP dependent DEAD-box helicase - putative | location=LinJ.34:7307	4	1.34157e+07	5.75629e+06	1.92515e+07	2.93667e+07	4.79906e+07	1.2155e+07	1.28078e+07	2.98374e+07	0.429255	-1.22009	-0.878625	0.129198	0.188629	Not Regulated
371	LINF_340022100	LINF_340022100	LINF_340022100-T1-p1 | transcript=LINF_340022100-T1 | gene=LINF_340022100 | organism=Leishmania_infantum_JPCM5 | gene_product=hypothetical protein - conserved | transcript_product=hypothetical protein - conserved | location=LinJ.34:707663-708721(-) | prote	14	2.32643e+09	2.89041e+09	3.11405e+09	4.94359e+09	4.38834e+09	7.05443e+09	2.77697e+09	5.46212e+09	0.508405	-0.975951	-0.75106	0.010265	0.0276354	Not Regulated
372	LINF_340021800	LINF_340021800	LINF_340021800-T1-p1 | transcript=LINF_340021800-T1 | gene=LINF_340021800 | organism=Leishmania_infantum_JPCM5 | gene_product=hypothetical protein - conserved | transcript_product=hypothetical protein - conserved | location=LinJ.34:697625-699742(-) | prote	7	4.79634e+07	2.45452e+06	2.3174e+07	1.98394e+08	2.78968e+08	1.09253e+08	2.45307e+07	1.95538e+08	0.125452	-2.99479	-1.8059	0.0180102	0.0413269	Not Regulated
373	LINF_340021700	LINF_340021700	LINF_340021700-T1-p1 | transcript=LINF_340021700-T1 | gene=LINF_340021700 | organism=Leishmania_infantum_JPCM5 | gene_product=R3H-associated N-terminal domain containing protein - putative | transcript_product=R3H-associated N-terminal domain containing pr	3	2.59347e+07	3.19584e+07	2.82265e+07	1.70699e+06	1.29213e+06	1.68945e+06	2.87065e+07	1.56286e+06	18.368	4.19912	1.95291	1.29223e-06	8.05614e-05	Not Regulated
374	LINF_340021200	LINF_340021200;LINF_340021300;LINF_340021100	LINF_340021200-T1-p1 | transcript=LINF_340021200-T1 | gene=LINF_340021200 | organism=Leishmania_infantum_JPCM5 | gene_product=d-isomer specific 2-hydroxyacid dehydrogenase- protein | transcript_product=d-isomer specific 2-hydroxyacid dehydrogenase- protein	11	5.32694e+08	3.34601e+08	4.83717e+08	3.24487e+07	8.73161e+06	2.56114e+07	4.50337e+08	2.22639e+07	20.2272	4.33823	2.02559	0.000188685	0.00176701	Up
375	LINF_340020700	LINF_340020700	LINF_340020700-T1-p1 | transcript=LINF_340020700-T1 | gene=LINF_340020700 | organism=Leishmania_infantum_JPCM5 | gene_product=hypothetical protein - conserved | transcript_product=hypothetical protein - conserved | location=LinJ.34:637604-645439(-) | prote	39	3.05302e+08	3.64659e+08	3.18927e+08	1.88388e+09	1.89947e+09	1.26681e+09	3.29629e+08	1.68339e+09	0.195813	-2.35245	-1.47028	7.44934e-05	0.000981864	Not Regulated
376	LINF_340020600	LINF_340020600	LINF_340020600-T1-p1 | transcript=LINF_340020600-T1 | gene=LINF_340020600 | organism=Leishmania_infantum_JPCM5 | gene_product=hypothetical protein - conserved | transcript_product=hypothetical protein - conserved | location=LinJ.34:634774-636504(-) | prote	4	1.43275e+08	9.98817e+07	1.5933e+08	2.01645e+07	1.29486e+07	2.83678e+07	1.34162e+08	2.04936e+07	6.54652	2.71073	1.17523	0.000299848	0.00240132	Not Regulated
377	LINF_340020400	LINF_340020400	LINF_340020400-T1-p1 | transcript=LINF_340020400-T1 | gene=LINF_340020400 | organism=Leishmania_infantum_JPCM5 | gene_product=BCS1 N terminal/ATPase family associated with various cellular activities (AAA) - putative | transcript_product=BCS1 N terminal/AT	4	7.03081e+07	6.80021e+06	3.51388e+07	1.70699e+06	1.29213e+06	1.68945e+06	3.74157e+07	1.56286e+06	23.9406	4.58139	2.15264	0.00350714	0.0129876	Not Regulated
378	LINF_340018900	LINF_340018900	LINF_340018900-T1-p1 | transcript=LINF_340018900-T1 | gene=LINF_340018900 | organism=Leishmania_infantum_JPCM5 | gene_product=ATP-dependent RNA helicase-like protein | transcript_product=ATP-dependent RNA helicase-like protein | location=LinJ.34:568142-572	8	1.86818e+07	2.27192e+07	3.70076e+07	5.28853e+07	6.88119e+07	4.23546e+07	2.61362e+07	5.46839e+07	0.47795	-1.06507	-0.797624	0.017978	0.0413103	Not Regulated
379	LINF_340018500	LINF_340018500	LINF_340018500-T1-p1 | transcript=LINF_340018500-T1 | gene=LINF_340018500 | organism=Leishmania_infantum_JPCM5 | gene_product=hypothetical protein | transcript_product=hypothetical protein | location=LinJ.34:556264-556803(-) | protein_length=179 | sequence	6	7.0322e+09	5.09332e+09	6.80646e+09	1.55951e+09	1.75871e+09	1.46643e+09	6.31066e+09	1.59488e+09	3.95681	1.98434	0.795688	0.000103218	0.00121502	Not Regulated
380	LINF_340017600	LINF_340017600	LINF_340017600-T1-p1 | transcript=LINF_340017600-T1 | gene=LINF_340017600 | organism=Leishmania_infantum_JPCM5 | gene_product=dihydroxyacetonephosphate acyltransferase | transcript_product=dihydroxyacetonephosphate acyltransferase | location=LinJ.34:521303	5	1.95377e+07	1.06284e+07	3.3883e+07	2.3914e+06	2.27868e+06	1.68945e+06	2.13497e+07	2.11985e+06	10.0713	3.33218	1.49994	0.000468814	0.00324747	Not Regulated
381	LINF_340016900	LINF_340016900	LINF_340016900-T1-p1 | transcript=LINF_340016900-T1 | gene=LINF_340016900 | organism=Leishmania_infantum_JPCM5 | gene_product=mitochondrial ATP-dependent zinc metallopeptidase - putative | transcript_product=mitochondrial ATP-dependent zinc metallopeptidas	4	5.4472e+07	9.29132e+07	3.16888e+07	4.35025e+07	3.74207e+07	2.95039e+07	5.96913e+07	3.6809e+07	1.62165	0.697462	0.123296	0.224986	0.294093	Not Regulated
382	LINF_340016200	LINF_340016200	LINF_340016200-T1-p1 | transcript=LINF_340016200-T1 | gene=LINF_340016200 | organism=Leishmania_infantum_JPCM5 | gene_product=ATP-binding cassette protein subfamily B - member 2 - putative | transcript_product=ATP-binding cassette protein subfamily B - mem	2	2.08854e+06	1.73511e+06	2.03949e+07	1.15355e+07	1.33044e+07	1.27971e+07	8.07283e+06	1.25457e+07	0.643475	-0.636043	-0.573459	0.155147	0.218345	Not Regulated
383	LINF_340014900	LINF_340014900	LINF_340014900-T1-p1 | transcript=LINF_340014900-T1 | gene=LINF_340014900 | organism=Leishmania_infantum_JPCM5 | gene_product=hypothetical protein - conserved | transcript_product=hypothetical protein - conserved | location=LinJ.34:404179-404682(+) | prote	4	1.59187e+09	1.44369e+09	1.82375e+09	3.75782e+09	3.44035e+09	1.99381e+09	1.61977e+09	3.06399e+09	0.528647	-0.919624	-0.72163	0.027057	0.055101	Not Regulated
384	LINF_340014600	LINF_340014600	LINF_340014600-T1-p1 | transcript=LINF_340014600-T1 | gene=LINF_340014600 | organism=Leishmania_infantum_JPCM5 | gene_product=hypothetical protein - conserved | transcript_product=hypothetical protein - conserved | location=LinJ.34:393181-395976(+) | prote	10	1.18384e+08	1.2979e+08	1.12561e+08	6.47991e+07	5.69126e+07	6.72721e+07	1.20245e+08	6.29946e+07	1.90881	0.932675	0.246195	0.00208422	0.00901103	Not Regulated
385	LINF_340014500	LINF_340014500	LINF_340014500-T1-p1 | transcript=LINF_340014500-T1 | gene=LINF_340014500 | organism=Leishmania_infantum_JPCM5 | gene_product=hypothetical protein - conserved | transcript_product=hypothetical protein - conserved | location=LinJ.34:390206-391837(+) | prote	9	2.16661e+08	1.25681e+08	1.88637e+08	2.2784e+08	1.83138e+08	1.97728e+08	1.76993e+08	2.02902e+08	0.872309	-0.197089	-0.344106	0.421387	0.496766	Not Regulated
386	LINF_340014400	LINF_340014400;LINF_150007100	LINF_340014400-T1-p1 | transcript=LINF_340014400-T1 | gene=LINF_340014400 | organism=Leishmania_infantum_JPCM5 | gene_product=60S ribosomal protein L13a - putative | transcript_product=60S ribosomal protein L13a - putative | location=LinJ.34:388623-389291(	15	4.73895e+10	5.44535e+10	4.61687e+10	3.5314e+10	3.48433e+10	3.32265e+10	4.93372e+10	3.44613e+10	1.43167	0.5177	0.0293707	0.0249877	0.0516067	Not Regulated
387	LINF_340014200	LINF_340014200;LINF_340014000	LINF_340014200-T1-p1 | transcript=LINF_340014200-T1 | gene=LINF_340014200 | organism=Leishmania_infantum_JPCM5 | gene_product=elongation factor 1-beta | transcript_product=elongation factor 1-beta | location=LinJ.34:382323-383042(+) | protein_length=239 |	2	1.2781e+08	7.8107e+07	9.45984e+07	1.72591e+08	7.09736e+07	1.51238e+08	1.00172e+08	1.31601e+08	0.761179	-0.393693	-0.446831	0.456448	0.53117	Not Regulated
388	LINF_340013100	LINF_340013100	LINF_340013100-T1-p1 | transcript=LINF_340013100-T1 | gene=LINF_340013100 | organism=Leishmania_infantum_JPCM5 | gene_product=CBF/Mak21 family - putative | transcript_product=CBF/Mak21 family - putative | location=LinJ.34:341663-343069(+) | protein_length=	3	2.16332e+07	1.92101e+07	3.48324e+07	3.11832e+07	9.59546e+06	2.55352e+07	2.52252e+07	2.21046e+07	1.14118	0.190521	-0.14158	0.57214	0.64104	Not Regulated
389	LINF_340012900	LINF_340012900	LINF_340012900-T1-p1 | transcript=LINF_340012900-T1 | gene=LINF_340012900 | organism=Leishmania_infantum_JPCM5 | gene_product=hypothetical protein - conserved | transcript_product=hypothetical protein - conserved | location=LinJ.34:336898-338358(+) | prote	12	7.83123e+08	9.60135e+08	9.5365e+08	1.15516e+09	1.05607e+09	1.21141e+09	8.98969e+08	1.14088e+09	0.78796	-0.343805	-0.420765	0.109251	0.165226	Not Regulated
390	LINF_340012100	LINF_340012100	LINF_340012100-T1-p1 | transcript=LINF_340012100-T1 | gene=LINF_340012100 | organism=Leishmania_infantum_JPCM5 | gene_product=proteasome regulatory non-ATPase subunit 11 - putative | transcript_product=proteasome regulatory non-ATPase subunit 11 - putative	7	6.0601e+08	4.47685e+08	5.06283e+08	2.53693e+08	1.7829e+08	3.23319e+08	5.19993e+08	2.51768e+08	2.06537	1.0464	0.305615	0.00930485	0.0259333	Not Regulated
391	LINF_340011700	LINF_340011700	LINF_340011700-T1-p1 | transcript=LINF_340011700-T1 | gene=LINF_340011700 | organism=Leishmania_infantum_JPCM5 | gene_product=enoyl-[acyl-carrier-protein] reductase - putative | transcript_product=enoyl-[acyl-carrier-protein] reductase - putative | locatio	10	1.81417e+08	1.30409e+08	1.09828e+08	4.29696e+08	4.65248e+08	5.42571e+08	1.40552e+08	4.79172e+08	0.293322	-1.76944	-1.16566	0.000445029	0.00314002	Not Regulated
392	LINF_340011100	LINF_340011100	LINF_340011100-T1-p1 | transcript=LINF_340011100-T1 | gene=LINF_340011100 | organism=Leishmania_infantum_JPCM5 | gene_product=leucine-rich repeat protein - putative | transcript_product=leucine-rich repeat protein - putative | location=LinJ.34:232762-23462	5	1.39359e+08	1.56144e+08	1.8369e+08	1.04265e+08	7.96828e+07	1.10398e+08	1.59731e+08	9.81152e+07	1.62799	0.703094	0.126239	0.0194969	0.0435355	Not Regulated
393	LINF_340011000	LINF_340011000	LINF_340011000-T1-p1 | transcript=LINF_340011000-T1 | gene=LINF_340011000 | organism=Leishmania_infantum_JPCM5 | gene_product=Gamma-soluble NSF attachment protein (SNAP-gamma) (N-ethylmaleimide-sensitive factor attachment protein - gamma) - putative | tran	7	1.42009e+08	8.34117e+07	1.54237e+08	2.97691e+08	2.57317e+08	3.8137e+08	1.26553e+08	3.12126e+08	0.405454	-1.30239	-0.921625	0.00571975	0.0181237	Not Regulated
394	LINF_340010100	LINF_340010100	LINF_340010100-T1-p1 | transcript=LINF_340010100-T1 | gene=LINF_340010100 | organism=Leishmania_infantum_JPCM5 | gene_product=importin beta-1 subunit - putative | transcript_product=importin beta-1 subunit - putative | location=LinJ.34:187904-190516(+) | p	2	7.21963e+07	1.74686e+07	6.58626e+07	1.70699e+06	1.29213e+06	1.68945e+06	5.18425e+07	1.56286e+06	33.1716	5.05188	2.39847	0.000205686	0.00184147	Up
395	LINF_340009500	LINF_340009500;LINF_250018100	LINF_340009500-T1-p1 | transcript=LINF_340009500-T1 | gene=LINF_340009500 | organism=Leishmania_infantum_JPCM5 | gene_product=ribosomal protein S25 | transcript_product=ribosomal protein S25 | location=LinJ.34:152320-152682(+) | protein_length=120 | sequen	9	6.02223e+10	6.81158e+10	5.36839e+10	4.40736e+10	4.59253e+10	4.53216e+10	6.0674e+10	4.51068e+10	1.34512	0.427733	-0.0176371	0.058492	0.100513	Not Regulated
396	LINF_340009100	LINF_340009100	LINF_340009100-T1-p1 | transcript=LINF_340009100-T1 | gene=LINF_340009100 | organism=Leishmania_infantum_JPCM5 | gene_product=hypothetical protein - conserved | transcript_product=hypothetical protein - conserved | location=LinJ.34:143868-144347(+) | prote	6	7.49195e+08	7.51215e+08	6.14375e+08	7.58579e+08	6.98022e+08	6.70596e+08	7.04928e+08	7.09066e+08	0.994165	-0.00844292	-0.245539	0.94656	0.961653	Not Regulated
397	LINF_340009000	LINF_340009000	LINF_340009000-T1-p1 | transcript=LINF_340009000-T1 | gene=LINF_340009000 | organism=Leishmania_infantum_JPCM5 | gene_product=hypothetical protein - conserved | transcript_product=hypothetical protein - conserved | location=LinJ.34:141529-143247(+) | prote	8	4.45995e+07	9.02744e+06	7.8798e+07	2.53091e+08	2.92487e+08	3.02322e+08	4.41417e+07	2.82633e+08	0.15618	-2.67872	-1.64075	0.00803518	0.0231423	Not Regulated
398	LINF_340008900	LINF_340008900	LINF_340008900-T1-p1 | transcript=LINF_340008900-T1 | gene=LINF_340008900 | organism=Leishmania_infantum_JPCM5 | gene_product=hypothetical protein - conserved | transcript_product=hypothetical protein - conserved | location=LinJ.34:139256-140974(+) | prote	6	4.90924e+07	4.7476e+07	9.27352e+07	2.06955e+08	2.2268e+08	2.799e+08	6.31012e+07	2.36511e+08	0.2668	-1.90617	-1.2371	0.00104713	0.00555154	Not Regulated
399	LINF_340008700	LINF_340008700	LINF_340008700-T1-p1 | transcript=LINF_340008700-T1 | gene=LINF_340008700 | organism=Leishmania_infantum_JPCM5 | gene_product=DNA-directed RNA polymerase III subunit C1 - putative | transcript_product=DNA-directed RNA polymerase III subunit C1 - putative |	3	3.64897e+06	2.6728e+06	3.53684e+06	2.45724e+06	3.88915e+06	9.06604e+06	3.2862e+06	5.13748e+06	0.639654	-0.644637	-0.57795	0.410707	0.485986	Not Regulated
400	LINF_340008600	LINF_340008600	LINF_340008600-T1-p1 | transcript=LINF_340008600-T1 | gene=LINF_340008600 | organism=Leishmania_infantum_JPCM5 | gene_product=eukaryotic translation initiation factor 5 - putative | transcript_product=eukaryotic translation initiation factor 5 - putative |	8	5.47191e+08	5.29483e+08	5.94027e+08	3.24026e+08	3.26234e+08	4.4783e+08	5.56901e+08	3.6603e+08	1.52146	0.605458	0.0752241	0.0254763	0.0524448	Not Regulated
401	LINF_340008500	LINF_340008500	LINF_340008500-T1-p1 | transcript=LINF_340008500-T1 | gene=LINF_340008500 | organism=Leishmania_infantum_JPCM5 | gene_product=AAA domain (dynein-related subfamily)/ATPase family associated with various cellular activities (AAA)/AAA domain containing protei	3	9.61531e+06	7.86362e+06	1.06399e+07	1.10417e+07	2.30662e+06	1.31304e+07	9.37295e+06	8.82625e+06	1.06194	0.0867037	-0.195825	0.564215	0.633282	Not Regulated
402	LINF_340008400	LINF_340008400	LINF_340008400-T1-p1 | transcript=LINF_340008400-T1 | gene=LINF_340008400 | organism=Leishmania_infantum_JPCM5 | gene_product=deoxyhypusine synthase | transcript_product=deoxyhypusine synthase | location=LinJ.34:120219-122024(+) | protein_length=601 | sequ	4	2.08854e+06	9.14564e+06	2.49002e+07	2.25702e+07	4.62662e+07	4.40383e+07	1.20448e+07	3.76249e+07	0.320128	-1.64328	-1.09974	0.0557905	0.0968862	Not Regulated
403	LINF_340008100	LINF_340008100	LINF_340008100-T1-p1 | transcript=LINF_340008100-T1 | gene=LINF_340008100 | organism=Leishmania_infantum_JPCM5 | gene_product=WD domain - G-beta repeat - putative | transcript_product=WD domain - G-beta repeat - putative | location=LinJ.34:108517-110802(+)	6	2.08854e+06	2.94456e+06	6.90496e+06	3.06713e+07	1.03354e+08	8.4127e+06	3.97936e+06	4.74794e+07	0.0838122	-3.5767	-2.10995	0.020596	0.0451197	Not Regulated
404	LINF_340007800	LINF_340007800	LINF_340007800-T1-p1 | transcript=LINF_340007800-T1 | gene=LINF_340007800 | organism=Leishmania_infantum_JPCM5 | gene_product=Pyridine nucleotide-disulphide oxidoreductase - putative | transcript_product=Pyridine nucleotide-disulphide oxidoreductase - puta	6	7.04685e+07	5.32343e+07	7.28563e+07	1.70699e+06	1.29213e+06	1.9039e+07	6.55197e+07	7.34603e+06	8.91905	3.15689	1.40834	0.00729931	0.0218175	Not Regulated
405	LINF_340007400	LINF_340007400	LINF_340007400-T1-p1 | transcript=LINF_340007400-T1 | gene=LINF_340007400 | organism=Leishmania_infantum_JPCM5 | gene_product=intraflagellar transport protein 81 - putative | transcript_product=intraflagellar transport protein 81 - putative | location=LinJ	5	1.57942e+08	1.25208e+08	1.04888e+08	6.47459e+07	1.69428e+08	2.1313e+08	1.29346e+08	1.49101e+08	0.867505	-0.205057	-0.348269	0.909878	0.936523	Not Regulated
406	LINF_340006900	LINF_340006900	LINF_340006900-T1-p1 | transcript=LINF_340006900-T1 | gene=LINF_340006900 | organism=Leishmania_infantum_JPCM5 | gene_product=hypothetical protein - conserved | transcript_product=hypothetical protein - conserved | location=LinJ.34:65516-67813(+) | protein	3	1.45556e+07	8.7147e+06	9.91806e+06	2.11611e+07	1.83254e+07	1.26618e+07	1.10628e+07	1.73828e+07	0.636423	-0.651942	-0.581766	0.0769546	0.125589	Not Regulated
407	LINF_340006600	LINF_340006600	LINF_340006600-T1-p1 | transcript=LINF_340006600-T1 | gene=LINF_340006600 | organism=Leishmania_infantum_JPCM5 | gene_product=mitochondrial malate dehydrogenase | transcript_product=mitochondrial malate dehydrogenase | location=LinJ.34:54725-55702(+) | pro	12	5.59676e+08	4.06988e+08	4.8092e+08	3.21577e+08	2.65341e+08	5.11275e+08	4.82528e+08	3.66064e+08	1.31815	0.398517	-0.0329024	0.19601	0.262946	Not Regulated
408	LINF_340006400	LINF_340006400	LINF_340006400-T1-p1 | transcript=LINF_340006400-T1 | gene=LINF_340006400 | organism=Leishmania_infantum_JPCM5 | gene_product=malate dehydrogenase | transcript_product=malate dehydrogenase | location=LinJ.34:47355-48308(+) | protein_length=317 | sequence_S	2	3.09616e+07	3.75658e+07	4.06315e+07	3.92382e+07	2.57633e+07	3.62961e+07	3.63863e+07	3.37659e+07	1.07761	0.10783	-0.184786	0.633347	0.698891	Not Regulated
409	LINF_340006300	LINF_340006300	LINF_340006300-T1-p1 | transcript=LINF_340006300-T1 | gene=LINF_340006300 | organism=Leishmania_infantum_JPCM5 | gene_product=malate dehydrogenase - putative | transcript_product=malate dehydrogenase - putative | location=LinJ.34:45610-46638(+) | protein_l	5	1.34317e+08	4.9025e+07	8.03793e+07	8.24516e+07	2.15372e+07	4.98234e+07	8.7907e+07	5.12707e+07	1.71457	0.777843	0.165295	0.207526	0.275443	Not Regulated
410	LINF_340006200	LINF_340006200	LINF_340006200-T1-p1 | transcript=LINF_340006200-T1 | gene=LINF_340006200 | organism=Leishmania_infantum_JPCM5 | gene_product=adenylate kinase 2 | transcript_product=adenylate kinase 2 | location=LinJ.34:43821-44510(+) | protein_length=229 | sequence_SO=ch	3	7.41522e+07	6.35227e+07	7.82653e+07	1.70699e+06	1.29213e+06	1.68945e+06	7.19801e+07	1.56286e+06	46.0567	5.52534	2.64586	2.74896e-07	4.74321e-05	Up
411	LINF_340006100	LINF_340006100	LINF_340006100-T1-p1 | transcript=LINF_340006100-T1 | gene=LINF_340006100 | organism=Leishmania_infantum_JPCM5 | gene_product=adenylate kinase - putative | transcript_product=adenylate kinase - putative | location=LinJ.34:38970-39626(+) | protein_length=21	13	1.5018e+08	4.25924e+07	2.04461e+08	2.41117e+09	1.76561e+09	2.82079e+09	1.32411e+08	2.33253e+09	0.0567672	-4.1388	-2.40364	0.000466995	0.00324673	Down
412	LINF_340005000	LINF_340005000	LINF_340005000-T1-p1 | transcript=LINF_340005000-T1 | gene=LINF_340005000 | organism=Leishmania_infantum_JPCM5 | gene_product=short chain dehydrogenase - putative | transcript_product=short chain dehydrogenase - putative | location=LinJ.34:5764-6585(-) | p	10	5.26884e+08	5.4252e+08	6.65045e+08	8.42361e+08	8.29395e+08	9.93907e+08	5.7815e+08	8.88554e+08	0.650663	-0.620017	-0.565085	0.0192608	0.0431607	Not Regulated
413	LINF_330042900	LINF_330042900;LINF_100005000;LINF_100021200	LINF_330042900-T1-p1 | transcript=LINF_330042900-T1 | gene=LINF_330042900 | organism=Leishmania_infantum_JPCM5 | gene_product=delta-12 fatty acid desaturase | transcript_product=delta-12 fatty acid desaturase | location=LinJ.33:1527978-1529162(+) | protein	3	2.08854e+06	1.73511e+06	9.56347e+06	3.04827e+07	1.17522e+07	9.54401e+06	4.46237e+06	1.72596e+07	0.258544	-1.95152	-1.26079	0.0331724	0.0645385	Not Regulated
414	LINF_330042500	LINF_330042500;LINF_130022200	LINF_330042500-T1-p1 | transcript=LINF_330042500-T1 | gene=LINF_330042500 | organism=Leishmania_infantum_JPCM5 | gene_product=60S ribosomal protein L44 - putative | transcript_product=60S ribosomal protein L44 - putative | location=LinJ.33:1519249-1519569(	4	1.00817e+10	1.04048e+10	9.13679e+09	7.03381e+09	7.11466e+09	6.65138e+09	9.87444e+09	6.93328e+09	1.42421	0.510161	0.0254314	0.0236959	0.0495317	Not Regulated
415	LINF_330042400	LINF_330042400	LINF_330042400-T1-p1 | transcript=LINF_330042400-T1 | gene=LINF_330042400 | organism=Leishmania_infantum_JPCM5 | gene_product=hypothetical protein - conserved | transcript_product=hypothetical protein - conserved | location=LinJ.33:1516996-1518600(+) | pro	2	2.15824e+07	1.13376e+07	2.35106e+07	1.70699e+06	1.29213e+06	1.68945e+06	1.88102e+07	1.56286e+06	12.0358	3.58926	1.63426	5.57778e-05	0.000790046	Not Regulated
416	LINF_330042300	LINF_330042300	LINF_330042300-T1-p1 | transcript=LINF_330042300-T1 | gene=LINF_330042300 | organism=Leishmania_infantum_JPCM5 | gene_product=Zn-finger in Ran binding protein and others - putative | transcript_product=Zn-finger in Ran binding protein and others - putative	2	1.33958e+07	1.36984e+07	1.46103e+07	1.70699e+06	1.29213e+06	1.68945e+06	1.39015e+07	1.56286e+06	8.89491	3.15298	1.4063	4.81112e-06	0.000169102	Not Regulated
417	LINF_330042000	LINF_330042000	LINF_330042000-T1-p1 | transcript=LINF_330042000-T1 | gene=LINF_330042000 | organism=Leishmania_infantum_JPCM5 | gene_product=small nuclear ribonucleoprotein SmD2 | transcript_product=small nuclear ribonucleoprotein SmD2 | location=LinJ.33:1505773-1506084(	3	1.03538e+08	6.19072e+07	8.98356e+07	7.22349e+07	3.06338e+07	6.83483e+07	8.50935e+07	5.70723e+07	1.49098	0.576256	0.0599662	0.171248	0.23587	Not Regulated
418	LINF_330041600	LINF_330041600;LINF_190008800	LINF_330041600-T1-p1 | transcript=LINF_330041600-T1 | gene=LINF_330041600 | organism=Leishmania_infantum_JPCM5 | gene_product=40S ribosomal protein S13 - putative | transcript_product=40S ribosomal protein S13 - putative | location=LinJ.33:1497295-1497750(	14	2.83988e+10	3.10487e+10	2.54317e+10	2.45313e+10	2.52836e+10	2.27307e+10	2.82931e+10	2.41819e+10	1.17001	0.226525	-0.122768	0.255535	0.327044	Not Regulated
419	LINF_330041500	LINF_330041500	LINF_330041500-T1-p1 | transcript=LINF_330041500-T1 | gene=LINF_330041500 | organism=Leishmania_infantum_JPCM5 | gene_product=hypothetical protein - conserved | transcript_product=hypothetical protein - conserved | location=LinJ.33:1493716-1496733(+) | pro	4	4.25519e+06	1.83365e+07	1.39929e+07	2.71366e+07	1.29213e+06	1.68945e+06	1.21949e+07	1.00394e+07	1.2147	0.280602	-0.0945129	0.322441	0.396369	Not Regulated
420	LINF_330041300	LINF_330041300	LINF_330041300-T1-p1 | transcript=LINF_330041300-T1 | gene=LINF_330041300 | organism=Leishmania_infantum_JPCM5 | gene_product=hypothetical protein - conserved | transcript_product=hypothetical protein - conserved | location=LinJ.33:1488461-1491514(+) | pro	4	6.96943e+07	1.24285e+08	2.38081e+07	2.54957e+07	1.35846e+07	5.07897e+07	7.25958e+07	2.99567e+07	2.42336	1.27701	0.426108	0.17018	0.234637	Not Regulated
421	LINF_330039200	LINF_330039200	LINF_330039200-T1-p1 | transcript=LINF_330039200-T1 | gene=LINF_330039200 | organism=Leishmania_infantum_JPCM5 | gene_product=hypothetical protein - conserved | transcript_product=hypothetical protein - conserved | location=LinJ.33:1352094-1354067(+) | pro	2	5.32634e+08	6.34732e+08	2.00382e+06	5.0322e+08	4.3811e+08	7.45039e+08	3.8979e+08	5.62123e+08	0.693424	-0.528191	-0.517106	0.292808	0.36371	Not Regulated
422	LINF_330038700	LINF_330038700	LINF_330038700-T1-p1 | transcript=LINF_330038700-T1 | gene=LINF_330038700 | organism=Leishmania_infantum_JPCM5 | gene_product=hypothetical protein - conserved | transcript_product=hypothetical protein - conserved | location=LinJ.33:1303854-1311959(+) | pro	4	2.24542e+08	1.92957e+08	2.55766e+08	5.56994e+08	5.25019e+08	3.85702e+08	2.24422e+08	4.89238e+08	0.458716	-1.12433	-0.828586	0.00320455	0.0122837	Not Regulated
423	LINF_330038200	LINF_330038200	LINF_330038200-T1-p1 | transcript=LINF_330038200-T1 | gene=LINF_330038200 | organism=Leishmania_infantum_JPCM5 | gene_product=hypothetical protein - conserved | transcript_product=hypothetical protein - conserved | location=LinJ.33:1239725-1240969(+) | pro	2	2.22549e+07	2.56338e+07	4.47769e+07	1.10809e+07	1.79837e+07	1.73679e+07	3.08885e+07	1.54775e+07	1.99571	0.996899	0.279751	0.036327	0.0693649	Not Regulated
424	LINF_330038000	LINF_330038000	LINF_330038000-T1-p1 | transcript=LINF_330038000-T1 | gene=LINF_330038000 | organism=Leishmania_infantum_JPCM5 | gene_product=hypothetical protein - conserved | transcript_product=hypothetical protein - conserved | location=LinJ.33:1236128-1237582(+) | pro	4	1.17527e+08	7.40655e+07	1.12873e+08	8.18174e+07	5.55882e+07	1.23439e+08	1.01488e+08	8.69482e+07	1.16723	0.223087	-0.124564	0.489048	0.561532	Not Regulated
425	LINF_330037900	LINF_330037900	LINF_330037900-T1-p1 | transcript=LINF_330037900-T1 | gene=LINF_330037900 | organism=Leishmania_infantum_JPCM5 | gene_product=cysteine peptidase - Clan CA - family C51 - putative | transcript_product=cysteine peptidase - Clan CA - family C51 - putative | l	5	2.278e+08	1.90165e+08	2.01163e+08	2.87444e+08	1.90546e+08	3.75839e+08	2.06376e+08	2.8461e+08	0.72512	-0.463709	-0.483415	0.208513	0.276465	Not Regulated
426	LINF_330037300	LINF_330037300	LINF_330037300-T1-p1 | transcript=LINF_330037300-T1 | gene=LINF_330037300 | organism=Leishmania_infantum_JPCM5 | gene_product=hypothetical protein - conserved | transcript_product=hypothetical protein - conserved | location=LinJ.33:1214140-1214595(+) | pro	16	2.4728e+09	2.29646e+09	2.43341e+09	1.09514e+10	9.9854e+09	9.87368e+09	2.40089e+09	1.02702e+10	0.233773	-2.09682	-1.33671	1.94005e-05	0.000387602	Not Regulated
427	LINF_330037200	LINF_330037200	LINF_330037200-T1-p1 | transcript=LINF_330037200-T1 | gene=LINF_330037200 | organism=Leishmania_infantum_JPCM5 | gene_product=GTP-binding elongation factor tu family protein - putative | transcript_product=GTP-binding elongation factor tu family protein -	3	2.08854e+06	1.73511e+06	7.33934e+06	2.7515e+07	5.34273e+07	2.93658e+07	3.721e+06	3.67694e+07	0.101198	-3.30474	-1.96785	0.00138973	0.00687389	Down
428	LINF_330037100	LINF_330037100	LINF_330037100-T1-p1 | transcript=LINF_330037100-T1 | gene=LINF_330037100 | organism=Leishmania_infantum_JPCM5 | gene_product=Concanavalin A-like lectin/glucanases superfamily/Beige/BEACH domain containing protein - putative | transcript_product=Concanaval	8	2.81338e+08	3.41018e+08	2.67823e+08	2.9188e+08	3.02281e+08	2.64288e+08	2.96726e+08	2.8615e+08	1.03696	0.0523637	-0.213767	0.812083	0.857249	Not Regulated
429	LINF_330036700	LINF_330036700	LINF_330036700-T1-p1 | transcript=LINF_330036700-T1 | gene=LINF_330036700 | organism=Leishmania_infantum_JPCM5 | gene_product=translation initiation factor IF-2 - putative | transcript_product=translation initiation factor IF-2 - putative | location=LinJ.3	18	3.98337e+08	3.71966e+08	4.79015e+08	6.54153e+08	1.02764e+09	8.25676e+08	4.16439e+08	8.35823e+08	0.498238	-1.00509	-0.766287	0.00675566	0.0204348	Not Regulated
430	LINF_330036600	LINF_330036600	LINF_330036600-T1-p1 | transcript=LINF_330036600-T1 | gene=LINF_330036600 | organism=Leishmania_infantum_JPCM5 | gene_product=MRB1-associated protein | transcript_product=MRB1-associated protein | location=LinJ.33:1172987-1174495(+) | protein_length=502 |	12	1.5287e+08	2.36344e+08	2.45436e+08	2.92984e+08	2.77912e+08	3.41029e+08	2.1155e+08	3.03975e+08	0.695946	-0.522953	-0.51437	0.0742375	0.122524	Not Regulated
431	LINF_330036400	LINF_330036400	LINF_330036400-T1-p1 | transcript=LINF_330036400-T1 | gene=LINF_330036400 | organism=Leishmania_infantum_JPCM5 | gene_product=Complex 1 protein (LYR family) - putative | transcript_product=Complex 1 protein (LYR family) - putative | location=LinJ.33:115098	2	3.3068e+07	3.56621e+07	3.10703e+07	3.85999e+07	3.78223e+07	3.35107e+07	3.32668e+07	3.66443e+07	0.907831	-0.139504	-0.314018	0.454837	0.529621	Not Regulated
432	LINF_330035900	LINF_330035900	LINF_330035900-T1-p1 | transcript=LINF_330035900-T1 | gene=LINF_330035900 | organism=Leishmania_infantum_JPCM5 | gene_product=hypothetical protein - conserved | transcript_product=hypothetical protein - conserved | location=LinJ.33:1132181-1135681(+) | pro	5	8.27662e+06	2.72549e+06	2.53504e+07	7.08348e+06	1.22568e+07	1.06765e+07	1.21175e+07	1.00056e+07	1.21107	0.276282	-0.0967701	0.785019	0.833315	Not Regulated
433	LINF_330035300	LINF_330035300	LINF_330035300-T1-p1 | transcript=LINF_330035300-T1 | gene=LINF_330035300 | organism=Leishmania_infantum_JPCM5 | gene_product=enoyl-CoA hydratase/Enoyl-CoA isomerase/3- hydroxyacyl-CoA dehydrogenase - putative | transcript_product=enoyl-CoA hydratase/Enoyl	12	2.79833e+08	2.06928e+08	2.68781e+08	1.5008e+08	5.87251e+07	1.50239e+08	2.51847e+08	1.19681e+08	2.10431	1.07335	0.319697	0.0323506	0.0631701	Not Regulated
434	LINF_330034900	LINF_330034900	LINF_330034900-T1-p1 | transcript=LINF_330034900-T1 | gene=LINF_330034900 | organism=Leishmania_infantum_JPCM5 | gene_product=metallo-peptidase - Clan MF - Family M17 | transcript_product=metallo-peptidase - Clan MF - Family M17 | location=LinJ.33:1100937-	2	2.39857e+07	2.88017e+07	3.33559e+07	3.81924e+07	3.36668e+07	3.92831e+07	2.87144e+07	3.70474e+07	0.775072	-0.367599	-0.433197	0.114799	0.171701	Not Regulated
435	LINF_330034600	LINF_330034600	LINF_330034600-T1-p1 | transcript=LINF_330034600-T1 | gene=LINF_330034600 | organism=Leishmania_infantum_JPCM5 | gene_product=carboxypeptidase - putative | transcript_product=carboxypeptidase - putative | location=LinJ.33:1082558-1084057(+) | protein_lengt	4	1.09127e+07	4.30404e+07	5.95587e+07	7.70542e+07	5.49438e+07	4.96645e+07	3.78373e+07	6.05542e+07	0.624851	-0.678417	-0.595599	0.195681	0.262846	Not Regulated
436	LINF_330034500	LINF_330034500	LINF_330034500-T1-p1 | transcript=LINF_330034500-T1 | gene=LINF_330034500 | organism=Leishmania_infantum_JPCM5 | gene_product=NUC173 domain containing protein - putative | transcript_product=NUC173 domain containing protein - putative | location=LinJ.33:10	6	4.88224e+07	4.50184e+07	6.83665e+07	3.17773e+07	3.16589e+07	2.23475e+07	5.40691e+07	2.85946e+07	1.89089	0.919063	0.239082	0.0136569	0.0338531	Not Regulated
437	LINF_330034300	LINF_330034300	LINF_330034300-T1-p1 | transcript=LINF_330034300-T1 | gene=LINF_330034300 | organism=Leishmania_infantum_JPCM5 | gene_product=mitochondrial RNA binding complex 1 subunit | transcript_product=mitochondrial RNA binding complex 1 subunit | location=LinJ.33:10	30	7.48019e+08	6.64947e+08	4.46855e+08	2.59333e+09	2.89651e+09	1.41466e+09	6.1994e+08	2.3015e+09	0.269363	-1.89237	-1.22989	0.00240698	0.0100849	Not Regulated
438	LINF_330033700	LINF_330033700	LINF_330033700-T1-p1 | transcript=LINF_330033700-T1 | gene=LINF_330033700 | organism=Leishmania_infantum_JPCM5 | gene_product=hypothetical protein - conserved | transcript_product=hypothetical protein - conserved | location=LinJ.33:1045885-1050810(+) | pro	13	1.21911e+07	5.72105e+07	5.62134e+06	3.72771e+08	5.43768e+08	2.88246e+08	2.50077e+07	4.01595e+08	0.0622709	-4.0053	-2.33389	0.00194246	0.00859524	Down
439	LINF_330033400	LINF_330033400	LINF_330033400-T1-p1 | transcript=LINF_330033400-T1 | gene=LINF_330033400 | organism=Leishmania_infantum_JPCM5 | gene_product=hypothetical protein - conserved | transcript_product=hypothetical protein - conserved | location=LinJ.33:1039482-1041434(+) | pro	7	1.8911e+08	9.95957e+07	1.68445e+08	4.87203e+07	1.34815e+07	9.54129e+06	1.52384e+08	2.39144e+07	6.37205	2.67176	1.15486	0.00431601	0.0150862	Not Regulated
440	LINF_330033000	LINF_330033000	LINF_330033000-T1-p1 | transcript=LINF_330033000-T1 | gene=LINF_330033000 | organism=Leishmania_infantum_JPCM5 | gene_product=heat shock protein - putative | transcript_product=heat shock protein - putative | location=LinJ.33:1026613-1028517(+) | protein_l	4	2.24841e+07	6.21324e+06	1.4939e+07	3.73353e+07	1.45416e+07	1.33856e+07	1.45454e+07	2.17542e+07	0.668628	-0.580725	-0.544555	0.373994	0.448982	Not Regulated
441	LINF_330032700	LINF_330032700	LINF_330032700-T1-p1 | transcript=LINF_330032700-T1 | gene=LINF_330032700 | organism=Leishmania_infantum_JPCM5 | gene_product=hypothetical protein - conserved | transcript_product=hypothetical protein - conserved | location=LinJ.33:1016023-1017714(+) | pro	3	2.40505e+07	8.12581e+06	2.80315e+07	1.54375e+06	2.68641e+06	4.28886e+06	2.00693e+07	2.83967e+06	7.06745	2.82119	1.23294	0.00433534	0.0151259	Not Regulated
442	LINF_330032500	LINF_330032500;LINF_300008300	LINF_330032500-T1-p1 | transcript=LINF_330032500-T1 | gene=LINF_330032500 | organism=Leishmania_infantum_JPCM5 | gene_product=Rab-GTPase-TBC domain containing protein - putative | transcript_product=Rab-GTPase-TBC domain containing protein - putative | loc	12	2.72749e+08	1.40879e+08	1.91802e+08	5.46677e+06	3.55093e+06	1.42901e+07	2.0181e+08	7.76928e+06	25.9754	4.69907	2.21413	0.000161185	0.00160172	Up
443	LINF_330032400	LINF_330032400	LINF_330032400-T1-p1 | transcript=LINF_330032400-T1 | gene=LINF_330032400 | organism=Leishmania_infantum_JPCM5 | gene_product=succinyl-coA:3-ketoacid-coenzyme A transferase - mitochondrial precursor - putative | transcript_product=succinyl-coA:3-ketoacid-c	9	1.17447e+08	1.89535e+08	1.98678e+08	5.46014e+07	5.32776e+07	6.65992e+07	1.68553e+08	5.81594e+07	2.89812	1.53512	0.560971	0.00159814	0.00745274	Not Regulated
444	LINF_330031700	LINF_330031700	LINF_330031700-T1-p1 | transcript=LINF_330031700-T1 | gene=LINF_330031700 | organism=Leishmania_infantum_JPCM5 | gene_product=hypothetical protein - conserved | transcript_product=hypothetical protein - conserved | location=LinJ.33:969006-970862(+) | prote	2	2.91272e+07	2.48964e+07	5.44327e+07	4.45021e+07	1.09607e+07	1.26055e+07	3.61521e+07	2.26894e+07	1.59335	0.672061	0.110024	0.205484	0.273115	Not Regulated
445	LINF_330030400	LINF_330030400	LINF_330030400-T1-p1 | transcript=LINF_330030400-T1 | gene=LINF_330030400 | organism=Leishmania_infantum_JPCM5 | gene_product=WD domain - G-beta repeat - putative | transcript_product=WD domain - G-beta repeat - putative | location=LinJ.33:910563-913184(+)	3	5.34696e+07	5.66138e+07	3.85409e+07	8.0875e+06	2.87681e+06	1.68945e+06	4.95415e+07	4.21792e+06	11.7455	3.55403	1.61585	0.000731363	0.00436518	Not Regulated
446	LINF_330029500	LINF_330029500	LINF_330029500-T1-p1 | transcript=LINF_330029500-T1 | gene=LINF_330029500 | organism=Leishmania_infantum_JPCM5 | gene_product=hypothetical protein - conserved | transcript_product=hypothetical protein - conserved | location=LinJ.33:867403-867753(+) | prote	3	1.55092e+08	6.63079e+07	1.40653e+08	2.44078e+08	3.31073e+08	2.08263e+08	1.20684e+08	2.61138e+08	0.462148	-1.11357	-0.822968	0.0253219	0.0521836	Not Regulated
447	LINF_330029300	LINF_330029300	LINF_330029300-T1-p1 | transcript=LINF_330029300-T1 | gene=LINF_330029300 | organism=Leishmania_infantum_JPCM5 | gene_product=hypothetical protein - conserved | transcript_product=hypothetical protein - conserved | location=LinJ.33:861864-864227(+) | prote	20	1.99921e+08	2.45879e+08	2.39975e+08	1.64602e+09	1.05915e+09	1.02397e+09	2.28592e+08	1.24305e+09	0.183896	-2.44303	-1.51761	9.74596e-05	0.00117821	Not Regulated
448	LINF_330028000	LINF_330028000	LINF_330028000-T1-p1 | transcript=LINF_330028000-T1 | gene=LINF_330028000 | organism=Leishmania_infantum_JPCM5 | gene_product=phosphoribosylpyrophosphate synthetase - putative | transcript_product=phosphoribosylpyrophosphate synthetase - putative | locatio	3	1.17736e+08	3.80015e+07	9.74611e+07	8.46114e+07	6.85101e+07	7.64965e+07	8.43997e+07	7.65393e+07	1.1027	0.141036	-0.167436	0.986438	0.990613	Not Regulated
449	LINF_330027800	LINF_330027800	LINF_330027800-T1-p1 | transcript=LINF_330027800-T1 | gene=LINF_330027800 | organism=Leishmania_infantum_JPCM5 | gene_product=Phosphate transport (Pho88) - putative | transcript_product=Phosphate transport (Pho88) - putative | location=LinJ.33:803365-80393	5	2.23875e+08	1.64858e+08	1.8506e+08	2.6132e+08	3.14777e+08	3.38023e+08	1.91264e+08	3.04707e+08	0.6277	-0.671854	-0.59217	0.0199796	0.044098	Not Regulated
450	LINF_330027700	LINF_330027700	LINF_330027700-T1-p1 | transcript=LINF_330027700-T1 | gene=LINF_330027700 | organism=Leishmania_infantum_JPCM5 | gene_product=ribosome assembly protein RRB1 - putative | transcript_product=ribosome assembly protein RRB1 - putative | location=LinJ.33:800424	12	5.93505e+08	7.17532e+08	6.44106e+08	1.18908e+09	1.18519e+09	1.60811e+09	6.51714e+08	1.32746e+09	0.490949	-1.02636	-0.777397	0.00320489	0.0122837	Not Regulated
451	LINF_330027200	LINF_330027200	LINF_330027200-T1-p1 | transcript=LINF_330027200-T1 | gene=LINF_330027200 | organism=Leishmania_infantum_JPCM5 | gene_product=nucleolar GTP-binding protein - putative | transcript_product=nucleolar GTP-binding protein - putative | location=LinJ.33:787966-7	21	9.14819e+08	8.93456e+08	9.00206e+08	2.56272e+09	2.81495e+09	1.55561e+09	9.02827e+08	2.31109e+09	0.390649	-1.35605	-0.949664	0.00324785	0.0123784	Not Regulated
452	LINF_330027100	LINF_330027100	LINF_330027100-T1-p1 | transcript=LINF_330027100-T1 | gene=LINF_330027100 | organism=Leishmania_infantum_JPCM5 | gene_product=glycosomal transporter (GAT2) - putative | transcript_product=glycosomal transporter (GAT2) - putative | location=LinJ.33:783781-7	11	5.24383e+08	4.44634e+08	5.57231e+08	1.02017e+08	5.13288e+07	1.1186e+08	5.0875e+08	8.84019e+07	5.75496	2.52481	1.07808	0.000334454	0.00259339	Not Regulated
453	LINF_330026900	LINF_330026900	LINF_330026900-T1-p1 | transcript=LINF_330026900-T1 | gene=LINF_330026900 | organism=Leishmania_infantum_JPCM5 | gene_product=small GTP-binding protein Rab18 - putative | transcript_product=small GTP-binding protein Rab18 - putative | location=LinJ.33:7794	4	8.46833e+07	1.75598e+08	8.92996e+07	1.31403e+08	8.47803e+07	1.35491e+08	1.16527e+08	1.17225e+08	0.994048	-0.00861216	-0.245627	0.873638	0.908583	Not Regulated
454	LINF_330024600	LINF_330024600	LINF_330024600-T1-p1 | transcript=LINF_330024600-T1 | gene=LINF_330024600 | organism=Leishmania_infantum_JPCM5 | gene_product=hypothetical protein - conserved | transcript_product=hypothetical protein - conserved | location=LinJ.33:713637-716354(+) | prote	13	4.01765e+08	3.21036e+08	3.14269e+08	1.17954e+08	7.46302e+07	8.69078e+07	3.4569e+08	9.31641e+07	3.71055	1.89163	0.747248	0.000281374	0.00230267	Not Regulated
455	LINF_330024400	LINF_330024400	LINF_330024400-T1-p1 | transcript=LINF_330024400-T1 | gene=LINF_330024400 | organism=Leishmania_infantum_JPCM5 | gene_product=hypothetical protein - conserved | transcript_product=hypothetical protein - conserved | location=LinJ.33:702578-705280(+) | prote	2	2.08854e+06	2.85349e+06	3.6125e+06	1.73825e+07	1.85432e+07	7.48209e+06	2.85151e+06	1.44693e+07	0.197073	-2.3432	-1.46544	0.0020796	0.00901103	Not Regulated
456	LINF_330024300	LINF_330024300	LINF_330024300-T1-p1 | transcript=LINF_330024300-T1 | gene=LINF_330024300 | organism=Leishmania_infantum_JPCM5 | gene_product=3-ketoacyl-CoA reductase - putative | transcript_product=3-ketoacyl-CoA reductase - putative | location=LinJ.33:700663-701643(+) |	10	5.29176e+08	4.3072e+08	4.96867e+08	7.6165e+07	4.81028e+07	9.31878e+07	4.85588e+08	7.24852e+07	6.69912	2.74397	1.1926	9.38077e-05	0.00115179	Not Regulated
457	LINF_330024100	LINF_330024100	LINF_330024100-T1-p1 | transcript=LINF_330024100-T1 | gene=LINF_330024100 | organism=Leishmania_infantum_JPCM5 | gene_product=hypothetical protein - conserved | transcript_product=hypothetical protein - conserved | location=LinJ.33:695360-696898(+) | prote	6	3.60144e+07	4.64425e+07	5.79585e+07	5.26725e+07	5.60828e+07	7.72984e+07	4.68052e+07	6.20179e+07	0.754704	-0.406018	-0.453271	0.178847	0.244562	Not Regulated
458	LINF_330023900	LINF_330023900	LINF_330023900-T1-p1 | transcript=LINF_330023900-T1 | gene=LINF_330023900 | organism=Leishmania_infantum_JPCM5 | gene_product=Sulfite exporter TauE/SafE - putative | transcript_product=Sulfite exporter TauE/SafE - putative | location=LinJ.33:689521-691533(	4	1.08559e+08	1.27786e+08	1.34803e+08	3.50019e+07	4.04188e+07	2.74714e+07	1.23716e+08	3.42974e+07	3.60716	1.85086	0.725947	0.000190688	0.00176701	Not Regulated
459	LINF_330022800	LINF_330022800	LINF_330022800-T1-p1 | transcript=LINF_330022800-T1 | gene=LINF_330022800 | organism=Leishmania_infantum_JPCM5 | gene_product=RNA recognition motif. (a.k.a. RRM - RBD - or RNP domain)/RNA recognition motif (a.k.a. RRM - RBD - or RNP domain) - putative | tr	4	2.97191e+08	3.68262e+08	3.49984e+08	2.10758e+07	3.68154e+07	5.70397e+07	3.38479e+08	3.83103e+07	8.83519	3.14326	1.40122	0.000190313	0.00176701	Not Regulated
460	LINF_330022200	LINF_330022200	LINF_330022200-T1-p1 | transcript=LINF_330022200-T1 | gene=LINF_330022200 | organism=Leishmania_infantum_JPCM5 | gene_product=hypothetical protein - conserved | transcript_product=hypothetical protein - conserved | location=LinJ.33:571055-571936(+) | prote	13	2.16222e+09	2.34543e+09	2.07581e+09	1.29456e+09	1.27798e+09	1.62127e+09	2.19449e+09	1.39794e+09	1.5698	0.650584	0.0988024	0.0137796	0.0340938	Not Regulated
461	LINF_330022000	LINF_330022000	LINF_330022000-T1-p1 | transcript=LINF_330022000-T1 | gene=LINF_330022000 | organism=Leishmania_infantum_JPCM5 | gene_product=hypothetical protein - conserved | transcript_product=hypothetical protein - conserved | location=LinJ.33:562291-563565(+) | prote	14	9.2845e+08	1.31017e+09	1.12349e+09	8.02868e+08	1.02656e+09	8.49934e+08	1.1207e+09	8.9312e+08	1.25482	0.327478	-0.0700204	0.191645	0.258523	Not Regulated
462	LINF_330021500	LINF_330021500	LINF_330021500-T1-p1 | transcript=LINF_330021500-T1 | gene=LINF_330021500 | organism=Leishmania_infantum_JPCM5 | gene_product=hypothetical protein - conserved | transcript_product=hypothetical protein - conserved | location=LinJ.33:551320-551865(+) | prote	3	1.15793e+08	1.08695e+08	1.06406e+08	9.82013e+07	1.14944e+08	9.60213e+07	1.10298e+08	1.03056e+08	1.07028	0.0979865	-0.189929	0.582646	0.65089	Not Regulated
463	LINF_330020500	LINF_330020500	LINF_330020500-T1-p1 | transcript=LINF_330020500-T1 | gene=LINF_330020500 | organism=Leishmania_infantum_JPCM5 | gene_product=Thioredoxin - putative | transcript_product=Thioredoxin - putative | location=LinJ.33:528028-528531(+) | protein_length=167 | sequ	3	6.81897e+07	4.83777e+07	6.02218e+07	1.70699e+06	1.29213e+06	1.28625e+07	5.89297e+07	5.2872e+06	11.1457	3.47842	1.57634	0.00338983	0.0127272	Not Regulated
464	LINF_330020400	LINF_330020400	LINF_330020400-T1-p1 | transcript=LINF_330020400-T1 | gene=LINF_330020400 | organism=Leishmania_infantum_JPCM5 | gene_product=hypothetical protein - conserved | transcript_product=hypothetical protein - conserved | location=LinJ.33:526389-527381(+) | prote	3	1.15704e+08	5.87933e+07	7.31293e+07	1.66318e+07	1.27175e+07	1.65279e+07	8.25421e+07	1.52924e+07	5.39759	2.43232	1.02976	0.000281465	0.00230267	Not Regulated
465	LINF_330020200	LINF_330020200	LINF_330020200-T1-p1 | transcript=LINF_330020200-T1 | gene=LINF_330020200 | organism=Leishmania_infantum_JPCM5 | gene_product=mitochondrial RNA binding protein - putative | transcript_product=mitochondrial RNA binding protein - putative | location=LinJ.33:	3	6.53539e+07	1.26705e+08	3.53049e+07	5.13297e+07	1.6182e+07	5.27786e+07	7.57881e+07	4.00968e+07	1.89013	0.918485	0.23878	0.219588	0.288228	Not Regulated
466	LINF_330019600	LINF_330019600	LINF_330019600-T1-p1 | transcript=LINF_330019600-T1 | gene=LINF_330019600 | organism=Leishmania_infantum_JPCM5 | gene_product=ATPase family associated with various cellular activities (AAA)/AAA domain (dynein-related subfamily) - putative | transcript_prod	9	1.11519e+08	2.35793e+07	1.2357e+07	1.03131e+08	3.09331e+07	8.28065e+07	4.91517e+07	7.22902e+07	0.679922	-0.556559	-0.531929	0.314125	0.387149	Not Regulated
467	LINF_330019500	LINF_330019500	LINF_330019500-T1-p1 | transcript=LINF_330019500-T1 | gene=LINF_330019500 | organism=Leishmania_infantum_JPCM5 | gene_product=hypothetical protein - conserved | transcript_product=hypothetical protein - conserved | location=LinJ.33:499773-502436(+) | prote	9	1.25977e+08	7.38438e+07	8.80014e+07	2.35457e+06	3.38797e+06	6.45994e+06	9.59406e+07	4.06749e+06	23.5872	4.55993	2.14143	4.78148e-05	0.000714587	Up
468	LINF_330019200	LINF_330019200	LINF_330019200-T1-p1 | transcript=LINF_330019200-T1 | gene=LINF_330019200 | organism=Leishmania_infantum_JPCM5 | gene_product=hypothetical protein - conserved | transcript_product=hypothetical protein - conserved | location=LinJ.33:489135-489578(+) | prote	2	4.73078e+07	1.90931e+07	3.9623e+07	1.17342e+08	1.41242e+08	8.04507e+07	3.53413e+07	1.13012e+08	0.312722	-1.67705	-1.11738	0.00649108	0.0199032	Not Regulated
469	LINF_330019100	LINF_330019100	LINF_330019100-T1-p1 | transcript=LINF_330019100-T1 | gene=LINF_330019100 | organism=Leishmania_infantum_JPCM5 | gene_product=pumilio protein 6 - putative | transcript_product=pumilio protein 6 - putative | location=LinJ.33:478100-480613(+) | protein_lengt	2	7.68625e+07	5.96895e+07	8.12707e+07	6.06683e+07	8.47304e+07	1.14575e+08	7.26076e+07	8.6658e+07	0.837863	-0.255213	-0.374476	0.484183	0.557633	Not Regulated
470	LINF_330018200	LINF_330018200	LINF_330018200-T1-p1 | transcript=LINF_330018200-T1 | gene=LINF_330018200 | organism=Leishmania_infantum_JPCM5 | gene_product=hypothetical protein - conserved | transcript_product=hypothetical protein - conserved | location=LinJ.33:444057-444788(+) | prote	12	2.40744e+09	1.88859e+09	2.51854e+09	6.45884e+09	5.35038e+09	6.21473e+09	2.27153e+09	6.00798e+09	0.378085	-1.40322	-0.974308	0.000521104	0.00351977	Not Regulated
471	LINF_330017100	LINF_330017100	LINF_330017100-T1-p1 | transcript=LINF_330017100-T1 | gene=LINF_330017100 | organism=Leishmania_infantum_JPCM5 | gene_product=hypothetical protein - conserved | transcript_product=hypothetical protein - conserved | location=LinJ.33:393671-395455(+) | prote	9	2.32603e+08	2.16058e+08	3.21468e+08	3.04124e+08	4.96169e+08	6.47529e+08	2.5671e+08	4.82607e+08	0.531923	-0.910712	-0.716973	0.0461093	0.0831106	Not Regulated
472	LINF_330016800	LINF_330016800	LINF_330016800-T1-p1 | transcript=LINF_330016800-T1 | gene=LINF_330016800 | organism=Leishmania_infantum_JPCM5 | gene_product=hypothetical protein - conserved | transcript_product=hypothetical protein - conserved | location=LinJ.33:374699-378229(+) | prote	4	4.15834e+07	2.55021e+07	3.5969e+07	5.61661e+06	1.00311e+07	3.45488e+06	3.43515e+07	6.36754e+06	5.39478	2.43157	1.02936	0.00131713	0.00659605	Not Regulated
473	LINF_330016500	LINF_330016500;LINF_150017600	LINF_330016500-T1-p1 | transcript=LINF_330016500-T1 | gene=LINF_330016500 | organism=Leishmania_infantum_JPCM5 | gene_product=40S ribosomal protein S3 - putative | transcript_product=40S ribosomal protein S3 - putative | location=LinJ.33:366287-366946(+) |	23	4.42179e+10	5.14094e+10	4.89512e+10	3.50029e+10	3.44426e+10	3.27007e+10	4.81928e+10	3.40487e+10	1.41541	0.501219	0.0207591	0.0265374	0.0542174	Not Regulated
474	LINF_330016300	LINF_330016300	LINF_330016300-T1-p1 | transcript=LINF_330016300-T1 | gene=LINF_330016300 | organism=Leishmania_infantum_JPCM5 | gene_product=dnaj chaperone-like protein | transcript_product=dnaj chaperone-like protein | location=LinJ.33:361611-363356(+) | protein_length=	4	1.72081e+08	1.44797e+08	1.49056e+08	1.70699e+06	1.29213e+06	1.68945e+06	1.55311e+08	1.56286e+06	99.3763	6.63483	3.22556	8.63991e-08	3.52379e-05	Up
475	LINF_330015200	LINF_330015200;LINF_330015100;LINF_330015000	LINF_330015200-T1-p1 | transcript=LINF_330015200-T1 | gene=LINF_330015200 | organism=Leishmania_infantum_JPCM5 | gene_product=beta tubulin | transcript_product=beta tubulin | location=LinJ.33:327306-328637(+) | protein_length=443 | sequence_SO=chromosome |	27	2.01445e+10	1.72873e+10	2.23706e+10	9.69398e+09	1.0076e+10	1.43964e+10	1.99341e+10	1.13888e+10	1.75033	0.807627	0.180857	0.0139216	0.0342713	Not Regulated
476	LINF_330014100	LINF_330014100;LINF_150018200	LINF_330014100-T1-p1 | transcript=LINF_330014100-T1 | gene=LINF_330014100 | organism=Leishmania_infantum_JPCM5 | gene_product=60S ribosomal protein L6 - putative | transcript_product=60S ribosomal protein L6 - putative | location=LinJ.33:275134-275721(+) |	20	1.11599e+11	1.18206e+11	9.45115e+10	7.79254e+10	7.08888e+10	8.15269e+10	1.08105e+11	7.67804e+10	1.40798	0.493628	0.0167928	0.0390325	0.0729889	Not Regulated
477	LINF_330013800	LINF_330013800	LINF_330013800-T1-p1 | transcript=LINF_330013800-T1 | gene=LINF_330013800 | organism=Leishmania_infantum_JPCM5 | gene_product=hypothetical protein - conserved | transcript_product=hypothetical protein - conserved | location=LinJ.33:268801-269265(+) | prote	5	8.67868e+08	7.98936e+08	8.05197e+08	5.81071e+08	5.33508e+08	4.91868e+08	8.24e+08	5.35482e+08	1.5388	0.621807	0.0837662	0.0115384	0.0302981	Not Regulated
478	LINF_330013500	LINF_330013500	LINF_330013500-T1-p1 | transcript=LINF_330013500-T1 | gene=LINF_330013500 | organism=Leishmania_infantum_JPCM5 | gene_product=hypothetical protein - conserved | transcript_product=hypothetical protein - conserved | location=LinJ.33:258994-259452(+) | prote	8	3.38751e+08	3.97678e+08	3.6943e+08	4.20774e+08	3.08724e+08	2.92015e+08	3.6862e+08	3.40504e+08	1.08257	0.114461	-0.181322	0.568728	0.637593	Not Regulated
479	LINF_330013400	LINF_330013400	LINF_330013400-T1-p1 | transcript=LINF_330013400-T1 | gene=LINF_330013400 | organism=Leishmania_infantum_JPCM5 | gene_product=hypothetical protein - conserved | transcript_product=hypothetical protein - conserved | location=LinJ.33:253076-257284(+) | prote	2	2.08854e+06	1.73511e+06	5.84433e+06	3.28783e+07	6.40496e+07	6.86244e+07	3.22266e+06	5.51841e+07	0.0583983	-4.09793	-2.38229	0.000315331	0.00249374	Down
480	LINF_330013100	LINF_330013100	LINF_330013100-T1-p1 | transcript=LINF_330013100-T1 | gene=LINF_330013100 | organism=Leishmania_infantum_JPCM5 | gene_product=intraflagellar transport protein 57/55 - putative | transcript_product=intraflagellar transport protein 57/55 - putative | locatio	3	1.47928e+08	1.53555e+08	1.09194e+08	1.34283e+07	2.06501e+07	1.72353e+07	1.36892e+08	1.71046e+07	8.00326	3.00059	1.32668	2.81669e-05	0.000495008	Not Regulated
481	LINF_330012800	LINF_330012800	LINF_330012800-T1-p1 | transcript=LINF_330012800-T1 | gene=LINF_330012800 | organism=Leishmania_infantum_JPCM5 | gene_product=hypothetical protein - conserved | transcript_product=hypothetical protein - conserved | location=LinJ.33:239718-240290(-) | prote	4	1.54265e+08	1.67695e+08	1.71365e+08	2.84403e+08	2.93958e+08	3.48721e+08	1.64442e+08	3.09027e+08	0.532126	-0.91016	-0.716685	0.00261681	0.0106353	Not Regulated
482	LINF_330011300	LINF_330011300	LINF_330011300-T1-p1 | transcript=LINF_330011300-T1 | gene=LINF_330011300 | organism=Leishmania_infantum_JPCM5 | gene_product=hypothetical protein - conserved | transcript_product=hypothetical protein - conserved | location=LinJ.33:187459-189807(-) | prote	7	3.51266e+07	3.22938e+07	4.8014e+07	9.40564e+07	7.41439e+07	8.19374e+07	3.84782e+07	8.33792e+07	0.461484	-1.11565	-0.824052	0.00295435	0.0117511	Not Regulated
483	LINF_330010900	LINF_330010900	LINF_330010900-T1-p1 | transcript=LINF_330010900-T1 | gene=LINF_330010900 | organism=Leishmania_infantum_JPCM5 | gene_product=hypothetical protein - conserved | transcript_product=hypothetical protein - conserved | location=LinJ.33:178598-179260(-) | prote	5	2.8905e+08	3.19088e+08	2.80137e+08	2.33841e+08	2.81994e+08	3.0343e+08	2.96092e+08	2.73089e+08	1.08423	0.116675	-0.180164	0.541423	0.612773	Not Regulated
484	LINF_330010600	LINF_330010600	LINF_330010600-T1-p1 | transcript=LINF_330010600-T1 | gene=LINF_330010600 | organism=Leishmania_infantum_JPCM5 | gene_product=hypothetical protein | transcript_product=hypothetical protein | location=LinJ.33:169847-170542(-) | protein_length=231 | sequence	3	2.08854e+06	1.73511e+06	2.00382e+06	8.2818e+07	7.4104e+07	1.05457e+08	1.94249e+06	8.74597e+07	0.0222101	-5.49264	-3.11103	3.42675e-07	4.8493e-05	Down
485	LINF_330010500	LINF_330010500	LINF_330010500-T1-p1 | transcript=LINF_330010500-T1 | gene=LINF_330010500 | organism=Leishmania_infantum_JPCM5 | gene_product=DNA mismatch repair protein MSH2 - putative | transcript_product=DNA mismatch repair protein MSH2 - putative | location=LinJ.33:16	5	2.44351e+07	2.49032e+07	2.45804e+07	8.59121e+06	6.77785e+06	1.26681e+07	2.46395e+07	9.34573e+06	2.63645	1.3986	0.489638	0.00194242	0.00859524	Not Regulated
486	LINF_330010000	LINF_330010000;LINF_330009900;LINF_330009800;LINF_330009500;LINF_330009400;LINF_330009300;LINF_330009200;LINF_330009100;LINF_330009000;LINF_330009600;LINF_330009700	LINF_330010000-T1-p1 | transcript=LINF_330010000-T1 | gene=LINF_330010000 | organism=Leishmania_infantum_JPCM5 | gene_product=heat shock protein 83-17 | transcript_product=heat shock protein 83-17 | location=LinJ.33:149828-151930(-) | protein_length=700 |	18	3.37167e+08	3.4569e+08	3.01064e+08	1.14883e+09	9.59962e+08	4.94637e+08	3.27974e+08	8.67811e+08	0.377932	-1.4038	-0.974611	0.00989078	0.0268565	Not Regulated
487	LINF_330008900	LINF_330008900	LINF_330008900-T1-p1 | transcript=LINF_330008900-T1 | gene=LINF_330008900 | organism=Leishmania_infantum_JPCM5 | gene_product=ATP-binding cassette sub-family F member 1 - putative | transcript_product=ATP-binding cassette sub-family F member 1 - putative |	8	1.42816e+07	1.24082e+07	9.55913e+06	5.42301e+07	5.6965e+07	3.76584e+07	1.2083e+07	4.96178e+07	0.243521	-2.03788	-1.30592	0.000296919	0.00238793	Not Regulated
488	LINF_330008400	LINF_330008400	LINF_330008400-T1-p1 | transcript=LINF_330008400-T1 | gene=LINF_330008400 | organism=Leishmania_infantum_JPCM5 | gene_product=autophagocytosis protein - putative | transcript_product=autophagocytosis protein - putative | location=LinJ.33:108457-109284(-) |	3	1.39e+07	7.58003e+06	1.90654e+07	1.68958e+06	1.29213e+06	1.48478e+07	1.35152e+07	5.94315e+06	2.27407	1.18528	0.378179	0.0950211	0.147949	Not Regulated
489	LINF_330008000	LINF_330008000	LINF_330008000-T1-p1 | transcript=LINF_330008000-T1 | gene=LINF_330008000 | organism=Leishmania_infantum_JPCM5 | gene_product=WD domain - G-beta repeat - putative | transcript_product=WD domain - G-beta repeat - putative | location=LinJ.33:86524-88059(-) |	2	1.14149e+07	3.42043e+06	4.08744e+06	2.4191e+07	2.42352e+07	5.69053e+06	6.3076e+06	1.80389e+07	0.349666	-1.51595	-1.03321	0.101214	0.155438	Not Regulated
490	LINF_330007900	LINF_330007900	LINF_330007900-T1-p1 | transcript=LINF_330007900-T1 | gene=LINF_330007900 | organism=Leishmania_infantum_JPCM5 | gene_product=Mpv17 / PMP22 family - putative | transcript_product=Mpv17 / PMP22 family - putative | location=LinJ.33:84281-85348(-) | protein_l	6	1.12475e+08	4.45771e+07	6.3742e+07	1.00572e+08	4.36722e+07	1.08681e+07	7.35982e+07	5.1704e+07	1.42345	0.509392	0.0250297	0.328935	0.403567	Not Regulated
491	LINF_330007800	LINF_330007800	LINF_330007800-T1-p1 | transcript=LINF_330007800-T1 | gene=LINF_330007800 | organism=Leishmania_infantum_JPCM5 | gene_product=RGG-containing protein 2 - putative | transcript_product=RGG-containing protein 2 - putative | location=LinJ.33:79617-80600(-) | p	2	4.50848e+07	3.86117e+07	4.36881e+07	3.20634e+07	2.59263e+07	4.27623e+07	4.24615e+07	3.3584e+07	1.26434	0.338383	-0.0643225	0.183179	0.249766	Not Regulated
492	LINF_330007600	LINF_330007600	LINF_330007600-T1-p1 | transcript=LINF_330007600-T1 | gene=LINF_330007600 | organism=Leishmania_infantum_JPCM5 | gene_product=thiol-dependent reductase 1 | transcript_product=thiol-dependent reductase 1 | location=LinJ.33:75021-76373(-) | protein_length=45	5	7.28609e+07	8.33723e+07	9.37403e+07	5.4744e+07	2.86309e+07	6.35995e+07	8.33245e+07	4.89914e+07	1.7008	0.766211	0.159217	0.05275	0.0923612	Not Regulated
493	LINF_330007100	LINF_330007100	LINF_330007100-T1-p1 | transcript=LINF_330007100-T1 | gene=LINF_330007100 | organism=Leishmania_infantum_JPCM5 | gene_product=metallo-peptidase - Clan MC - Family M14 - putative | transcript_product=metallo-peptidase - Clan MC - Family M14 - putative | loc	2	3.12486e+06	2.89244e+06	3.98314e+06	1.38257e+07	9.82743e+06	1.94177e+07	3.33348e+06	1.4357e+07	0.232186	-2.10665	-1.34185	0.000608889	0.00389115	Not Regulated
494	LINF_330005800	LINF_330005800	LINF_330005800-T1-p1 | transcript=LINF_330005800-T1 | gene=LINF_330005800 | organism=Leishmania_infantum_JPCM5 | gene_product=hypothetical protein - conserved | transcript_product=hypothetical protein - conserved | location=LinJ.33:17000-17527(-) | protein	9	8.65875e+08	7.45147e+08	8.53793e+08	5.25882e+08	7.08356e+08	6.5335e+08	8.21605e+08	6.29196e+08	1.3058	0.384935	-0.0399988	0.0980469	0.151542	Not Regulated
495	LINF_330005400	LINF_330005400	LINF_330005400-T1-p1 | transcript=LINF_330005400-T1 | gene=LINF_330005400 | organism=Leishmania_infantum_JPCM5 | gene_product=hypothetical protein - conserved | transcript_product=hypothetical protein - conserved | location=LinJ.33:8544-10106(-) | protein_	6	4.69421e+07	9.19067e+07	4.86882e+07	1.03924e+08	1.24206e+08	1.31404e+08	6.25124e+07	1.19845e+08	0.521611	-0.938953	-0.731729	0.0204425	0.0448553	Not Regulated
496	LINF_330005100	LINF_330005100	LINF_330005100-T1-p1 | transcript=LINF_330005100-T1 | gene=LINF_330005100 | organism=Leishmania_infantum_JPCM5 | gene_product=hypothetical protein | transcript_product=hypothetical protein | location=LinJ.33:1799-4267(-) | protein_length=822 | sequence_SO=	20	2.58042e+08	1.11591e+08	1.58606e+08	1.81784e+09	6.86274e+08	1.81689e+08	1.76079e+08	8.95268e+08	0.196678	-2.34609	-1.46696	0.0751558	0.123682	Not Regulated
497	LINF_320046600	LINF_320046600	LINF_320046600-T1-p1 | transcript=LINF_320046600-T1 | gene=LINF_320046600 | organism=Leishmania_infantum_JPCM5 | gene_product=hypothetical protein - conserved | transcript_product=hypothetical protein - conserved | location=LinJ.32:1524015-1525685(+) | pro	2	2.90604e+07	1.93126e+07	3.53182e+07	1.24157e+07	9.2712e+06	1.56651e+07	2.78971e+07	1.24507e+07	2.24061	1.16389	0.367005	0.012403	0.031855	Not Regulated
498	LINF_320046400	LINF_320046400	LINF_320046400-T1-p1 | transcript=LINF_320046400-T1 | gene=LINF_320046400 | organism=Leishmania_infantum_JPCM5 | gene_product=DNA repair helicase and transcription factor protein - putative | transcript_product=DNA repair helicase and transcription factor	2	1.91491e+07	1.58475e+07	1.2824e+07	9.88978e+06	1.6404e+07	1.93042e+07	1.59402e+07	1.51993e+07	1.04874	0.0686614	-0.205252	0.755938	0.808322	Not Regulated
499	LINF_320046300	LINF_320046300	LINF_320046300-T1-p1 | transcript=LINF_320046300-T1 | gene=LINF_320046300 | organism=Leishmania_infantum_JPCM5 | gene_product=Endoplasmic Reticulum-Golgi Intermediate Compartment (ERGIC)/Endoplasmic reticulum vesicle transporter - putative | transcript_pro	4	5.11918e+07	3.62374e+07	4.07284e+07	3.78692e+07	2.67693e+07	7.36012e+07	4.27192e+07	4.60799e+07	0.927068	-0.109254	-0.298212	0.988709	0.991321	Not Regulated
500	LINF_320045900	LINF_320045900	LINF_320045900-T1-p1 | transcript=LINF_320045900-T1 | gene=LINF_320045900 | organism=Leishmania_infantum_JPCM5 | gene_product=Unconventional myosin | transcript_product=Unconventional myosin | location=LinJ.32:1486148-1489300(+) | protein_length=1050 | seq	24	1.40375e+09	1.02329e+09	1.43651e+09	3.15997e+08	4.37329e+07	2.97827e+08	1.28785e+09	2.19186e+08	5.87562	2.55474	1.09372	0.0106623	0.0285029	Not Regulated
501	LINF_320045600	LINF_320045600	LINF_320045600-T1-p1 | transcript=LINF_320045600-T1 | gene=LINF_320045600 | organism=Leishmania_infantum_JPCM5 | gene_product=Cornichon protein - putative | transcript_product=Cornichon protein - putative | location=LinJ.32:1476883-1477449(+) | protein_len	2	7.48089e+07	4.84104e+07	7.64434e+07	1.71728e+07	1.29652e+07	1.02324e+07	6.65542e+07	1.34568e+07	4.94577	2.30619	0.963857	0.000293879	0.00237354	Not Regulated
502	LINF_320045500	LINF_320045500	LINF_320045500-T1-p1 | transcript=LINF_320045500-T1 | gene=LINF_320045500 | organism=Leishmania_infantum_JPCM5 | gene_product=hypothetical protein - conserved | transcript_product=hypothetical protein - conserved | location=LinJ.32:1475208-1475759(+) | pro	5	1.97938e+08	1.55413e+08	1.99023e+08	4.52719e+07	4.7732e+07	4.35061e+07	1.84125e+08	4.55033e+07	4.0464	2.01664	0.812564	5.16977e-05	0.000749025	Not Regulated
503	LINF_320045200	LINF_320045200	LINF_320045200-T1-p1 | transcript=LINF_320045200-T1 | gene=LINF_320045200 | organism=Leishmania_infantum_JPCM5 | gene_product=Tetratricopeptide repeat - putative | transcript_product=Tetratricopeptide repeat - putative | location=LinJ.32:1468735-1469409(+)	4	9.71594e+07	8.29569e+07	5.83864e+07	2.04466e+07	1.67349e+07	1.67486e+07	7.95009e+07	1.79767e+07	4.42245	2.14485	0.879552	0.000190995	0.00176701	Not Regulated
504	LINF_320045000	LINF_320045000	LINF_320045000-T1-p1 | transcript=LINF_320045000-T1 | gene=LINF_320045000 | organism=Leishmania_infantum_JPCM5 | gene_product=kinetoplast-associated protein 3 - putative | transcript_product=kinetoplast-associated protein 3 - putative | location=LinJ.32:14	4	1.43693e+08	1.50628e+08	2.60179e+07	1.70699e+06	1.29213e+06	1.68945e+06	1.0678e+08	1.56286e+06	68.3233	6.09431	2.94314	0.000249041	0.00208899	Up
505	LINF_320043600	LINF_320043600	LINF_320043600-T1-p1 | transcript=LINF_320043600-T1 | gene=LINF_320043600 | organism=Leishmania_infantum_JPCM5 | gene_product=hypothetical protein - conserved | transcript_product=hypothetical protein - conserved | location=LinJ.32:1426033-1427304(+) | pro	3	2.08854e+06	1.73511e+06	4.91674e+06	2.62344e+07	2.75077e+07	3.08017e+07	2.91346e+06	2.81812e+07	0.103383	-3.27393	-1.95175	0.000219743	0.00192199	Not Regulated
506	LINF_320043300	LINF_320043300	LINF_320043300-T1-p1 | transcript=LINF_320043300-T1 | gene=LINF_320043300 | organism=Leishmania_infantum_JPCM5 | gene_product=hypothetical protein - conserved | transcript_product=hypothetical protein - conserved | location=LinJ.32:1421064-1421507(+) | pro	4	1.60901e+09	1.21302e+09	1.86632e+09	1.34915e+09	1.80145e+09	1.78929e+09	1.56278e+09	1.64663e+09	0.949079	-0.0753994	-0.280523	0.742495	0.79619	Not Regulated
507	LINF_320042300	LINF_320042300	LINF_320042300-T1-p1 | transcript=LINF_320042300-T1 | gene=LINF_320042300 | organism=Leishmania_infantum_JPCM5 | gene_product=hypothetical protein - conserved | transcript_product=hypothetical protein - conserved | location=LinJ.32:1396518-1398428(+) | pro	4	6.66024e+07	1.36297e+07	4.46977e+07	4.93285e+07	5.8701e+07	2.94031e+07	4.16433e+07	4.58108e+07	0.909026	-0.137606	-0.313026	0.600344	0.668693	Not Regulated
508	LINF_320042200	LINF_320042200	LINF_320042200-T1-p1 | transcript=LINF_320042200-T1 | gene=LINF_320042200 | organism=Leishmania_infantum_JPCM5 | gene_product=RNA-binding - protein - putative | transcript_product=RNA-binding - protein - putative | location=LinJ.32:1393823-1395523(+) | pro	4	1.07812e+08	9.5597e+07	9.07572e+07	6.66127e+06	1.59999e+07	3.12894e+07	9.80554e+07	1.79835e+07	5.45252	2.44692	1.03739	0.00328216	0.0124238	Not Regulated
509	LINF_320041900	LINF_320041900	LINF_320041900-T1-p1 | transcript=LINF_320041900-T1 | gene=LINF_320041900 | organism=Leishmania_infantum_JPCM5 | gene_product=hypothetical protein - conserved | transcript_product=hypothetical protein - conserved | location=LinJ.32:1382603-1384750(+) | pro	2	5.39031e+08	5.12754e+08	5.91631e+08	3.62073e+08	3.99457e+08	3.86528e+08	5.47805e+08	3.82686e+08	1.43147	0.517502	0.0292671	0.023805	0.049705	Not Regulated
510	LINF_320041600	LINF_320041600	LINF_320041600-T1-p1 | transcript=LINF_320041600-T1 | gene=LINF_320041600 | organism=Leishmania_infantum_JPCM5 | gene_product=Dopey - N-terminal - putative | transcript_product=Dopey - N-terminal - putative | location=LinJ.32:1364424-1373225(+) | protein_l	4	1.31188e+07	1.61818e+07	2.42148e+07	1.70699e+06	1.29213e+06	1.68945e+06	1.78385e+07	1.56286e+06	11.414	3.51274	1.59427	2.60869e-05	0.000471552	Not Regulated
511	LINF_320041400	LINF_320041400	LINF_320041400-T1-p1 | transcript=LINF_320041400-T1 | gene=LINF_320041400 | organism=Leishmania_infantum_JPCM5 | gene_product=hypothetical protein - conserved | transcript_product=hypothetical protein - conserved | location=LinJ.32:1356742-1358505(+) | pro	4	3.3903e+07	4.67915e+07	4.30474e+07	5.89782e+07	5.12664e+07	3.11186e+07	4.12473e+07	4.71211e+07	0.875347	-0.192073	-0.341485	0.631342	0.697084	Not Regulated
512	LINF_320041100	LINF_320041100	LINF_320041100-T1-p1 | transcript=LINF_320041100-T1 | gene=LINF_320041100 | organism=Leishmania_infantum_JPCM5 | gene_product=Lipase (class 3) - putative | transcript_product=Lipase (class 3) - putative | location=LinJ.32:1345498-1347927(+) | protein_lengt	2	2.08799e+08	9.82257e+07	7.88281e+07	7.12634e+07	4.40521e+07	1.68945e+06	1.28618e+08	3.90017e+07	3.29774	1.72148	0.658344	0.110883	0.166897	Not Regulated
513	LINF_320040600	LINF_320040600	LINF_320040600-T1-p1 | transcript=LINF_320040600-T1 | gene=LINF_320040600 | organism=Leishmania_infantum_JPCM5 | gene_product=dihydrolipoamide dehydrogenase - putative | transcript_product=dihydrolipoamide dehydrogenase - putative | location=LinJ.32:132312	36	1.54982e+10	2.5224e+10	2.19081e+10	3.07045e+10	2.89942e+10	3.30367e+10	2.08768e+10	3.09118e+10	0.675367	-0.566257	-0.536996	0.04931	0.0873045	Not Regulated
514	LINF_320040500	LINF_320040500	LINF_320040500-T1-p1 | transcript=LINF_320040500-T1 | gene=LINF_320040500 | organism=Leishmania_infantum_JPCM5 | gene_product=chaperone protein DNAj - putative | transcript_product=chaperone protein DNAj - putative | location=LinJ.32:1320927-1322129(+) | p	3	3.61749e+07	3.30211e+07	4.44481e+07	1.05269e+07	1.10446e+07	1.34464e+07	3.78814e+07	1.16726e+07	3.24531	1.69836	0.646262	0.000235025	0.00200936	Not Regulated
515	LINF_320040200	LINF_320040200	LINF_320040200-T1-p1 | transcript=LINF_320040200-T1 | gene=LINF_320040200 | organism=Leishmania_infantum_JPCM5 | gene_product=chaperonin alpha subunit - putative | transcript_product=chaperonin alpha subunit - putative | location=LinJ.32:1304422-1306062(+)	21	1.44799e+09	1.11206e+09	1.61336e+09	5.16207e+08	3.56839e+08	4.77391e+08	1.39114e+09	4.50146e+08	3.09041	1.6278	0.609396	0.000673826	0.00413934	Not Regulated
516	LINF_320040100	LINF_320040100	LINF_320040100-T1-p1 | transcript=LINF_320040100-T1 | gene=LINF_320040100 | organism=Leishmania_infantum_JPCM5 | gene_product=glucosamine-6-phosphate isomerase - putative | transcript_product=glucosamine-6-phosphate isomerase - putative | location=LinJ.32:	3	1.77491e+06	1.42703e+07	1.06129e+07	5.61239e+06	8.47221e+06	1.56715e+07	8.88601e+06	9.91869e+06	0.895886	-0.158614	-0.324003	0.59574	0.663954	Not Regulated
517	LINF_320039600	LINF_320039600	LINF_320039600-T1-p1 | transcript=LINF_320039600-T1 | gene=LINF_320039600 | organism=Leishmania_infantum_JPCM5 | gene_product=50S ribosome-binding GTPase/Miro-like protein/Ras family - putative | transcript_product=50S ribosome-binding GTPase/Miro-like pro	3	1.5554e+08	4.59359e+07	6.78751e+07	1.93456e+07	2.40099e+07	2.23565e+07	8.97838e+07	2.1904e+07	4.09897	2.03526	0.822295	0.0079542	0.0229788	Not Regulated
518	LINF_320039300	LINF_320039300	LINF_320039300-T1-p1 | transcript=LINF_320039300-T1 | gene=LINF_320039300 | organism=Leishmania_infantum_JPCM5 | gene_product=mitochondrial RNA binding protein - putative | transcript_product=mitochondrial RNA binding protein - putative | location=LinJ.32:	4	4.30352e+07	4.06684e+07	6.45688e+07	3.33369e+07	3.50088e+07	2.83514e+07	4.94242e+07	3.22324e+07	1.53337	0.616706	0.0811011	0.0560571	0.0972545	Not Regulated
519	LINF_320038000	LINF_320038000	LINF_320038000-T1-p1 | transcript=LINF_320038000-T1 | gene=LINF_320038000 | organism=Leishmania_infantum_JPCM5 | gene_product=Miro-like protein/Ras family - putative | transcript_product=Miro-like protein/Ras family - putative | location=LinJ.32:1197452-11	8	1.76565e+08	7.89142e+07	1.78619e+08	1.70699e+06	1.29213e+06	1.68945e+06	1.44699e+08	1.56286e+06	92.5865	6.53273	3.17222	3.57996e-06	0.000140977	Up
520	LINF_320037900	LINF_320037900	LINF_320037900-T1-p1 | transcript=LINF_320037900-T1 | gene=LINF_320037900 | organism=Leishmania_infantum_JPCM5 | gene_product=protein phosphatase 2A catalytic subunit - putative | transcript_product=protein phosphatase 2A catalytic subunit - putative | loc	3	4.88941e+07	1.8403e+07	5.06695e+07	1.31051e+07	8.57697e+06	3.03303e+07	3.93222e+07	1.73375e+07	2.26805	1.18145	0.376179	0.0919031	0.144517	Not Regulated
521	LINF_320037200	LINF_320037200	LINF_320037200-T1-p1 | transcript=LINF_320037200-T1 | gene=LINF_320037200 | organism=Leishmania_infantum_JPCM5 | gene_product=Rab5-interacting protein (Rab5ip) - putative | transcript_product=Rab5-interacting protein (Rab5ip) - putative | location=LinJ.32:	2	8.77652e+06	8.25786e+07	1.07222e+08	8.38557e+07	7.92455e+07	1.65524e+07	6.61923e+07	5.98845e+07	1.10533	0.14448	-0.165637	0.890142	0.920202	Not Regulated
522	LINF_320036800	LINF_320036800;LINF_320036700	LINF_320036800-T1-p1 | transcript=LINF_320036800-T1 | gene=LINF_320036800 | organism=Leishmania_infantum_JPCM5 | gene_product=nucleoside diphosphate kinase b | transcript_product=nucleoside diphosphate kinase b | location=LinJ.32:1159627-1160082(-) | prote	8	4.13064e+08	5.89273e+08	5.53342e+08	1.26666e+09	6.95478e+08	8.01283e+08	5.1856e+08	9.21139e+08	0.562955	-0.828909	-0.674231	0.0386793	0.072589	Not Regulated
523	LINF_320036400	LINF_320036400	LINF_320036400-T1-p1 | transcript=LINF_320036400-T1 | gene=LINF_320036400 | organism=Leishmania_infantum_JPCM5 | gene_product=hypothetical protein - conserved | transcript_product=hypothetical protein - conserved | location=LinJ.32:1149796-1151979(-) | pro	4	1.24363e+08	8.55236e+07	7.74964e+07	8.96254e+07	8.8239e+07	1.0652e+08	9.57942e+07	9.47948e+07	1.01054	0.0151312	-0.233221	0.967355	0.976098	Not Regulated
524	LINF_320036100	LINF_320036100	LINF_320036100-T1-p1 | transcript=LINF_320036100-T1 | gene=LINF_320036100 | organism=Leishmania_infantum_JPCM5 | gene_product=SNAP protein - putative | transcript_product=SNAP protein - putative | location=LinJ.32:1136700-1137575(-) | protein_length=291 |	7	5.42957e+07	2.88602e+07	1.07178e+08	2.08179e+08	1.70334e+08	3.29368e+08	6.34447e+07	2.3596e+08	0.268879	-1.89497	-1.23125	0.00948784	0.0261363	Not Regulated
525	LINF_320035800	LINF_320035800	LINF_320035800-T1-p1 | transcript=LINF_320035800-T1 | gene=LINF_320035800 | organism=Leishmania_infantum_JPCM5 | gene_product=phosphatidate cytidylyltransferase-like protein | transcript_product=phosphatidate cytidylyltransferase-like protein | location=Li	2	3.80202e+07	1.73511e+06	3.56369e+07	2.61812e+07	9.4616e+07	7.5215e+07	2.51308e+07	6.53374e+07	0.38463	-1.37846	-0.961369	0.164207	0.228326	Not Regulated
526	LINF_320035300	LINF_320035300	LINF_320035300-T1-p1 | transcript=LINF_320035300-T1 | gene=LINF_320035300 | organism=Leishmania_infantum_JPCM5 | gene_product=proteasome regulatory non-ATP-ase subunit - putative | transcript_product=proteasome regulatory non-ATP-ase subunit - putative | l	13	7.76825e+08	6.58508e+08	8.15337e+08	3.96105e+08	2.61682e+08	4.70544e+08	7.50223e+08	3.7611e+08	1.99469	0.996164	0.279368	0.00988128	0.0268565	Not Regulated
527	LINF_320035200	LINF_320035200	LINF_320035200-T1-p1 | transcript=LINF_320035200-T1 | gene=LINF_320035200 | organism=Leishmania_infantum_JPCM5 | gene_product=RNA-binding protein - putative | transcript_product=RNA-binding protein - putative | location=LinJ.32:1102360-1103706(-) | protein	14	7.52493e+08	8.88154e+08	8.76861e+08	7.44719e+08	8.35414e+08	9.04905e+08	8.39169e+08	8.28346e+08	1.01307	0.0187272	-0.231342	0.919886	0.944252	Not Regulated
528	LINF_320034900	LINF_320034900	LINF_320034900-T1-p1 | transcript=LINF_320034900-T1 | gene=LINF_320034900 | organism=Leishmania_infantum_JPCM5 | gene_product=hypothetical protein - conserved | transcript_product=hypothetical protein - conserved | location=LinJ.32:1089846-1093106(-) | pro	24	6.78609e+08	6.57495e+08	4.79762e+08	2.00732e+09	1.92441e+09	1.14666e+09	6.05288e+08	1.6928e+09	0.357567	-1.48372	-1.01637	0.00307973	0.01198	Not Regulated
529	LINF_320034500	LINF_320034500	LINF_320034500-T1-p1 | transcript=LINF_320034500-T1 | gene=LINF_320034500 | organism=Leishmania_infantum_JPCM5 | gene_product=Guanine nucleotide exchange factor in Golgi transport N-terminal/Sec7 domain containing protein - putative | transcript_product=Gu	3	1.99333e+07	1.5235e+07	1.66228e+07	1.52428e+07	1.29213e+06	1.78683e+07	1.72637e+07	1.14678e+07	1.50541	0.590157	0.0672292	0.264533	0.335393	Not Regulated
530	LINF_320034100	LINF_320034100;LINF_320033900	LINF_320034100-T1-p1 | transcript=LINF_320034100-T1 | gene=LINF_320034100 | organism=Leishmania_infantum_JPCM5 | gene_product=ribosomal protein L27 - putative | transcript_product=ribosomal protein L27 - putative | location=LinJ.32:1063569-1063973(-) | pro	8	2.5851e+10	2.92374e+10	2.37011e+10	1.78382e+10	1.55684e+10	1.42683e+10	2.62632e+10	1.58916e+10	1.65264	0.724773	0.137566	0.00961565	0.0263736	Not Regulated
531	LINF_320033800	LINF_320033800	LINF_320033800-T1-p1 | transcript=LINF_320033800-T1 | gene=LINF_320033800 | organism=Leishmania_infantum_JPCM5 | gene_product=hypothetical protein - conserved | transcript_product=hypothetical protein - conserved | location=LinJ.32:1054650-1055804(-) | pro	3	4.38652e+07	4.34772e+07	3.01688e+07	1.26575e+07	1.94512e+07	3.77047e+07	3.91704e+07	2.32711e+07	1.68322	0.751223	0.151386	0.0939636	0.146905	Not Regulated
532	LINF_320033700	LINF_320033700	LINF_320033700-T1-p1 | transcript=LINF_320033700-T1 | gene=LINF_320033700 | organism=Leishmania_infantum_JPCM5 | gene_product=kinteoplast poly(A) polymerase complex 1 subunit - putative | transcript_product=kinteoplast poly(A) polymerase complex 1 subunit	4	3.13054e+07	2.04091e+07	2.00382e+06	1.38187e+08	1.10322e+08	8.34086e+07	1.79061e+07	1.10639e+08	0.161842	-2.62734	-1.61391	0.0206572	0.0451614	Not Regulated
533	LINF_320032500	LINF_320032500	LINF_320032500-T1-p1 | transcript=LINF_320032500-T1 | gene=LINF_320032500 | organism=Leishmania_infantum_JPCM5 | gene_product=GPI transamidase component Tta1 - putative | transcript_product=GPI transamidase component Tta1 - putative | location=LinJ.32:1001	5	4.35832e+07	3.22184e+07	6.18387e+07	8.6179e+07	1.14013e+08	9.1989e+07	4.58801e+07	9.73937e+07	0.471079	-1.08596	-0.80854	0.00926509	0.0258605	Not Regulated
534	LINF_320031700	LINF_320031700	LINF_320031700-T1-p1 | transcript=LINF_320031700-T1 | gene=LINF_320031700 | organism=Leishmania_infantum_JPCM5 | gene_product=hypothetical protein - conserved | transcript_product=hypothetical protein - conserved | location=LinJ.32:970939-974811(-) | prote	10	2.64698e+07	5.9757e+07	7.24306e+07	8.15524e+07	1.016e+08	9.31697e+07	5.28858e+07	9.21073e+07	0.574176	-0.800436	-0.659354	0.0681273	0.113526	Not Regulated
535	LINF_320031100	LINF_320031100	LINF_320031100-T1-p1 | transcript=LINF_320031100-T1 | gene=LINF_320031100 | organism=Leishmania_infantum_JPCM5 | gene_product=mitochondrial RNA binding complex 1 subunit - putative | transcript_product=mitochondrial RNA binding complex 1 subunit - putative	3	4.30511e+07	6.41565e+07	7.1791e+07	3.37705e+07	4.23294e+07	9.38962e+07	5.96662e+07	5.66654e+07	1.05296	0.0744461	-0.202229	0.688588	0.748534	Not Regulated
536	LINF_320030900	LINF_320030900	LINF_320030900-T1-p1 | transcript=LINF_320030900-T1 | gene=LINF_320030900 | organism=Leishmania_infantum_JPCM5 | gene_product=hypothetical protein - conserved | transcript_product=hypothetical protein - conserved | location=LinJ.32:949467-952517(-) | prote	2	3.18913e+07	3.58817e+07	2.16886e+07	1.70699e+06	1.29213e+06	1.7357e+07	2.98205e+07	6.78539e+06	4.39481	2.1358	0.874827	0.0232548	0.0490418	Not Regulated
537	LINF_320029900	LINF_320029900	LINF_320029900-T1-p1 | transcript=LINF_320029900-T1 | gene=LINF_320029900 | organism=Leishmania_infantum_JPCM5 | gene_product=Nsp1-like C-terminal region containing protein - putative | transcript_product=Nsp1-like C-terminal region containing protein - pu	10	5.70408e+08	6.29429e+08	6.35849e+08	8.91859e+08	9.47906e+08	1.16056e+09	6.11895e+08	1.00011e+09	0.61183	-0.708798	-0.611473	0.0107644	0.0286949	Not Regulated
538	LINF_320029800	LINF_320029800	LINF_320029800-T1-p1 | transcript=LINF_320029800-T1 | gene=LINF_320029800 | organism=Leishmania_infantum_JPCM5 | gene_product=cytochrome-b5 reductase - putative | transcript_product=cytochrome-b5 reductase - putative | location=LinJ.32:916998-918014(-) | p	4	9.3664e+07	5.91333e+07	8.9985e+07	7.6439e+07	6.58562e+07	1.01915e+08	8.09274e+07	8.14035e+07	0.994151	-0.00846273	-0.245549	0.962348	0.972079	Not Regulated
539	LINF_320029200	LINF_320029200	LINF_320029200-T1-p1 | transcript=LINF_320029200-T1 | gene=LINF_320029200 | organism=Leishmania_infantum_JPCM5 | gene_product=hypothetical protein - conserved | transcript_product=hypothetical protein - conserved | location=LinJ.32:895450-896304(-) | prote	4	1.92996e+08	1.49604e+08	1.69894e+08	2.77127e+07	3.62043e+07	9.69749e+07	1.70831e+08	5.36307e+07	3.18532	1.67144	0.632199	0.00923486	0.0258141	Not Regulated
540	LINF_320028400	LINF_320028400	LINF_320028400-T1-p1 | transcript=LINF_320028400-T1 | gene=LINF_320028400 | organism=Leishmania_infantum_JPCM5 | gene_product=NADH-ubiquinone oxidoreductase complex I subunit - putative | transcript_product=NADH-ubiquinone oxidoreductase complex I subunit	2	6.59517e+07	5.879e+07	6.85114e+07	6.90916e+06	1.48384e+07	8.65536e+06	6.44177e+07	1.01343e+07	6.3564	2.66821	1.15301	0.000167724	0.00164943	Not Regulated
541	LINF_320028100	LINF_320028100	LINF_320028100-T1-p1 | transcript=LINF_320028100-T1 | gene=LINF_320028100 | organism=Leishmania_infantum_JPCM5 | gene_product=SAC3/GANP/Nin1/mts3/eIF-3 p25 family/COP9 signalosome - subunit CSN8 - putative | transcript_product=SAC3/GANP/Nin1/mts3/eIF-3 p25	14	1.30929e+09	1.75429e+09	1.54917e+09	2.03833e+09	2.17467e+09	2.77293e+09	1.53758e+09	2.32865e+09	0.660291	-0.598827	-0.554014	0.0359433	0.0689094	Not Regulated
542	LINF_320027900	LINF_320027900	LINF_320027900-T1-p1 | transcript=LINF_320027900-T1 | gene=LINF_320027900 | organism=Leishmania_infantum_JPCM5 | gene_product=R-SNARE protein - putative | transcript_product=R-SNARE protein - putative | location=LinJ.32:840856-844773(-) | protein_length=13	2	8.23408e+07	1.10824e+08	1.02e+08	7.09171e+07	9.29698e+07	1.10852e+08	9.83883e+07	9.15796e+07	1.07435	0.10346	-0.187069	0.654009	0.716463	Not Regulated
543	LINF_320027600	LINF_320027600	LINF_320027600-T1-p1 | transcript=LINF_320027600-T1 | gene=LINF_320027600 | organism=Leishmania_infantum_JPCM5 | gene_product=hypothetical protein - conserved | transcript_product=hypothetical protein - conserved | location=LinJ.32:831864-835112(-) | prote	5	6.59776e+07	3.78698e+07	6.28071e+07	1.70699e+06	1.29213e+06	1.68945e+06	5.55515e+07	1.56286e+06	35.5448	5.15157	2.45056	2.80693e-06	0.00011839	Up
544	LINF_320026700	LINF_320026700	LINF_320026700-T1-p1 | transcript=LINF_320026700-T1 | gene=LINF_320026700 | organism=Leishmania_infantum_JPCM5 | gene_product=ABC transporter-like protein | transcript_product=ABC transporter-like protein | location=LinJ.32:800070-802283(-) | protein_lengt	2	2.32504e+07	1.74157e+07	1.03363e+07	1.70699e+06	1.29213e+06	1.68945e+06	1.70008e+07	1.56286e+06	10.878	3.44334	1.55801	7.97237e-05	0.00104356	Not Regulated
545	LINF_320026300	LINF_320026300	LINF_320026300-T1-p1 | transcript=LINF_320026300-T1 | gene=LINF_320026300 | organism=Leishmania_infantum_JPCM5 | gene_product=cop-coated vesicle membrane protein p24 precursor - putative | transcript_product=cop-coated vesicle membrane protein p24 precurso	5	1.52322e+08	1.34383e+08	1.10583e+08	8.86459e+07	6.59992e+07	6.68444e+06	1.32429e+08	5.37765e+07	2.46258	1.30017	0.438212	0.100398	0.154672	Not Regulated
546	LINF_320025800	LINF_320025800	LINF_320025800-T1-p1 | transcript=LINF_320025800-T1 | gene=LINF_320025800 | organism=Leishmania_infantum_JPCM5 | gene_product=hypothetical protein - conserved | transcript_product=hypothetical protein - conserved | location=LinJ.32:777284-777730(-) | prote	4	5.52662e+07	8.30526e+07	7.98143e+07	3.01545e+07	3.74066e+07	2.9107e+07	7.2711e+07	3.22227e+07	2.25652	1.1741	0.372337	0.00327298	0.0124238	Not Regulated
547	LINF_320025500	LINF_320025500	LINF_320025500-T1-p1 | transcript=LINF_320025500-T1 | gene=LINF_320025500 | organism=Leishmania_infantum_JPCM5 | gene_product=1-acyl-sn-glycerol-3-phosphateacyltransferase-like protein - putative | transcript_product=1-acyl-sn-glycerol-3-phosphateacyltrans	7	4.38901e+08	2.98588e+08	3.58052e+08	2.68526e+08	2.21275e+08	1.98082e+08	3.6518e+08	2.29294e+08	1.59263	0.671408	0.109683	0.0301843	0.0597593	Not Regulated
548	LINF_320024300	LINF_320024300	LINF_320024300-T1-p1 | transcript=LINF_320024300-T1 | gene=LINF_320024300 | organism=Leishmania_infantum_JPCM5 | gene_product=chaperonin HSP60 - mitochondrial precursor | transcript_product=chaperonin HSP60 - mitochondrial precursor | location=LinJ.32:7173	7	1.6957e+07	2.30513e+07	7.97976e+07	1.70699e+06	6.59294e+06	3.63007e+06	3.99353e+07	3.97667e+06	10.0424	3.32803	1.49777	0.00593216	0.018549	Not Regulated
549	LINF_320024000	LINF_320024000;LINF_320024100	LINF_320024000-T1-p1 | transcript=LINF_320024000-T1 | gene=LINF_320024000 | organism=Leishmania_infantum_JPCM5 | gene_product=iron superoxide dismutase - putative | transcript_product=iron superoxide dismutase - putative | location=LinJ.32:710123-710710(-)	6	9.0608e+07	1.28372e+08	1.22857e+08	2.05198e+08	1.54437e+08	1.33166e+08	1.13946e+08	1.64267e+08	0.693661	-0.527697	-0.516848	0.0898361	0.14175	Not Regulated
550	LINF_320023800	LINF_320023800	LINF_320023800-T1-p1 | transcript=LINF_320023800-T1 | gene=LINF_320023800 | organism=Leishmania_infantum_JPCM5 | gene_product=hypothetical protein - conserved | transcript_product=hypothetical protein - conserved | location=LinJ.32:697034-697495(-) | prote	2	1.18404e+08	1.32132e+08	1.20539e+08	2.31423e+07	1.99209e+07	1.92361e+07	1.23692e+08	2.07664e+07	5.95633	2.57442	1.10401	8.90805e-06	0.000238026	Not Regulated
551	LINF_320023400	LINF_320023400	LINF_320023400-T1-p1 | transcript=LINF_320023400-T1 | gene=LINF_320023400 | organism=Leishmania_infantum_JPCM5 | gene_product=Phosphatidylethanolamine-binding protein - putative | transcript_product=Phosphatidylethanolamine-binding protein - putative | loc	15	1.69361e+09	2.6379e+09	2.60992e+09	2.12906e+09	2.23628e+09	1.47088e+09	2.31381e+09	1.94541e+09	1.18937	0.250199	-0.110398	0.422967	0.49801	Not Regulated
552	LINF_320023200	LINF_320023200	LINF_320023200-T1-p1 | transcript=LINF_320023200-T1 | gene=LINF_320023200 | organism=Leishmania_infantum_JPCM5 | gene_product=pumilio/PUF RNA binding protein 7 - putative | transcript_product=pumilio/PUF RNA binding protein 7 - putative | location=LinJ.32:	11	2.97569e+08	3.10769e+08	3.36255e+08	2.31643e+08	3.16781e+08	1.3985e+08	3.14865e+08	2.29425e+08	1.37241	0.456711	-0.00249621	0.158628	0.222524	Not Regulated
553	LINF_320023000	LINF_320023000	LINF_320023000-T1-p1 | transcript=LINF_320023000-T1 | gene=LINF_320023000 | organism=Leishmania_infantum_JPCM5 | gene_product=coatomer subunit epsilon | transcript_product=coatomer subunit epsilon | location=LinJ.32:674960-675931(-) | protein_length=323 |	6	1.62216e+08	1.36522e+08	1.3604e+08	5.57134e+07	3.94427e+07	6.69407e+07	1.44926e+08	5.40323e+07	2.68221	1.42342	0.502611	0.00140789	0.00692274	Not Regulated
554	LINF_320022300	LINF_320022300	LINF_320022300-T1-p1 | transcript=LINF_320022300-T1 | gene=LINF_320022300 | organism=Leishmania_infantum_JPCM5 | gene_product=hypothetical protein - conserved | transcript_product=hypothetical protein - conserved | location=LinJ.32:648910-652404(-) | prote	2	4.35115e+08	5.21671e+08	3.14336e+08	2.67803e+08	2.58082e+07	3.26843e+08	4.23707e+08	2.06818e+08	2.04869	1.0347	0.299504	0.151964	0.214924	Not Regulated
555	LINF_320020800	LINF_320020800	LINF_320020800-T1-p1 | transcript=LINF_320020800-T1 | gene=LINF_320020800 | organism=Leishmania_infantum_JPCM5 | gene_product=Metalloprotease M41 FtsH - putative | transcript_product=Metalloprotease M41 FtsH - putative | location=LinJ.32:589950-592100(-) |	21	8.32903e+08	4.53044e+08	9.93567e+08	9.41688e+08	7.25658e+08	1.07464e+09	7.59838e+08	9.13997e+08	0.831336	-0.266497	-0.380372	0.398192	0.473836	Not Regulated
556	LINF_320020500	LINF_320020500	LINF_320020500-T1-p1 | transcript=LINF_320020500-T1 | gene=LINF_320020500 | organism=Leishmania_infantum_JPCM5 | gene_product=hypothetical protein - conserved | transcript_product=hypothetical protein - conserved | location=LinJ.32:580040-581458(-) | prote	7	1.30799e+08	1.32695e+08	1.87233e+08	7.13045e+07	1.14071e+08	9.37237e+07	1.50242e+08	9.30332e+07	1.61493	0.691475	0.120168	0.0416981	0.0767633	Not Regulated
557	LINF_320020100	LINF_320020100	LINF_320020100-T1-p1 | transcript=LINF_320020100-T1 | gene=LINF_320020100 | organism=Leishmania_infantum_JPCM5 | gene_product=hypothetical protein - conserved | transcript_product=hypothetical protein - conserved | location=LinJ.32:563914-564357(-) | prote	4	6.4201e+08	7.20403e+08	5.09192e+08	3.91147e+08	3.40892e+08	3.54288e+08	6.23868e+08	3.62109e+08	1.72287	0.784817	0.168939	0.0101789	0.0275206	Not Regulated
558	LINF_320018500	LINF_320018500	LINF_320018500-T1-p1 | transcript=LINF_320018500-T1 | gene=LINF_320018500 | organism=Leishmania_infantum_JPCM5 | gene_product=RNA polymerase-like protein - putative | transcript_product=RNA polymerase-like protein - putative | location=LinJ.32:499712-50031	3	3.17837e+07	2.24591e+07	4.07685e+07	1.55269e+07	1.19293e+07	1.53037e+07	3.16704e+07	1.42533e+07	2.22198	1.15184	0.36071	0.00772322	0.0226214	Not Regulated
559	LINF_320017700	LINF_320017700	LINF_320017700-T1-p1 | transcript=LINF_320017700-T1 | gene=LINF_320017700 | organism=Leishmania_infantum_JPCM5 | gene_product=proteasome regulatory non-ATP-ase subunit - putative | transcript_product=proteasome regulatory non-ATP-ase subunit - putative | l	7	4.88363e+08	4.21162e+08	4.44871e+08	3.02448e+08	1.69062e+08	2.48522e+08	4.51465e+08	2.40011e+08	1.88102	0.911517	0.235139	0.0121811	0.0314625	Not Regulated
560	LINF_320016900	LINF_320016900	LINF_320016900-T1-p1 | transcript=LINF_320016900-T1 | gene=LINF_320016900 | organism=Leishmania_infantum_JPCM5 | gene_product=mitochondrial carrier protein-like protein | transcript_product=mitochondrial carrier protein-like protein | location=LinJ.32:4411	5	9.76407e+07	8.69714e+07	7.24774e+07	2.24889e+07	1.79513e+07	1.50857e+07	8.56965e+07	1.85086e+07	4.63008	2.21104	0.914138	9.88212e-05	0.00118647	Not Regulated
561	LINF_320016800	LINF_320016800	LINF_320016800-T1-p1 | transcript=LINF_320016800-T1 | gene=LINF_320016800 | organism=Leishmania_infantum_JPCM5 | gene_product=mitochondrial carrier protein - putative | transcript_product=mitochondrial carrier protein - putative | location=LinJ.32:439205-4	5	8.12367e+07	4.36878e+07	4.30975e+07	3.34915e+07	2.01803e+07	3.63942e+06	5.60073e+07	1.91037e+07	2.93175	1.55176	0.569666	0.0615996	0.104576	Not Regulated
562	LINF_320016700	LINF_320016700	LINF_320016700-T1-p1 | transcript=LINF_320016700-T1 | gene=LINF_320016700 | organism=Leishmania_infantum_JPCM5 | gene_product=exportin 1 - putative | transcript_product=exportin 1 - putative | location=LinJ.32:434680-437793(+) | protein_length=1037 | seque	2	1.26385e+07	8.95967e+06	1.32296e+07	1.18265e+07	1.29213e+06	8.08294e+06	1.16093e+07	7.06721e+06	1.64269	0.716064	0.133015	0.208587	0.276465	Not Regulated
563	LINF_320016600	LINF_320016600	LINF_320016600-T1-p1 | transcript=LINF_320016600-T1 | gene=LINF_320016600 | organism=Leishmania_infantum_JPCM5 | gene_product=HECT-domain (ubiquitin-transferase) - putative | transcript_product=HECT-domain (ubiquitin-transferase) - putative | location=LinJ	16	3.42886e+08	2.53557e+08	4.09011e+08	2.37555e+08	1.31997e+08	1.82516e+08	3.35152e+08	1.84022e+08	1.82125	0.864932	0.210799	0.0302023	0.0597593	Not Regulated
564	LINF_320016400	LINF_320016400	LINF_320016400-T1-p1 | transcript=LINF_320016400-T1 | gene=LINF_320016400 | organism=Leishmania_infantum_JPCM5 | gene_product=small nuclear ribonucleoprotein - putative | transcript_product=small nuclear ribonucleoprotein - putative | location=LinJ.32:4239	2	1.08559e+08	1.25276e+08	9.74611e+07	8.67601e+07	8.25504e+07	8.28964e+07	1.10432e+08	8.4069e+07	1.31359	0.393514	-0.0355165	0.0794341	0.12864	Not Regulated
565	LINF_320015700	LINF_320015700	LINF_320015700-T1-p1 | transcript=LINF_320015700-T1 | gene=LINF_320015700 | organism=Leishmania_infantum_JPCM5 | gene_product=chaperonin containing t-complex protein - putative | transcript_product=chaperonin containing t-complex protein - putative | locat	11	7.08282e+08	6.55041e+08	9.11316e+08	2.13147e+08	1.54537e+08	2.20423e+08	7.58213e+08	1.96036e+08	3.86773	1.95149	0.778523	0.000224135	0.0019425	Not Regulated
566	LINF_320015100	LINF_320015100	LINF_320015100-T1-p1 | transcript=LINF_320015100-T1 | gene=LINF_320015100 | organism=Leishmania_infantum_JPCM5 | gene_product=Staphylococcal nuclease homologue/Tudor domain containing protein - putative | transcript_product=Staphylococcal nuclease homologu	13	6.44242e+07	5.69291e+07	9.02401e+07	2.73133e+08	2.77779e+08	1.97374e+08	7.05311e+07	2.49428e+08	0.282771	-1.82229	-1.19327	0.000526853	0.00354598	Not Regulated
567	LINF_320014900	LINF_320014900	LINF_320014900-T1-p1 | transcript=LINF_320014900-T1 | gene=LINF_320014900 | organism=Leishmania_infantum_JPCM5 | gene_product=FAD dependent oxidoreductase - putative | transcript_product=FAD dependent oxidoreductase - putative | location=LinJ.32:351764-353	5	7.51407e+07	6.1834e+07	7.24183e+07	2.05991e+07	1.57372e+07	1.12214e+07	6.97977e+07	1.58526e+07	4.40293	2.13846	0.876217	0.000249842	0.00208899	Not Regulated
568	LINF_320014800	LINF_320014800	LINF_320014800-T1-p1 | transcript=LINF_320014800-T1 | gene=LINF_320014800 | organism=Leishmania_infantum_JPCM5 | gene_product=vacuolar proton-ATPase-like protein - putative | transcript_product=vacuolar proton-ATPase-like protein - putative | location=LinJ	3	8.31389e+07	4.63851e+07	1.43963e+08	2.37274e+07	1.21197e+07	3.2331e+07	9.11623e+07	2.2726e+07	4.01136	2.00409	0.806009	0.012217	0.0314625	Not Regulated
569	LINF_320013400	LINF_320013400	LINF_320013400-T1-p1 | transcript=LINF_320013400-T1 | gene=LINF_320013400 | organism=Leishmania_infantum_JPCM5 | gene_product=hypothetical protein - conserved | transcript_product=hypothetical protein - conserved | location=LinJ.32:276261-276758(+) | prote	2	4.42857e+07	2.77435e+07	4.56427e+07	1.70699e+06	1.29213e+06	1.68945e+06	3.9224e+07	1.56286e+06	25.0976	4.64948	2.18822	3.75186e-06	0.000142421	Up
570	LINF_320013300	LINF_320013300	LINF_320013300-T1-p1 | transcript=LINF_320013300-T1 | gene=LINF_320013300 | organism=Leishmania_infantum_JPCM5 | gene_product=protein kinase - putative | transcript_product=protein kinase - putative | location=LinJ.32:271277-274693(+) | protein_length=1138	2	1.10901e+08	1.09327e+08	1.10993e+08	1.72531e+08	1.91942e+08	8.16713e+07	1.10407e+08	1.48715e+08	0.742407	-0.429718	-0.465655	0.387554	0.462627	Not Regulated
571	LINF_320013000	LINF_320013000	LINF_320013000-T1-p1 | transcript=LINF_320013000-T1 | gene=LINF_320013000 | organism=Leishmania_infantum_JPCM5 | gene_product=RNA binding protein - putative | transcript_product=RNA binding protein - putative | location=LinJ.32:259700-260407(+) | protein_l	20	1.55441e+11	1.66614e+11	1.51552e+11	1.09394e+11	1.18894e+11	1.20787e+11	1.57869e+11	1.16358e+11	1.35675	0.440154	-0.0111471	0.0392682	0.0733572	Not Regulated
572	LINF_320012700	LINF_320012700	LINF_320012700-T1-p1 | transcript=LINF_320012700-T1 | gene=LINF_320012700 | organism=Leishmania_infantum_JPCM5 | gene_product=hypothetical protein - conserved | transcript_product=hypothetical protein - conserved | location=LinJ.32:250935-252380(+) | prote	2	6.93615e+06	5.51503e+06	9.173e+06	1.57236e+06	1.29213e+06	1.68945e+06	7.20806e+06	1.51798e+06	4.74846	2.24746	0.933168	0.00015575	0.00156409	Not Regulated
573	LINF_320012100	LINF_320012100	LINF_320012100-T1-p1 | transcript=LINF_320012100-T1 | gene=LINF_320012100 | organism=Leishmania_infantum_JPCM5 | gene_product=OSM3-like kinesin - putative | transcript_product=OSM3-like kinesin - putative | location=LinJ.32:229788-233141(+) | protein_lengt	3	1.59476e+08	2.38551e+08	2.70018e+08	1.39723e+08	1.55917e+08	6.60479e+07	2.22682e+08	1.20562e+08	1.84702	0.885202	0.22139	0.0612148	0.104202	Not Regulated
574	LINF_320011800	LINF_320011800	LINF_320011800-T1-p1 | transcript=LINF_320011800-T1 | gene=LINF_320011800 | organism=Leishmania_infantum_JPCM5 | gene_product=AKAP7 25 RNA ligase-like domain/2-5 RNA ligase superfamily - putative | transcript_product=AKAP7 25 RNA ligase-like domain/2	8	6.53848e+08	6.16686e+08	5.30063e+08	6.46626e+08	5.23265e+08	5.93892e+08	6.00199e+08	5.87928e+08	1.02087	0.0298018	-0.225556	0.881288	0.914535	Not Regulated
575	LINF_320011500	LINF_320011500	LINF_320011500-T1-p1 | transcript=LINF_320011500-T1 | gene=LINF_320011500 | organism=Leishmania_infantum_JPCM5 | gene_product=hypothetical protein - conserved | transcript_product=hypothetical protein - conserved | location=LinJ.32:214235-215365(+) | prote	5	2.66142e+08	2.37065e+08	2.60513e+08	1.32557e+08	1.38756e+07	1.30632e+07	2.54573e+08	5.31652e+07	4.78834	2.25953	0.939473	0.0157679	0.0378351	Not Regulated
576	LINF_320011000	LINF_320011000	LINF_320011000-T1-p1 | transcript=LINF_320011000-T1 | gene=LINF_320011000 | organism=Leishmania_infantum_JPCM5 | gene_product=ATP-dependent DEAD/H RNA helicase - putative | transcript_product=ATP-dependent DEAD/H RNA helicase - putative | location=LinJ.32:	6	3.87137e+07	4.26543e+07	4.16622e+07	4.8914e+07	8.60274e+07	6.85454e+07	4.10101e+07	6.78289e+07	0.604611	-0.725922	-0.620421	0.0367334	0.0697965	Not Regulated
577	LINF_320010600	LINF_320010600	LINF_320010600-T1-p1 | transcript=LINF_320010600-T1 | gene=LINF_320010600 | organism=Leishmania_infantum_JPCM5 | gene_product=hypothetical protein - conserved | transcript_product=hypothetical protein - conserved | location=LinJ.32:191017-191454(+) | prote	3	3.29674e+08	4.20453e+08	3.0697e+08	2.12093e+08	1.91909e+08	2.05011e+08	3.52366e+08	2.03005e+08	1.73575	0.795561	0.174553	0.00811676	0.0233418	Not Regulated
578	LINF_320010500	LINF_320010500	LINF_320010500-T1-p1 | transcript=LINF_320010500-T1 | gene=LINF_320010500 | organism=Leishmania_infantum_JPCM5 | gene_product=profilin - putative | transcript_product=profilin - putative | location=LinJ.32:187792-188244(+) | protein_length=150 | sequence_S	5	4.61659e+08	2.7157e+08	4.34062e+08	6.12353e+07	9.6811e+06	5.47748e+07	3.89097e+08	4.18971e+07	9.28697	3.21521	1.43882	0.00368963	0.0134883	Not Regulated
579	LINF_320009600	LINF_320009600	LINF_320009600-T1-p1 | transcript=LINF_320009600-T1 | gene=LINF_320009600 | organism=Leishmania_infantum_JPCM5 | gene_product=40S ribosomal protein S2 | transcript_product=40S ribosomal protein S2 | location=LinJ.32:168638-169432(-) | protein_length=264 |	26	1.01634e+11	1.12282e+11	9.59568e+10	7.80006e+10	7.36084e+10	9.26338e+10	1.03291e+11	8.14143e+10	1.26871	0.343361	-0.0617213	0.114377	0.17134	Not Regulated
580	LINF_320009500	LINF_320009500	LINF_320009500-T1-p1 | transcript=LINF_320009500-T1 | gene=LINF_320009500 | organism=Leishmania_infantum_JPCM5 | gene_product=Protein of unknown function (DUF1279) - putative | transcript_product=Protein of unknown function (DUF1279) - putative | location=	4	7.23268e+07	5.65215e+07	1.21007e+08	1.72882e+07	8.78898e+06	4.33617e+07	8.32852e+07	2.31463e+07	3.59821	1.84728	0.724074	0.018146	0.0413923	Not Regulated
581	LINF_320009400	LINF_320009400;LINF_240005200	LINF_320009400-T1-p1 | transcript=LINF_320009400-T1 | gene=LINF_320009400 | organism=Leishmania_infantum_JPCM5 | gene_product=60S ribosomal protein L17 - putative | transcript_product=60S ribosomal protein L17 - putative | location=LinJ.32:164482-164982(-)	10	1.36778e+10	1.06177e+10	1.20851e+10	6.76865e+09	7.53187e+09	9.48316e+09	1.21269e+10	7.92789e+09	1.52965	0.613198	0.0792683	0.0300041	0.0595066	Not Regulated
582	LINF_320009100	LINF_320009100	LINF_320009100-T1-p1 | transcript=LINF_320009100-T1 | gene=LINF_320009100 | organism=Leishmania_infantum_JPCM5 | gene_product=ATP-dependent RNA helicase - putative | transcript_product=ATP-dependent RNA helicase - putative | location=LinJ.32:154966-156810(	30	2.08854e+06	1.73511e+06	2.92473e+07	5.59362e+09	5.1219e+09	7.07377e+09	1.10236e+07	5.92977e+09	0.00185903	-9.07123	-4.98084	0.00011191	0.00127189	Down
583	LINF_320009000	LINF_320009000	LINF_320009000-T1-p1 | transcript=LINF_320009000-T1 | gene=LINF_320009000 | organism=Leishmania_infantum_JPCM5 | gene_product=19S proteasome non-atpase subunit 8 | transcript_product=19S proteasome non-atpase subunit 8 | location=LinJ.32:140705-141784(-) |	8	6.61002e+08	5.59845e+08	5.94339e+08	4.35417e+08	2.51813e+08	4.47712e+08	6.05062e+08	3.78314e+08	1.59937	0.677499	0.112866	0.0439666	0.080162	Not Regulated
584	LINF_320008800	LINF_320008800	LINF_320008800-T1-p1 | transcript=LINF_320008800-T1 | gene=LINF_320008800 | organism=Leishmania_infantum_JPCM5 | gene_product=Dynamin family/Root hair defective 3 GTP-binding protein (RHD3) - putative | transcript_product=Dynamin family/Root hair defective	12	4.03349e+08	1.70869e+08	2.28019e+08	3.10838e+08	1.65628e+08	2.05002e+08	2.67412e+08	2.27156e+08	1.17722	0.235381	-0.118141	0.655557	0.717145	Not Regulated
585	LINF_320007800	LINF_320007800	LINF_320007800-T1-p1 | transcript=LINF_320007800-T1 | gene=LINF_320007800 | organism=Leishmania_infantum_JPCM5 | gene_product=hypothetical protein - conserved | transcript_product=hypothetical protein - conserved | location=LinJ.32:96878-100786(-) | protei	6	2.25768e+07	1.69181e+07	1.71153e+07	2.28352e+08	2.50583e+08	9.10809e+07	1.88701e+07	1.90005e+08	0.0993134	-3.33187	-1.98202	0.000368193	0.00274051	Down
586	LINF_320007700	LINF_320007700	LINF_320007700-T1-p1 | transcript=LINF_320007700-T1 | gene=LINF_320007700 | organism=Leishmania_infantum_JPCM5 | gene_product=Serine/threonine-protein kinase Nek1-related - putative | transcript_product=Serine/threonine-protein kinase Nek1-related - putati	3	2.10323e+08	1.82341e+08	1.53424e+08	1.70699e+06	1.29213e+06	1.68945e+06	1.82029e+08	1.56286e+06	116.472	6.86384	3.34522	1.18457e-07	3.52379e-05	Up
587	LINF_320007400	LINF_320007400	LINF_320007400-T1-p1 | transcript=LINF_320007400-T1 | gene=LINF_320007400 | organism=Leishmania_infantum_JPCM5 | gene_product=dynein light chain - flagellar outer arm - putative | transcript_product=dynein light chain - flagellar outer arm - putative | loc	3	1.61838e+08	9.47842e+07	1.41924e+08	1.0838e+08	1.04294e+08	5.9332e+07	1.32849e+08	9.06686e+07	1.46521	0.551108	0.0468264	0.150688	0.213437	Not Regulated
588	LINF_320006800	LINF_320006800	LINF_320006800-T1-p1 | transcript=LINF_320006800-T1 | gene=LINF_320006800 | organism=Leishmania_infantum_JPCM5 | gene_product=U2 small nuclear ribonucleoprotein 40K - putative | transcript_product=U2 small nuclear ribonucleoprotein 40K - putative | locatio	2	4.38383e+07	4.2329e+07	4.10794e+07	2.37775e+07	2.49352e+07	2.00407e+07	4.24156e+07	2.29178e+07	1.85077	0.888124	0.222916	0.00271147	0.0109497	Not Regulated
589	LINF_320006400	LINF_320006400	LINF_320006400-T1-p1 | transcript=LINF_320006400-T1 | gene=LINF_320006400 | organism=Leishmania_infantum_JPCM5 | gene_product=Armadillo/beta-catenin-like repeat - putative | transcript_product=Armadillo/beta-catenin-like repeat - putative | location=LinJ.3	4	6.19491e+07	3.09294e+07	6.30177e+07	1.04014e+06	1.29213e+06	1.18481e+06	5.19654e+07	1.17236e+06	44.3255	5.47006	2.61698	4.70017e-06	0.000169102	Up
590	LINF_320005800	LINF_320005800	LINF_320005800-T1-p1 | transcript=LINF_320005800-T1 | gene=LINF_320005800 | organism=Leishmania_infantum_JPCM5 | gene_product=N-myristoyl transferase - putative | transcript_product=N-myristoyl transferase - putative | location=LinJ.32:24474-25739(-) | pro	6	6.48377e+07	1.07966e+08	8.52512e+07	5.86028e+07	4.39906e+07	9.34875e+07	8.60183e+07	6.53603e+07	1.31606	0.396228	-0.0340986	0.266542	0.337489	Not Regulated
591	LINF_320005500	LINF_320005500	LINF_320005500-T1-p1 | transcript=LINF_320005500-T1 | gene=LINF_320005500 | organism=Leishmania_infantum_JPCM5 | gene_product=protein transport protein SEC13 - putative | transcript_product=protein transport protein SEC13 - putative | location=LinJ.32:1892	16	1.71553e+09	1.75361e+09	1.38347e+09	1.67824e+09	1.89041e+09	2.39931e+09	1.61754e+09	1.98932e+09	0.813111	-0.298476	-0.397081	0.240073	0.309972	Not Regulated
592	LINF_320005100	LINF_320005100	LINF_320005100-T1-p1 | transcript=LINF_320005100-T1 | gene=LINF_320005100 | organism=Leishmania_infantum_JPCM5 | gene_product=nuclear segregation protein - putative | transcript_product=nuclear segregation protein - putative | location=LinJ.32:4565-6049(-)	9	5.99583e+08	6.08918e+08	6.18086e+08	3.41107e+08	3.86063e+08	4.415e+08	6.08862e+08	3.89557e+08	1.56296	0.644282	0.0955093	0.0123613	0.0317911	Not Regulated
593	LINF_320005000	LINF_320005000	LINF_320005000-T1-p1 | transcript=LINF_320005000-T1 | gene=LINF_320005000 | organism=Leishmania_infantum_JPCM5 | gene_product=hypothetical protein - conserved | transcript_product=hypothetical protein - conserved | location=LinJ.32:3218-3622(-) | protein_l	6	8.18834e+08	5.68987e+08	7.26646e+08	2.35969e+09	1.97513e+09	1.73816e+09	7.04822e+08	2.02433e+09	0.348176	-1.52211	-1.03643	0.000655007	0.00408948	Not Regulated
594	LINF_310040400	LINF_310040400	LINF_310040400-T1-p1 | transcript=LINF_310040400-T1 | gene=LINF_310040400 | organism=Leishmania_infantum_JPCM5 | gene_product=hypothetical protein - conserved | transcript_product=hypothetical protein - conserved | location=LinJ.31:1507841-1509124(-) | pro	3	5.23058e+07	3.1964e+07	4.19041e+07	1.70699e+06	1.36794e+06	1.96338e+06	4.2058e+07	1.67944e+06	25.0429	4.64633	2.18657	3.1493e-06	0.000129943	Up
595	LINF_310040300	LINF_310040300	LINF_310040300-T1-p1 | transcript=LINF_310040300-T1 | gene=LINF_310040300 | organism=Leishmania_infantum_JPCM5 | gene_product=methylcrotonoyl-coa carboxylase biotinylated subunitprotein-like protein | transcript_product=methylcrotonoyl-coa carboxylase biot	5	2.97809e+07	2.35275e+07	2.43686e+07	3.3088e+07	7.13611e+07	7.66763e+06	2.58923e+07	3.73723e+07	0.692822	-0.529443	-0.517761	0.973271	0.981024	Not Regulated
596	LINF_310038500	LINF_310038500	LINF_310038500-T1-p1 | transcript=LINF_310038500-T1 | gene=LINF_310038500 | organism=Leishmania_infantum_JPCM5 | gene_product=acetyl-CoA carboxylase - putative | transcript_product=acetyl-CoA carboxylase - putative | location=LinJ.31:1440729-1447235(-) | p	17	3.81966e+08	2.4973e+08	5.48751e+08	9.00419e+08	1.0668e+09	3.15745e+08	3.93482e+08	7.60988e+08	0.517067	-0.951576	-0.738324	0.180712	0.246756	Not Regulated
597	LINF_310038400	LINF_310038400	LINF_310038400-T1-p1 | transcript=LINF_310038400-T1 | gene=LINF_310038400 | organism=Leishmania_infantum_JPCM5 | gene_product=Repressor of differentiation kinase 2 - putative | transcript_product=Repressor of differentiation kinase 2 - putative | location=	4	1.9455e+08	1.16922e+08	2.11626e+08	1.42202e+07	1.29213e+06	2.3272e+07	1.74366e+08	1.29281e+07	13.4874	3.75354	1.72009	0.00720229	0.0215955	Not Regulated
598	LINF_310037700	LINF_310037700	LINF_310037700-T1-p1 | transcript=LINF_310037700-T1 | gene=LINF_310037700 | organism=Leishmania_infantum_JPCM5 | gene_product=nucleoporin (NUP54/57) - putative | transcript_product=nucleoporin (NUP54/57) - putative | location=LinJ.31:1417115-1418470(-) | p	16	8.9505e+08	1.22405e+09	9.53416e+08	1.7789e+09	1.77376e+09	2.14402e+09	1.02417e+09	1.89889e+09	0.539352	-0.8907	-0.706517	0.00560164	0.0178688	Not Regulated
599	LINF_310037200	LINF_310037200	LINF_310037200-T1-p1 | transcript=LINF_310037200-T1 | gene=LINF_310037200 | organism=Leishmania_infantum_JPCM5 | gene_product=ribosomal protein l7/l12-like protein | transcript_product=ribosomal protein l7/l12-like protein | location=LinJ.31:1406040-140667	3	6.16522e+08	7.31199e+08	5.57309e+08	2.97239e+08	3.71289e+08	3.46941e+08	6.3501e+08	3.3849e+08	1.87601	0.907667	0.233128	0.00446902	0.0153276	Not Regulated
600	LINF_310037100	LINF_310037100	LINF_310037100-T1-p1 | transcript=LINF_310037100-T1 | gene=LINF_310037100 | organism=Leishmania_infantum_JPCM5 | gene_product=hypothetical protein - conserved | transcript_product=hypothetical protein - conserved | location=LinJ.31:1404572-1405546(-) | pro	2	3.70358e+07	3.65459e+07	4.72942e+07	1.70699e+06	1.29213e+06	1.68945e+06	4.02919e+07	1.56286e+06	25.7809	4.68823	2.20847	9.43372e-07	7.78487e-05	Up
601	LINF_310036600	LINF_310036600	LINF_310036600-T1-p1 | transcript=LINF_310036600-T1 | gene=LINF_310036600 | organism=Leishmania_infantum_JPCM5 | gene_product=ADP-ribosylation factor - putative | transcript_product=ADP-ribosylation factor - putative | location=LinJ.31:1390101-1390637(-) |	8	9.98906e+08	6.03435e+08	9.52792e+08	2.32145e+08	1.11344e+08	2.1076e+08	8.51711e+08	1.8475e+08	4.61008	2.20479	0.910874	0.00108941	0.00571189	Not Regulated
602	LINF_310036000	LINF_310036000	LINF_310036000-T1-p1 | transcript=LINF_310036000-T1 | gene=LINF_310036000 | organism=Leishmania_infantum_JPCM5 | gene_product=Endoplasmic Reticulum-Golgi Intermediate Compartment (ERGIC)/Endoplasmic reticulum vesicle transporter - putative | transcript_pro	3	7.29306e+07	9.88268e+07	1.63654e+08	1.43506e+08	1.62186e+08	1.80173e+08	1.11804e+08	1.61955e+08	0.690338	-0.534625	-0.520468	0.119021	0.176486	Not Regulated
603	LINF_310035900	LINF_310035900	LINF_310035900-T1-p1 | transcript=LINF_310035900-T1 | gene=LINF_310035900 | organism=Leishmania_infantum_JPCM5 | gene_product=emp24/gp25L/p24 family/GOLD - putative | transcript_product=emp24/gp25L/p24 family/GOLD - putative | location=LinJ.31:1364228-1365	4	1.11638e+08	1.27156e+07	2.37401e+07	8.51303e+06	1.29213e+06	2.85385e+07	4.93647e+07	1.27812e+07	3.86228	1.94945	0.777461	0.145912	0.208207	Not Regulated
604	LINF_310034500	LINF_310034500	LINF_310034500-T1-p1 | transcript=LINF_310034500-T1 | gene=LINF_310034500 | organism=Leishmania_infantum_JPCM5 | gene_product=2-oxoglutarate dehydrogenase - e3 component - lipoamidedehydrogenase-like protein | transcript_product=2-oxoglutarate dehydrogenas	4	4.49094e+07	1.68066e+08	1.58104e+08	2.30529e+07	1.86339e+07	5.98978e+07	1.23693e+08	3.38615e+07	3.65291	1.86905	0.735448	0.038284	0.0720863	Not Regulated
605	LINF_310034000	LINF_310034000	LINF_310034000-T1-p1 | transcript=LINF_310034000-T1 | gene=LINF_310034000 | organism=Leishmania_infantum_JPCM5 | gene_product=TerD domain containing protein - putative | transcript_product=TerD domain containing protein - putative | location=LinJ.31:130570	2	4.06796e+06	3.55822e+06	8.31206e+06	1.21818e+07	1.61271e+07	1.67931e+07	5.31275e+06	1.5034e+07	0.353382	-1.5007	-1.02524	0.00576716	0.0182131	Not Regulated
606	LINF_310033900	LINF_310033900	LINF_310033900-T1-p1 | transcript=LINF_310033900-T1 | gene=LINF_310033900 | organism=Leishmania_infantum_JPCM5 | gene_product=ubiquinol-cytochrome-c reductase-like protein | transcript_product=ubiquinol-cytochrome-c reductase-like protein | location=LinJ.3	5	1.40584e+09	9.01066e+08	1.10654e+09	1.41318e+09	1.21014e+09	1.28661e+09	1.13782e+09	1.30331e+09	0.87302	-0.195914	-0.343492	0.378656	0.453431	Not Regulated
607	LINF_310031800	LINF_310031800	LINF_310031800-T1-p1 | transcript=LINF_310031800-T1 | gene=LINF_310031800 | organism=Leishmania_infantum_JPCM5 | gene_product=Symplekin tight junction protein C terminal - putative | transcript_product=Symplekin tight junction protein C terminal - putative	4	8.29854e+07	6.01004e+07	1.04446e+08	2.7253e+07	1.72628e+07	2.59547e+07	8.25106e+07	2.34902e+07	3.51255	1.81252	0.705912	0.00115614	0.00599548	Not Regulated
608	LINF_310031300	LINF_310031300	LINF_310031300-T1-p1 | transcript=LINF_310031300-T1 | gene=LINF_310031300 | organism=Leishmania_infantum_JPCM5 | gene_product=3-nucleotidase/nuclease precursor - putative | transcript_product=3-nucleotidase/nuclease precursor - putative | location=LinJ.3	5	3.20766e+07	1.0826e+07	4.1835e+07	3.19108e+07	3.41881e+07	5.12647e+07	2.82458e+07	3.91212e+07	0.722009	-0.469912	-0.486656	0.284867	0.355332	Not Regulated
609	LINF_310031100	LINF_310031100	LINF_310031100-T1-p1 | transcript=LINF_310031100-T1 | gene=LINF_310031100 | organism=Leishmania_infantum_JPCM5 | gene_product=phosphatidylethanolaminen-methyltransferase-lik e protein | transcript_product=phosphatidylethanolaminen-methyltransferase-lik e p	5	2.85812e+08	1.63349e+08	2.44633e+08	1.52358e+08	1.53273e+08	1.71118e+08	2.31265e+08	1.58916e+08	1.45526	0.541277	0.0416895	0.100934	0.155245	Not Regulated
610	LINF_310031000	LINF_310031000	LINF_310031000-T1-p1 | transcript=LINF_310031000-T1 | gene=LINF_310031000 | organism=Leishmania_infantum_JPCM5 | gene_product=ADP-ribosylation factor - putative | transcript_product=ADP-ribosylation factor - putative | location=LinJ.31:1172682-1173230(-) |	7	4.57634e+08	2.52882e+08	3.93332e+08	7.79223e+07	3.67381e+06	2.21631e+07	3.67949e+08	3.45864e+07	10.6385	3.41123	1.54124	0.0086303	0.0245214	Not Regulated
611	LINF_310030700	LINF_310030700;LINF_310031500	LINF_310030700-T1-p1 | transcript=LINF_310030700-T1 | gene=LINF_310030700 | organism=Leishmania_infantum_JPCM5 | gene_product=3 -2-trans-enoyl-CoA isomerase - mitochondrial precursor - putative | transcript_product=3 -2-trans-enoyl-CoA isomerase - mitochon	8	1.09097e+09	6.48218e+08	9.33782e+08	1.74769e+08	7.75618e+07	1.3965e+08	8.90992e+08	1.3066e+08	6.81915	2.76959	1.20598	0.000364155	0.00272113	Not Regulated
612	LINF_310029900	LINF_310029900	LINF_310029900-T1-p1 | transcript=LINF_310029900-T1 | gene=LINF_310029900 | organism=Leishmania_infantum_JPCM5 | gene_product=ARM-like helical domain-containing protein | transcript_product=ARM-like helical domain-containing protein | location=LinJ.31:1104	13	2.47729e+08	1.02356e+08	2.00683e+08	1.19901e+07	3.7439e+06	4.2647e+07	1.83589e+08	1.94603e+07	9.43403	3.23787	1.45066	0.00656171	0.0200549	Not Regulated
613	LINF_310029700	LINF_310029700	LINF_310029700-T1-p1 | transcript=LINF_310029700-T1 | gene=LINF_310029700 | organism=Leishmania_infantum_JPCM5 | gene_product=prostaglandin f2-alpha synthase/D-arabinose dehydrogenase | transcript_product=prostaglandin f2-alpha synthase/D-arabinose dehydro	6	5.72112e+07	1.56358e+08	1.45044e+08	2.45072e+08	1.51211e+08	1.98972e+08	1.19538e+08	1.98418e+08	0.602453	-0.731078	-0.623115	0.115427	0.171963	Not Regulated
614	LINF_310028800	LINF_310028800	LINF_310028800-T1-p1 | transcript=LINF_310028800-T1 | gene=LINF_310028800 | organism=Leishmania_infantum_JPCM5 | gene_product=hypothetical protein - conserved | transcript_product=hypothetical protein - conserved | location=LinJ.31:1052207-1054513(-) | pro	3	4.65854e+07	1.87925e+07	2.7997e+07	3.20242e+07	1.19126e+07	3.6001e+07	3.11249e+07	2.66459e+07	1.16809	0.224156	-0.124006	0.63074	0.696879	Not Regulated
615	LINF_310028300	LINF_310028300;LINF_310026800;LINF_090015200;LINF_360043900	LINF_310028300-T1-p1 | transcript=LINF_310028300-T1 | gene=LINF_310028300 | organism=Leishmania_infantum_JPCM5 | gene_product=ubiquitin-fusion protein | transcript_product=ubiquitin-fusion protein | location=LinJ.31:1033618-1034004(-) | protein_length=128	8	5.83501e+09	6.20311e+09	6.30567e+09	3.99547e+09	4.21756e+09	4.06436e+09	6.11459e+09	4.09246e+09	1.49411	0.579287	0.0615495	0.0124645	0.0318873	Not Regulated
616	LINF_310028200	LINF_310028200;LINF_310026700	LINF_310028200-T1-p1 | transcript=LINF_310028200-T1 | gene=LINF_310028200 | organism=Leishmania_infantum_JPCM5 | gene_product=peptidase m20/m25/m40 family-like protein | transcript_product=peptidase m20/m25/m40 family-like protein | location=LinJ.31:103148	3	1.1398e+07	1.2361e+07	7.24885e+06	2.31874e+07	4.46824e+06	2.79336e+07	1.03359e+07	1.85298e+07	0.557802	-0.842176	-0.681163	0.526567	0.598099	Not Regulated
617	LINF_310027400	LINF_310027400	LINF_310027400-T1-p1 | transcript=LINF_310027400-T1 | gene=LINF_310027400 | organism=Leishmania_infantum_JPCM5 | gene_product=tryparedoxin 3 - putative | transcript_product=tryparedoxin 3 - putative | location=LinJ.31:1001467-1002027(-) | protein_length=18	7	1.00728e+09	9.84542e+08	7.54939e+08	6.1975e+08	3.67772e+08	2.00752e+08	9.15586e+08	3.96091e+08	2.31155	1.20886	0.390502	0.022637	0.0480057	Not Regulated
618	LINF_310026600	LINF_310026600;LINF_310026500	LINF_310026600-T1-p1 | transcript=LINF_310026600-T1 | gene=LINF_310026600 | organism=Leishmania_infantum_JPCM5 | gene_product=mannosyltransferase-like protein | transcript_product=mannosyltransferase-like protein | location=LinJ.31:962901-965474(-) | prote	3	2.02621e+07	3.49259e+07	3.66521e+07	3.40094e+07	3.48957e+07	2.47223e+07	3.06134e+07	3.12091e+07	0.980911	-0.027806	-0.255656	0.85387	0.891935	Not Regulated
619	LINF_310025250	LINF_310025250;LINF_310025300;LINF_310025600;LINF_310025550	LINF_310025250-T1-p1 | transcript=LINF_310025250-T1 | gene=LINF_310025250 | organism=Leishmania_infantum_JPCM5 | gene_product=amino acid permease - putative | transcript_product=amino acid permease - putative | location=LinJ.31:881995-883812(-) | protein_l	2	1.65026e+07	4.85207e+07	1.60957e+07	1.24899e+07	9.3901e+06	9.16167e+06	2.70397e+07	1.03472e+07	2.61323	1.38583	0.482969	0.0484702	0.0863967	Not Regulated
620	LINF_310024900	LINF_310024900	LINF_310024900-T1-p1 | transcript=LINF_310024900-T1 | gene=LINF_310024900 | organism=Leishmania_infantum_JPCM5 | gene_product=nucleosome assembly protein-like protein | transcript_product=nucleosome assembly protein-like protein | location=LinJ.31:853926-8	9	1.57324e+08	3.00614e+08	3.62231e+08	5.39591e+08	6.49325e+08	6.94036e+08	2.7339e+08	6.27651e+08	0.435576	-1.199	-0.867605	0.0120187	0.0312058	Not Regulated
621	LINF_310024400	LINF_310024400	LINF_310024400-T1-p1 | transcript=LINF_310024400-T1 | gene=LINF_310024400 | organism=Leishmania_infantum_JPCM5 | gene_product=hypothetical protein - conserved | transcript_product=hypothetical protein - conserved | location=LinJ.31:830985-833018(-) | prote	2	1.1401e+07	1.54152e+07	9.77798e+06	1.35508e+07	2.02418e+07	1.58204e+07	1.2198e+07	1.65377e+07	0.737592	-0.439106	-0.470559	0.146125	0.208217	Not Regulated
622	LINF_310023900	LINF_310023900	LINF_310023900-T1-p1 | transcript=LINF_310023900-T1 | gene=LINF_310023900 | organism=Leishmania_infantum_JPCM5 | gene_product=MYND finger containing protein - putative | transcript_product=MYND finger containing protein - putative | location=LinJ.31:819275	5	2.78598e+07	5.07891e+07	5.48417e+07	1.72069e+07	7.64644e+07	1.20996e+08	4.44969e+07	7.15558e+07	0.621848	-0.685366	-0.59923	0.669179	0.730783	Not Regulated
623	LINF_310023800	LINF_310023800;LINF_310023700;LINF_310023600	LINF_310023800-T1-p1 | transcript=LINF_310023800-T1 | gene=LINF_310023800 | organism=Leishmania_infantum_JPCM5 | gene_product=3-ketoacyl-CoA thiolase-like protein - putative | transcript_product=3-ketoacyl-CoA thiolase-like protein - putative | location=Li	13	9.73856e+08	7.0677e+08	9.22582e+08	3.22821e+08	1.49956e+08	4.83376e+08	8.67736e+08	3.18718e+08	2.72259	1.44498	0.513872	0.014048	0.0345377	Not Regulated
624	LINF_310023200	LINF_310023200	LINF_310023200-T1-p1 | transcript=LINF_310023200-T1 | gene=LINF_310023200 | organism=Leishmania_infantum_JPCM5 | gene_product=hypothetical protein - conserved | transcript_product=hypothetical protein - conserved | location=LinJ.31:802516-803076(-) | prote	8	7.79675e+08	6.44762e+08	6.75798e+08	5.33419e+08	4.60983e+08	4.69926e+08	7.00078e+08	4.88109e+08	1.43427	0.520312	0.0307355	0.029813	0.0592513	Not Regulated
625	LINF_310023000	LINF_310023000	LINF_310023000-T1-p1 | transcript=LINF_310023000-T1 | gene=LINF_310023000 | organism=Leishmania_infantum_JPCM5 | gene_product=cytochrome c oxidase VIII (COX VIII) - putative | transcript_product=cytochrome c oxidase VIII (COX VIII) - putative | location=Li	7	1.27302e+09	1.13725e+09	1.19793e+09	3.40425e+09	2.69348e+09	2.78247e+09	1.20273e+09	2.96006e+09	0.40632	-1.29931	-0.920016	0.000504084	0.00344155	Not Regulated
626	LINF_310022900	LINF_310022900	LINF_310022900-T1-p1 | transcript=LINF_310022900-T1 | gene=LINF_310022900 | organism=Leishmania_infantum_JPCM5 | gene_product=hypothetical protein - conserved | transcript_product=hypothetical protein - conserved | location=LinJ.31:797833-798801(-) | prote	7	6.67558e+08	8.05162e+08	6.24772e+08	5.67803e+08	5.19498e+08	6.21555e+08	6.99164e+08	5.69619e+08	1.22742	0.295635	-0.0866584	0.183924	0.250601	Not Regulated
627	LINF_310022800	LINF_310022800	LINF_310022800-T1-p1 | transcript=LINF_310022800-T1 | gene=LINF_310022800 | organism=Leishmania_infantum_JPCM5 | gene_product=Mitochondrial ribosomal protein L51 / S25 / CI-B8 domain containing protein - putative | transcript_product=Mitochondrial ribosoma	16	1.81079e+09	1.8529e+09	1.53892e+09	1.4743e+09	1.28289e+09	1.44836e+09	1.7342e+09	1.40185e+09	1.23708	0.306941	-0.0807506	0.144747	0.206719	Not Regulated
628	LINF_310021100	LINF_310021100	LINF_310021100-T1-p1 | transcript=LINF_310021100-T1 | gene=LINF_310021100 | organism=Leishmania_infantum_JPCM5 | gene_product=pentamidine resistance protein 1 | transcript_product=pentamidine resistance protein 1 | location=LinJ.31:666106-671526(-) | prote	2	1.41391e+07	1.20491e+07	1.50393e+07	1.66419e+06	869835	1.68945e+06	1.37425e+07	1.40782e+06	9.76153	3.28711	1.47638	5.37208e-05	0.000766632	Not Regulated
629	LINF_310019400	LINF_310019400;LINF_310019600	LINF_310019400-T1-p1 | transcript=LINF_310019400-T1 | gene=LINF_310019400 | organism=Leishmania_infantum_JPCM5 | gene_product=pentamidine resistance protein 1 | transcript_product=pentamidine resistance protein 1 | location=LinJ.31:526979-532018(-) | prote	9	4.20168e+07	3.95235e+07	9.63423e+07	4.05138e+07	3.62118e+07	6.03836e+07	5.92942e+07	4.57031e+07	1.29738	0.375601	-0.0448763	0.527078	0.598322	Not Regulated
630	LINF_310018700	LINF_310018700	LINF_310018700-T1-p1 | transcript=LINF_310018700-T1 | gene=LINF_310018700 | organism=Leishmania_infantum_JPCM5 | gene_product=Pyrophosphate-energized vacuolar membrane proton pump 1 - putative | transcript_product=Pyrophosphate-energized vacuolar membrane	23	1.251e+09	1.56887e+09	2.60758e+09	3.29305e+09	2.92362e+09	2.83133e+09	1.80915e+09	3.016e+09	0.599852	-0.737322	-0.626377	0.0422604	0.0775728	Not Regulated
631	LINF_310017800	LINF_310017800	LINF_310017800-T1-p1 | transcript=LINF_310017800-T1 | gene=LINF_310017800 | organism=Leishmania_infantum_JPCM5 | gene_product=monoglyceride lipase - putative | transcript_product=monoglyceride lipase - putative | location=LinJ.31:462787-463722(-) | protein	9	7.88952e+08	5.487e+08	7.73282e+08	2.58861e+08	2.07715e+08	4.07743e+08	7.03644e+08	2.9144e+08	2.41437	1.27165	0.423308	0.006814	0.0205612	Not Regulated
632	LINF_310017500	LINF_310017500	LINF_310017500-T1-p1 | transcript=LINF_310017500-T1 | gene=LINF_310017500 | organism=Leishmania_infantum_JPCM5 | gene_product=emp24/gp25L/p24 family/GOLD - putative | transcript_product=emp24/gp25L/p24 family/GOLD - putative | location=LinJ.31:454185-45481	3	4.09606e+07	3.32654e+07	4.6201e+07	1.70699e+06	3.55766e+06	4.24526e+07	4.01423e+07	1.59058e+07	2.52376	1.33557	0.456709	0.0684339	0.113936	Not Regulated
633	LINF_310017400	LINF_310017400	LINF_310017400-T1-p1 | transcript=LINF_310017400-T1 | gene=LINF_310017400 | organism=Leishmania_infantum_JPCM5 | gene_product=emp24/gp25L/p24 family/GOLD - putative | transcript_product=emp24/gp25L/p24 family/GOLD - putative | location=LinJ.31:452575-45322	6	3.64648e+08	2.02605e+08	2.25823e+08	2.07115e+08	1.41849e+08	2.04585e+08	2.64359e+08	1.84516e+08	1.43271	0.518749	0.0299184	0.162585	0.227236	Not Regulated
634	LINF_310016700	LINF_310016700	LINF_310016700-T1-p1 | transcript=LINF_310016700-T1 | gene=LINF_310016700 | organism=Leishmania_infantum_JPCM5 | gene_product=hypothetical protein - conserved | transcript_product=hypothetical protein - conserved | location=LinJ.31:431588-433216(-) | prote	4	4.26745e+07	3.19719e+07	7.5923e+06	1.70699e+06	1.29213e+06	1.68945e+06	2.74129e+07	1.56286e+06	17.5402	4.1326	1.91815	0.00142686	0.00697983	Not Regulated
635	LINF_310016200	LINF_310016200	LINF_310016200-T1-p1 | transcript=LINF_310016200-T1 | gene=LINF_310016200 | organism=Leishmania_infantum_JPCM5 | gene_product=hypothetical protein - conserved | transcript_product=hypothetical protein - conserved | location=LinJ.31:395357-397612(-) | prote	15	1.57982e+08	2.14774e+08	2.07303e+08	5.07135e+08	5.5495e+08	3.46314e+08	1.93353e+08	4.69466e+08	0.411857	-1.27979	-0.909814	0.00323552	0.0123562	Not Regulated
636	LINF_310016000	LINF_310016000	LINF_310016000-T1-p1 | transcript=LINF_310016000-T1 | gene=LINF_310016000 | organism=Leishmania_infantum_JPCM5 | gene_product=hypothetical protein - conserved | transcript_product=hypothetical protein - conserved | location=LinJ.31:388726-389985(-) | prote	6	1.20506e+08	3.83133e+08	3.1934e+08	1.43998e+08	1.40777e+08	1.4193e+08	2.74326e+08	1.42235e+08	1.92869	0.94762	0.254003	0.139627	0.201224	Not Regulated
637	LINF_310015900	LINF_310015900	LINF_310015900-T1-p1 | transcript=LINF_310015900-T1 | gene=LINF_310015900 | organism=Leishmania_infantum_JPCM5 | gene_product=hypothetical protein - conserved | transcript_product=hypothetical protein - conserved | location=LinJ.31:385465-387777(-) | prote	3	4.45029e+07	3.7254e+07	5.66302e+07	1.70699e+06	1.29213e+06	1.68945e+06	4.6129e+07	1.56286e+06	29.5158	4.88342	2.31045	1.38483e-06	8.21376e-05	Up
638	LINF_310015400	LINF_310015400;LINF_310015200;LINF_310015000;LINF_310015600	LINF_310015400-T1-p1 | transcript=LINF_310015400-T1 | gene=LINF_310015400 | organism=Leishmania_infantum_JPCM5 | gene_product=sodium stibogluconate resistance protein - putative | transcript_product=sodium stibogluconate resistance protein - putative | loc	17	1.69919e+09	1.37558e+09	1.55797e+09	2.83701e+08	2.81803e+08	2.26136e+08	1.54425e+09	2.6388e+08	5.85209	2.54895	1.0907	1.67832e-05	0.000353939	Not Regulated
639	LINF_310012500	LINF_310012500	LINF_310012500-T1-p1 | transcript=LINF_310012500-T1 | gene=LINF_310012500 | organism=Leishmania_infantum_JPCM5 | gene_product=C2 domain containing protein - putative | transcript_product=C2 domain containing protein - putative | location=LinJ.31:245815-246	2	2.4451e+07	2.02504e+07	1.57391e+07	1.70699e+06	1.29213e+06	1.68945e+06	2.01468e+07	1.56286e+06	12.891	3.68829	1.686	7.65838e-06	0.000227119	Not Regulated
640	LINF_310012100	LINF_310012100	LINF_310012100-T1-p1 | transcript=LINF_310012100-T1 | gene=LINF_310012100 | organism=Leishmania_infantum_JPCM5 | gene_product=mitochondrial RNA binding protein - putative | transcript_product=mitochondrial RNA binding protein - putative | location=LinJ.31:	7	5.38622e+07	5.54228e+07	7.03668e+07	7.41347e+07	5.78954e+07	9.98266e+07	5.98839e+07	7.72856e+07	0.77484	-0.36803	-0.433422	0.247643	0.3178	Not Regulated
641	LINF_310012000	LINF_310012000	LINF_310012000-T1-p1 | transcript=LINF_310012000-T1 | gene=LINF_310012000 | organism=Leishmania_infantum_JPCM5 | gene_product=mitochondrial RNA binding complex 1 subunit - putative | transcript_product=mitochondrial RNA binding complex 1 subunit - putative	4	8.44372e+06	6.50875e+06	9.23563e+06	2.92553e+07	1.94329e+07	1.21877e+07	8.0627e+06	2.02919e+07	0.397335	-1.33157	-0.936872	0.014515	0.0352745	Not Regulated
642	LINF_310011600	LINF_310011600	LINF_310011600-T1-p1 | transcript=LINF_310011600-T1 | gene=LINF_310011600 | organism=Leishmania_infantum_JPCM5 | gene_product=C-5 sterol desaturase - putative | transcript_product=C-5 sterol desaturase - putative | location=LinJ.31:215072-215896(-) | prote	2	7.04037e+07	6.08591e+07	9.96219e+07	7.83318e+07	8.43562e+07	6.74202e+07	7.69616e+07	7.67027e+07	1.00337	0.00485994	-0.238588	0.937001	0.95563	Not Regulated
643	LINF_310010600	LINF_310010600	LINF_310010600-T1-p1 | transcript=LINF_310010600-T1 | gene=LINF_310010600 | organism=Leishmania_infantum_JPCM5 | gene_product=CCCH zinc finger in TRM13 protein/U11-48K-like CHHC zinc finger/Methyltransferase TRM13 - putative | transcript_product=CCCH zinc	2	8.24434e+06	6.4098e+06	5.16869e+06	1.70699e+06	1.29213e+06	1.68945e+06	6.60761e+06	1.56286e+06	4.2279	2.07994	0.84564	0.00021222	0.00187346	Not Regulated
644	LINF_310009700	LINF_310009700	LINF_310009700-T1-p1 | transcript=LINF_310009700-T1 | gene=LINF_310009700 | organism=Leishmania_infantum_JPCM5 | gene_product=cytoskeleton-associated protein CAP5.5 - putative | transcript_product=cytoskeleton-associated protein CAP5.5 - putative | locatio	5	1.6956e+08	1.60929e+08	2.15493e+08	2.93907e+07	1.29213e+06	1.68945e+06	1.81994e+08	1.07908e+07	16.8657	4.07602	1.88859	0.00438642	0.0152201	Not Regulated
645	LINF_310007400	LINF_310007400	LINF_310007400-T1-p1 | transcript=LINF_310007400-T1 | gene=LINF_310007400 | organism=Leishmania_infantum_JPCM5 | gene_product=hypothetical protein - conserved | transcript_product=hypothetical protein - conserved | location=LinJ.31:58006-58629(-) | protein	2	2.33042e+07	1.85639e+07	2.80805e+06	1.67041e+06	1.29213e+06	2.77348e+06	1.48921e+07	1.91201e+06	7.78871	2.96138	1.30619	0.0264245	0.05409	Not Regulated
646	LINF_310007100	LINF_310007100	LINF_310007100-T1-p1 | transcript=LINF_310007100-T1 | gene=LINF_310007100 | organism=Leishmania_infantum_JPCM5 | gene_product=WD repeat protein | transcript_product=WD repeat protein | location=LinJ.31:52298-53644(-) | protein_length=448 | sequence_SO=chro	13	1.07364e+09	1.29295e+09	1.29588e+09	9.59843e+08	1.10322e+09	1.37325e+09	1.22082e+09	1.14544e+09	1.06581	0.0919538	-0.193081	0.651832	0.716373	Not Regulated
647	LINF_310007000	LINF_310007000	LINF_310007000-T1-p1 | transcript=LINF_310007000-T1 | gene=LINF_310007000 | organism=Leishmania_infantum_JPCM5 | gene_product=nucleolar protein - putative | transcript_product=nucleolar protein - putative | location=LinJ.31:49638-51524(-) | protein_length=	12	1.08828e+08	2.2252e+08	1.66506e+08	4.65214e+08	5.73865e+08	2.14811e+08	1.65951e+08	4.17963e+08	0.397048	-1.33261	-0.937417	0.0346159	0.0667693	Not Regulated
648	LINF_310006300	LINF_310006300	LINF_310006300-T1-p1 | transcript=LINF_310006300-T1 | gene=LINF_310006300 | organism=Leishmania_infantum_JPCM5 | gene_product=hypothetical protein - conserved | transcript_product=hypothetical protein - conserved | location=LinJ.31:33994-36471(-) | protein	2	1.63213e+09	7.77749e+08	6.07533e+08	5.31502e+08	3.8149e+08	5.91176e+08	1.0058e+09	5.0139e+08	2.00603	1.00434	0.283642	0.0791748	0.128439	Not Regulated
649	LINF_310006100	LINF_310006100	LINF_310006100-T1-p1 | transcript=LINF_310006100-T1 | gene=LINF_310006100 | organism=Leishmania_infantum_JPCM5 | gene_product=intergrin alpha chain protein - putative | transcript_product=intergrin alpha chain protein - putative | location=LinJ.31:30321-32	5	1.29683e+08	1.0243e+08	9.76528e+07	4.23614e+07	4.87248e+07	4.65022e+07	1.09922e+08	4.58628e+07	2.39676	1.26109	0.41779	0.000807122	0.00460035	Not Regulated
650	LINF_310006000	LINF_310006000	LINF_310006000-T1-p1 | transcript=LINF_310006000-T1 | gene=LINF_310006000 | organism=Leishmania_infantum_JPCM5 | gene_product=hypothetical protein | transcript_product=hypothetical protein | location=LinJ.31:29481-29732(-) | protein_length=83 | sequence_SO	2	1.11349e+08	1.26154e+08	9.47912e+07	6.27106e+07	9.52811e+07	3.86192e+07	1.10765e+08	6.5537e+07	1.69011	0.757118	0.154466	0.0617144	0.104584	Not Regulated
651	LINF_310005700	LINF_310005700	LINF_310005700-T1-p1 | transcript=LINF_310005700-T1 | gene=LINF_310005700 | organism=Leishmania_infantum_JPCM5 | gene_product=hypothetical protein - conserved | transcript_product=hypothetical protein - conserved | location=LinJ.31:24674-25369(-) | protein	4	3.84517e+08	3.66539e+08	4.28914e+08	6.04585e+08	8.71498e+08	7.90902e+08	3.93323e+08	7.55662e+08	0.520502	-0.942025	-0.733334	0.00520988	0.0169321	Not Regulated
652	LINF_310005400	LINF_310005400	LINF_310005400-T1-p1 | transcript=LINF_310005400-T1 | gene=LINF_310005400 | organism=Leishmania_infantum_JPCM5 | gene_product=cyclophilin 5 - putative | transcript_product=cyclophilin 5 - putative | location=LinJ.31:18112-18801(-) | protein_length=229 | se	2	1.08968e+07	1.14041e+07	1.46481e+07	1.2776e+07	1.33851e+07	7.92619e+06	1.23163e+07	1.13624e+07	1.08395	0.116303	-0.180359	0.629513	0.696686	Not Regulated
653	LINF_300043100	LINF_300043100	LINF_300043100-T1-p1 | transcript=LINF_300043100-T1 | gene=LINF_300043100 | organism=Leishmania_infantum_JPCM5 | gene_product=60S acidic ribosomal protein P2 - putative | transcript_product=60S acidic ribosomal protein P2 - putative | location=LinJ.30:1350	15	4.5042e+10	5.02015e+10	4.81756e+10	2.99949e+10	3.61678e+10	3.1926e+10	4.78063e+10	3.26962e+10	1.46214	0.548078	0.0452432	0.0211385	0.0456958	Not Regulated
654	LINF_300042700	LINF_300042700	LINF_300042700-T1-p1 | transcript=LINF_300042700-T1 | gene=LINF_300042700 | organism=Leishmania_infantum_JPCM5 | gene_product=Protein of unknown function (DUF3808)/Tetratricopeptide repeat - putative | transcript_product=Protein of unknown function (DUF380	4	5.63543e+07	2.97428e+07	5.32983e+07	7.39741e+06	1.29213e+06	1.4469e+07	4.64651e+07	7.71953e+06	6.01917	2.58956	1.11192	0.0151132	0.0364021	Not Regulated
655	LINF_300042600	LINF_300042600	LINF_300042600-T1-p1 | transcript=LINF_300042600-T1 | gene=LINF_300042600 | organism=Leishmania_infantum_JPCM5 | gene_product=hypothetical protein - conserved | transcript_product=hypothetical protein - conserved | location=LinJ.30:1330964-1332292(+) | pro	3	4.63672e+07	8.77099e+07	6.82718e+07	1.17192e+07	6.81202e+06	76298500	6.74496e+07	3.16099e+07	2.13381	1.09343	0.330191	0.0945347	0.147434	Not Regulated
656	LINF_300042300	LINF_300042300;LINF_350024000	LINF_300042300-T1-p1 | transcript=LINF_300042300-T1 | gene=LINF_300042300 | organism=Leishmania_infantum_JPCM5 | gene_product=ribosomal protein L15 - putative | transcript_product=ribosomal protein L15 - putative | location=LinJ.30:1326298-1326912(+) | pro	10	2.99154e+10	3.13178e+10	2.73997e+10	1.76866e+10	1.76204e+10	1.98382e+10	2.95443e+10	1.83817e+10	1.60726	0.684607	0.116579	0.00776065	0.0226611	Not Regulated
657	LINF_300041800	LINF_300041800	LINF_300041800-T1-p1 | transcript=LINF_300041800-T1 | gene=LINF_300041800 | organism=Leishmania_infantum_JPCM5 | gene_product=ATP synthase - epsilon chain - putative | transcript_product=ATP synthase - epsilon chain - putative | location=LinJ.30:1310910-13	12	1.10034e+10	8.28736e+09	1.04113e+10	1.68205e+10	1.76104e+10	2.06637e+10	9.90068e+09	1.83649e+10	0.53911	-0.891349	-0.706856	0.00498416	0.0164521	Not Regulated
658	LINF_300041700	LINF_300041700	LINF_300041700-T1-p1 | transcript=LINF_300041700-T1 | gene=LINF_300041700 | organism=Leishmania_infantum_JPCM5 | gene_product=40S ribosomal protein S14 | transcript_product=40S ribosomal protein S14 | location=LinJ.30:1309604-1310038(+) | protein_length=14	2	2.08854e+06	1.73511e+06	2.00382e+06	3.29184e+08	1.0229e+08	1.55752e+07	1.94249e+06	1.49017e+08	0.0130354	-6.26142	-3.51271	0.00277549	0.0111607	Not Regulated
659	LINF_300041600	LINF_300041600	LINF_300041600-T1-p1 | transcript=LINF_300041600-T1 | gene=LINF_300041600 | organism=Leishmania_infantum_JPCM5 | gene_product=serine/threonine-protein kinase - putative | transcript_product=serine/threonine-protein kinase - putative | location=LinJ.30:1306	6	2.0298e+07	1.43423e+06	2.00382e+06	1.27047e+08	2.20826e+08	8.0813e+06	7.91201e+06	1.18652e+08	0.0666827	-3.90654	-2.28229	0.0481025	0.0860496	Not Regulated
660	LINF_300041300	LINF_300041300	LINF_300041300-T1-p1 | transcript=LINF_300041300-T1 | gene=LINF_300041300 | organism=Leishmania_infantum_JPCM5 | gene_product=cytochrome p450-like protein | transcript_product=cytochrome p450-like protein | location=LinJ.30:1298262-1299788(+) | protein_len	5	2.07763e+08	2.36445e+08	2.56836e+08	1.32236e+08	9.55306e+07	3.23465e+08	2.33681e+08	1.83744e+08	1.27178	0.346847	-0.0598999	0.295143	0.365653	Not Regulated
661	LINF_300041100	LINF_300041100	LINF_300041100-T1-p1 | transcript=LINF_300041100-T1 | gene=LINF_300041100 | organism=Leishmania_infantum_JPCM5 | gene_product=thiosulfate sulfurtransferase - mitochondrial - putative | transcript_product=thiosulfate sulfurtransferase - mitochondrial - puta	12	5.80043e+08	5.72409e+08	5.2321e+08	7.2554e+08	5.81855e+08	7.66917e+08	5.58554e+08	6.91438e+08	0.807816	-0.307902	-0.402006	0.171437	0.235878	Not Regulated
662	LINF_300041000	LINF_300041000;LINF_300040800	LINF_300041000-T1-p1 | transcript=LINF_300041000-T1 | gene=LINF_300041000 | organism=Leishmania_infantum_JPCM5 | gene_product=S-adenosylmethionine synthetase | transcript_product=S-adenosylmethionine synthetase | location=LinJ.30:1290680-1291858(+) | prote	5	2.82474e+08	1.22686e+08	2.21043e+08	1.23103e+08	7.08198e+07	1.4519e+08	2.08734e+08	1.13038e+08	1.84659	0.884865	0.221214	0.0898446	0.14175	Not Regulated
663	LINF_300040000	LINF_300040000	LINF_300040000-T1-p1 | transcript=LINF_300040000-T1 | gene=LINF_300040000 | organism=Leishmania_infantum_JPCM5 | gene_product=protein mkt1 - putative | transcript_product=protein mkt1 - putative | location=LinJ.30:1257070-1259469(+) | protein_length=799 |	10	4.56538e+08	3.65166e+08	4.93e+08	1.34966e+08	8.90954e+07	1.5004e+08	4.38235e+08	1.247e+08	3.51431	1.81324	0.706289	0.000582436	0.00376008	Not Regulated
664	LINF_300039900	LINF_300039900	LINF_300039900-T1-p1 | transcript=LINF_300039900-T1 | gene=LINF_300039900 | organism=Leishmania_infantum_JPCM5 | gene_product=T-complex protein 11 - putative | transcript_product=T-complex protein 11 - putative | location=LinJ.30:1252371-1254998(+) | prote	3	2.19142e+08	1.62876e+08	2.27004e+08	1.3077e+08	1.09041e+08	1.04322e+08	2.03007e+08	1.14711e+08	1.76973	0.823526	0.189164	0.0104705	0.0280693	Not Regulated
665	LINF_300039600	LINF_300039600	LINF_300039600-T1-p1 | transcript=LINF_300039600-T1 | gene=LINF_300039600 | organism=Leishmania_infantum_JPCM5 | gene_product=CAS/CSE/importin domain protein - putative | transcript_product=CAS/CSE/importin domain protein - putative | location=LinJ.30:1238	11	2.31786e+08	1.1305e+08	2.1127e+08	1.612e+08	7.20761e+07	1.2205e+08	1.85369e+08	1.18442e+08	1.56506	0.646217	0.0965206	0.173817	0.238543	Not Regulated
666	LINF_300039500	LINF_300039500	LINF_300039500-T1-p1 | transcript=LINF_300039500-T1 | gene=LINF_300039500 | organism=Leishmania_infantum_JPCM5 | gene_product=PAS-domain containing phosphoglycerate kinase - putative | transcript_product=PAS-domain containing phosphoglycerate kinase - puta	29	3.68146e+09	6.70261e+09	5.24336e+09	1.11571e+10	1.31581e+10	1.447e+10	5.20914e+09	1.29284e+10	0.402922	-1.31143	-0.926346	0.00314477	0.0121317	Not Regulated
667	LINF_300039100	LINF_300039100;LINF_210018100	LINF_300039100-T1-p1 | transcript=LINF_300039100-T1 | gene=LINF_300039100 | organism=Leishmania_infantum_JPCM5 | gene_product=60S ribosomal protein L9 - putative | transcript_product=60S ribosomal protein L9 - putative | location=LinJ.30:1213939-1214511(+)	18	1.04624e+11	1.14829e+11	1.05903e+11	7.92883e+10	7.97069e+10	8.69995e+10	1.08452e+11	8.19982e+10	1.32261	0.40339	-0.0303563	0.0527213	0.0923612	Not Regulated
668	LINF_300038300	LINF_300038300	LINF_300038300-T1-p1 | transcript=LINF_300038300-T1 | gene=LINF_300038300 | organism=Leishmania_infantum_JPCM5 | gene_product=Ankyrin repeats (3 copies)/Ankyrin repeats (many copies)/Ankyrin repeat - putative | transcript_product=Ankyrin repeats (3 copies)	4	6.96594e+07	7.50832e+07	5.25182e+07	1.70699e+06	1.29213e+06	1.61074e+07	6.57536e+07	6.36884e+06	10.3243	3.36797	1.51863	0.00501994	0.0165127	Not Regulated
669	LINF_300038200	LINF_300038200	LINF_300038200-T1-p1 | transcript=LINF_300038200-T1 | gene=LINF_300038200 | organism=Leishmania_infantum_JPCM5 | gene_product=ATP-dependent RNA helicase - putative | transcript_product=ATP-dependent RNA helicase - putative | location=LinJ.30:1185157-118824	2	6.83152e+06	6.08997e+06	8.82198e+06	8.75731e+06	7.53469e+06	8.70177e+06	7.24782e+06	8.33126e+06	0.869956	-0.200986	-0.346142	0.354761	0.430797	Not Regulated
670	LINF_300038000	LINF_300038000	LINF_300038000-T1-p1 | transcript=LINF_300038000-T1 | gene=LINF_300038000 | organism=Leishmania_infantum_JPCM5 | gene_product=hypothetical protein - conserved | transcript_product=hypothetical protein - conserved | location=LinJ.30:1178246-1178533(-) | pro	3	1.5836e+08	1.69732e+08	1.43829e+08	1.56613e+08	1.58444e+08	1.07146e+08	1.57307e+08	1.40735e+08	1.11776	0.160607	-0.15721	0.461554	0.535798	Not Regulated
671	LINF_300037800	LINF_300037800	LINF_300037800-T1-p1 | transcript=LINF_300037800-T1 | gene=LINF_300037800 | organism=Leishmania_infantum_JPCM5 | gene_product=hypothetical protein - conserved | transcript_product=hypothetical protein - conserved | location=LinJ.30:1175577-1176716(-) | pro	19	1.07035e+09	1.01654e+09	9.05132e+08	1.33852e+09	1.20407e+09	1.58458e+09	9.97339e+08	1.37572e+09	0.724957	-0.464033	-0.483584	0.0580754	0.0999796	Not Regulated
672	LINF_300037600	LINF_300037600;LINF_280010400	LINF_300037600-T1-p1 | transcript=LINF_300037600-T1 | gene=LINF_300037600 | organism=Leishmania_infantum_JPCM5 | gene_product=ribosomal protein S26 - putative | transcript_product=ribosomal protein S26 - putative | location=LinJ.30:1171493-1171831(-) | pro	7	2.93066e+10	3.46321e+10	2.75111e+10	1.85297e+10	2.02917e+10	1.82943e+10	3.04832e+10	1.90386e+10	1.60113	0.679092	0.113698	0.0109227	0.0289792	Not Regulated
673	LINF_300037500	LINF_300037500	LINF_300037500-T1-p1 | transcript=LINF_300037500-T1 | gene=LINF_300037500 | organism=Leishmania_infantum_JPCM5 | gene_product=3-hydroxy-3-methylglutaryl-CoA reductase | transcript_product=3-hydroxy-3-methylglutaryl-CoA reductase | location=LinJ.30:1168601-	2	9.67509e+07	1.0088e+08	9.23296e+07	1.63197e+07	8.53955e+06	1.82198e+07	9.66536e+07	1.43597e+07	6.7309	2.7508	1.19616	0.000159984	0.00159816	Not Regulated
674	LINF_300037100	LINF_300037100	LINF_300037100-T1-p1 | transcript=LINF_300037100-T1 | gene=LINF_300037100 | organism=Leishmania_infantum_JPCM5 | gene_product=Translocon-associated protein beta (TRAPB)/Domain of unknown function DUF11/CARDB - putative | transcript_product=Translocon-assoc	6	7.37108e+08	7.33721e+08	6.97873e+08	1.09082e+09	1.17738e+09	1.29006e+09	7.22901e+08	1.18609e+09	0.609483	-0.714342	-0.61437	0.00625837	0.0193459	Not Regulated
675	LINF_300036600	LINF_300036600	LINF_300036600-T1-p1 | transcript=LINF_300036600-T1 | gene=LINF_300036600 | organism=Leishmania_infantum_JPCM5 | gene_product=hypothetical protein - conserved | transcript_product=hypothetical protein - conserved | location=LinJ.30:1124761-1126680(-) | pro	9	3.56189e+07	1.50606e+06	1.47183e+07	1.5838e+08	1.25163e+08	6.34179e+07	1.72811e+07	1.15653e+08	0.149421	-2.74254	-1.6741	0.0256296	0.0526461	Not Regulated
676	LINF_300036500	LINF_300036500	LINF_300036500-T1-p1 | transcript=LINF_300036500-T1 | gene=LINF_300036500 | organism=Leishmania_infantum_JPCM5 | gene_product=RNA-binding protein 42 (RNA-binding motif protein 42) - putative | transcript_product=RNA-binding protein 42 (RNA-binding motif pr	5	1.61439e+08	1.83287e+08	1.35917e+08	1.46617e+08	1.24605e+08	1.98545e+08	1.60214e+08	1.56589e+08	1.02315	0.0330174	-0.223876	0.849604	0.888946	Not Regulated
677	LINF_300036000	LINF_300036000	LINF_300036000-T1-p1 | transcript=LINF_300036000-T1 | gene=LINF_300036000 | organism=Leishmania_infantum_JPCM5 | gene_product=eukaryotic translation initiation factor 3 subunit 7-like protein | transcript_product=eukaryotic translation initiation factor 3	18	6.68236e+08	1.00242e+09	9.91951e+08	1.88097e+09	2.42934e+09	1.94449e+09	8.87535e+08	2.08493e+09	0.42569	-1.23212	-0.884911	0.00249434	0.010302	Not Regulated
678	LINF_300035700	LINF_300035700	LINF_300035700-T1-p1 | transcript=LINF_300035700-T1 | gene=LINF_300035700 | organism=Leishmania_infantum_JPCM5 | gene_product=hypothetical protein - conserved | transcript_product=hypothetical protein - conserved | location=LinJ.30:1091999-1092964(-) | pro	2	2.3631e+07	2.43977e+07	2.69784e+07	2.41017e+07	3.38655e+07	1.46961e+07	2.50024e+07	2.42211e+07	1.03226	0.0457995	-0.217197	0.722071	0.778246	Not Regulated
679	LINF_300035300	LINF_300035300	LINF_300035300-T1-p1 | transcript=LINF_300035300-T1 | gene=LINF_300035300 | organism=Leishmania_infantum_JPCM5 | gene_product=Protein of unknown function (DUF2817) - putative | transcript_product=Protein of unknown function (DUF2817) - putative | location=	4	1.03278e+08	7.59895e+07	8.6224e+07	1.26646e+08	1.36969e+08	1.43364e+08	8.84973e+07	1.3566e+08	0.652348	-0.616286	-0.563136	0.0196603	0.0436946	Not Regulated
680	LINF_300035200	LINF_300035200;LINF_300035100;LINF_300035000	LINF_300035200-T1-p1 | transcript=LINF_300035200-T1 | gene=LINF_300035200 | organism=Leishmania_infantum_JPCM5 | gene_product=glyceraldehyde 3-phosphate dehydrogenase - glycosomal | transcript_product=glyceraldehyde 3-phosphate dehydrogenase - glycosomal |	19	3.84198e+09	4.43981e+09	3.22103e+09	5.21647e+09	7.72476e+09	6.03718e+09	3.83427e+09	6.32614e+09	0.6061	-0.722371	-0.618565	0.0246582	0.0512048	Not Regulated
681	LINF_300034400	LINF_300034400	LINF_300034400-T1-p1 | transcript=LINF_300034400-T1 | gene=LINF_300034400 | organism=Leishmania_infantum_JPCM5 | gene_product=aldehyde dehydrogenase - putative | transcript_product=aldehyde dehydrogenase - putative | location=LinJ.30:1055200-1056957(-) | p	2	2.33998e+07	3.13167e+07	5.82806e+07	1.70699e+06	1.29213e+06	1.68945e+06	3.76657e+07	1.56286e+06	24.1005	4.59099	2.15766	2.69153e-05	0.000481936	Up
682	LINF_300034300	LINF_300034300	LINF_300034300-T1-p1 | transcript=LINF_300034300-T1 | gene=LINF_300034300 | organism=Leishmania_infantum_JPCM5 | gene_product=hypothetical protein - conserved | transcript_product=hypothetical protein - conserved | location=LinJ.30:1052247-1053620(-) | pro	26	3.15664e+09	4.52593e+09	4.03562e+09	2.98123e+09	3.26118e+09	4.16989e+09	3.90607e+09	3.47076e+09	1.12542	0.170464	-0.15206	0.501264	0.572787	Not Regulated
683	LINF_300033900	LINF_300033900	LINF_300033900-T1-p1 | transcript=LINF_300033900-T1 | gene=LINF_300033900 | organism=Leishmania_infantum_JPCM5 | gene_product=hypothetical protein - conserved | transcript_product=hypothetical protein - conserved | location=LinJ.30:1038410-1038757(-) | pro	2	3.23018e+07	2.00804e+07	1.27248e+07	4.02498e+07	2.05752e+07	1.89872e+07	2.17023e+07	2.66041e+07	0.815751	-0.293799	-0.394637	0.525708	0.597481	Not Regulated
684	LINF_300033800	LINF_300033800	LINF_300033800-T1-p1 | transcript=LINF_300033800-T1 | gene=LINF_300033800 | organism=Leishmania_infantum_JPCM5 | gene_product=hypothetical protein - conserved | transcript_product=hypothetical protein - conserved | location=LinJ.30:1037532-1037846(-) | pro	6	1.07792e+09	7.28553e+08	1.0419e+09	3.35507e+09	3.04875e+09	2.88836e+09	9.49457e+08	3.09739e+09	0.306534	-1.70588	-1.13245	0.000303892	0.00241333	Not Regulated
685	LINF_300033500	LINF_300033500	LINF_300033500-T1-p1 | transcript=LINF_300033500-T1 | gene=LINF_300033500 | organism=Leishmania_infantum_JPCM5 | gene_product=chaperonin HSP60/CNP60 - putative | transcript_product=chaperonin HSP60/CNP60 - putative | location=LinJ.30:1029783-1031399(-) | p	8	3.0011e+08	2.05926e+08	2.16563e+08	1.23314e+07	1.84576e+07	2.70545e+07	2.40866e+08	1.92812e+07	12.4923	3.64297	1.66232	4.9903e-05	0.000734231	Not Regulated
686	LINF_300033400	LINF_300033400	LINF_300033400-T1-p1 | transcript=LINF_300033400-T1 | gene=LINF_300033400 | organism=Leishmania_infantum_JPCM5 | gene_product=hypothetical protein - conserved | transcript_product=hypothetical protein - conserved | location=LinJ.30:1028206-1028823(-) | pro	9	1.31945e+09	1.2845e+09	1.19536e+09	7.3097e+08	6.30385e+08	6.24143e+08	1.26644e+09	6.61833e+08	1.91354	0.93624	0.248057	0.00184456	0.008257	Not Regulated
687	LINF_300033000	LINF_300033000	LINF_300033000-T1-p1 | transcript=LINF_300033000-T1 | gene=LINF_300033000 | organism=Leishmania_infantum_JPCM5 | gene_product=superoxide dismutase - putative | transcript_product=superoxide dismutase - putative | location=LinJ.30:1019738-1020544(-) | prote	9	8.56887e+08	8.56745e+08	7.34859e+08	9.67591e+08	8.20615e+08	1.10207e+09	8.16164e+08	9.63426e+08	0.847148	-0.239315	-0.366169	0.2867	0.356824	Not Regulated
688	LINF_300032700	LINF_300032700	LINF_300032700-T1-p1 | transcript=LINF_300032700-T1 | gene=LINF_300032700 | organism=Leishmania_infantum_JPCM5 | gene_product=hypothetical protein - conserved | transcript_product=hypothetical protein - conserved | location=LinJ.30:1014845-1015549(-) | pro	7	9.75371e+08	1.04238e+09	8.51164e+08	6.49266e+08	5.2832e+08	6.19366e+08	9.56306e+08	5.98984e+08	1.59655	0.674955	0.111536	0.0125214	0.0319861	Not Regulated
689	LINF_300031900	LINF_300031900	LINF_300031900-T1-p1 | transcript=LINF_300031900-T1 | gene=LINF_300031900 | organism=Leishmania_infantum_JPCM5 | gene_product=hypothetical protein - conserved | transcript_product=hypothetical protein - conserved | location=LinJ.30:988216-989322(-) | prote	2	8.97053e+07	1.99813e+07	6.32684e+07	9.12262e+07	9.13568e+07	1.00816e+08	5.76517e+07	9.44665e+07	0.610287	-0.712441	-0.613377	0.142932	0.204849	Not Regulated
690	LINF_300031800	LINF_300031800	LINF_300031800-T1-p1 | transcript=LINF_300031800-T1 | gene=LINF_300031800 | organism=Leishmania_infantum_JPCM5 | gene_product=hypothetical protein - conserved | transcript_product=hypothetical protein - conserved | location=LinJ.30:986293-987558(-) | prote	19	2.99821e+09	4.4827e+09	3.58854e+09	3.09835e+09	2.68608e+09	3.20168e+09	3.68982e+09	2.99537e+09	1.23184	0.300817	-0.0839507	0.245287	0.31515	Not Regulated
691	LINF_300031400	LINF_300031400	LINF_300031400-T1-p1 | transcript=LINF_300031400-T1 | gene=LINF_300031400 | organism=Leishmania_infantum_JPCM5 | gene_product=replication factor C - subunit 2 - putative | transcript_product=replication factor C - subunit 2 - putative | location=LinJ.30:97	8	1.10423e+08	8.33993e+07	8.65249e+07	7.51243e+07	5.42072e+07	5.53433e+07	9.3449e+07	6.15582e+07	1.51806	0.602227	0.0735358	0.0390166	0.0729889	Not Regulated
692	LINF_300030900	LINF_300030900	LINF_300030900-T1-p1 | transcript=LINF_300030900-T1 | gene=LINF_300030900 | organism=Leishmania_infantum_JPCM5 | gene_product=reticulon domain protein - 22 kDa potentially aggravating protein (paple22) | transcript_product=reticulon domain protein - 22 kDa	3	5.8095e+07	7.40183e+07	1.08885e+08	1.06905e+07	1.29213e+06	2.24555e+07	8.03329e+07	1.14794e+07	6.99802	2.80695	1.2255	0.0169727	0.0396725	Not Regulated
693	LINF_300030500	LINF_300030500	LINF_300030500-T1-p1 | transcript=LINF_300030500-T1 | gene=LINF_300030500 | organism=Leishmania_infantum_JPCM5 | gene_product=AAA family ATPase-like protein | transcript_product=AAA family ATPase-like protein | location=LinJ.30:932758-935592(-) | protein_l	5	2.41551e+07	3.16521e+06	1.3692e+07	2.60096e+07	6.31882e+06	2.42001e+07	1.36708e+07	1.88428e+07	0.725516	-0.462921	-0.483003	0.515026	0.587805	Not Regulated
694	LINF_300030200	LINF_300030200;LINF_300030100;LINF_300030600;LINF_300030000	LINF_300030200-T1-p1 | transcript=LINF_300030200-T1 | gene=LINF_300030200 | organism=Leishmania_infantum_JPCM5 | gene_product=heat shock 70-related protein 1 - mitochondrial precursor - putative | transcript_product=heat shock 70-related protein 1 - mitoch	21	1.98785e+09	1.47982e+09	1.42826e+09	3.04817e+09	2.57633e+09	1.05966e+09	1.63198e+09	2.22805e+09	0.732469	-0.449161	-0.475813	0.486413	0.558845	Not Regulated
695	LINF_300029400	LINF_300029400	LINF_300029400-T1-p1 | transcript=LINF_300029400-T1 | gene=LINF_300029400 | organism=Leishmania_infantum_JPCM5 | gene_product=hypothetical protein - conserved | transcript_product=hypothetical protein - conserved | location=LinJ.30:893370-894191(-) | prote	4	1.40385e+08	6.07375e+07	1.03997e+08	8.82846e+07	5.58609e+07	8.05324e+07	1.01706e+08	7.48926e+07	1.35803	0.441515	-0.010436	0.342579	0.418953	Not Regulated
696	LINF_300028900	LINF_300028900	LINF_300028900-T1-p1 | transcript=LINF_300028900-T1 | gene=LINF_300028900 | organism=Leishmania_infantum_JPCM5 | gene_product=sphingosine 1-phosphate lyase | transcript_product=sphingosine 1-phosphate lyase | location=LinJ.30:868894-870507(-) | protein_len	11	4.25439e+08	4.74096e+08	5.92567e+08	1.40957e+08	1.04576e+08	1.64752e+08	4.97367e+08	1.36762e+08	3.63674	1.86265	0.732103	0.000374309	0.00277515	Not Regulated
697	LINF_300028500	LINF_300028500	LINF_300028500-T1-p1 | transcript=LINF_300028500-T1 | gene=LINF_300028500 | organism=Leishmania_infantum_JPCM5 | gene_product=hypothetical protein - conserved | transcript_product=hypothetical protein - conserved | location=LinJ.30:853072-854466(-) | prote	5	5.69621e+07	7.67831e+07	6.00368e+07	1.2237e+08	1.11153e+08	1.16782e+08	6.4594e+07	1.16768e+08	0.55318	-0.854179	-0.687435	0.00488205	0.0162864	Not Regulated
698	LINF_300028000	LINF_300028000	LINF_300028000-T1-p1 | transcript=LINF_300028000-T1 | gene=LINF_300028000 | organism=Leishmania_infantum_JPCM5 | gene_product=phospholipid-translocating P-type ATPase (flippase) - putative | transcript_product=phospholipid-translocating P-type ATPase (flip	3	2.57135e+07	1.58103e+07	4.0344e+07	4.8911e+06	1.29213e+06	1.68945e+06	2.72893e+07	2.62423e+06	10.399	3.37837	1.52407	0.00129265	0.00652515	Not Regulated
699	LINF_300027900	LINF_300027900	LINF_300027900-T1-p1 | transcript=LINF_300027900-T1 | gene=LINF_300027900 | organism=Leishmania_infantum_JPCM5 | gene_product=zinc-finger protein - conserved | transcript_product=zinc-finger protein - conserved | location=LinJ.30:825076-826191(-) | protein	19	1.95796e+09	2.10924e+09	2.00862e+09	1.62826e+09	1.35115e+09	1.44318e+09	2.02527e+09	1.4742e+09	1.37382	0.458188	-0.0017243	0.038618	0.0725712	Not Regulated
700	LINF_300027800	LINF_300027800	LINF_300027800-T1-p1 | transcript=LINF_300027800-T1 | gene=LINF_300027800 | organism=Leishmania_infantum_JPCM5 | gene_product=hypothetical protein - conserved | transcript_product=hypothetical protein - conserved | location=LinJ.30:822727-823647(-) | prote	4	1.61021e+08	1.04936e+08	1.48822e+08	3.21748e+07	3.18444e+07	4.60853e+07	1.3826e+08	3.67015e+07	3.76714	1.91347	0.758658	0.000440507	0.00314002	Not Regulated
701	LINF_300027600	LINF_300027600	LINF_300027600-T1-p1 | transcript=LINF_300027600-T1 | gene=LINF_300027600 | organism=Leishmania_infantum_JPCM5 | gene_product=Uncharacterised ACR - YagE family COG1723 - putative | transcript_product=Uncharacterised ACR - YagE family COG1723 - putative | l	2	2.89409e+07	2.54053e+07	2.84215e+07	1.70699e+06	1.29213e+06	1.68945e+06	2.75892e+07	1.56286e+06	17.6531	4.14185	1.92298	1.13582e-06	8.05614e-05	Not Regulated
702	LINF_300027500	LINF_300027500	LINF_300027500-T1-p1 | transcript=LINF_300027500-T1 | gene=LINF_300027500 | organism=Leishmania_infantum_JPCM5 | gene_product=endosomal trafficking protein RME-8 - putative | transcript_product=endosomal trafficking protein RME-8 - putative | location=LinJ	10	4.46005e+07	5.82485e+07	6.20649e+07	1.36642e+08	2.00855e+07	5.74421e+07	5.49713e+07	7.13897e+07	0.770017	-0.377038	-0.438129	0.988088	0.991321	Not Regulated
703	LINF_300026600	LINF_300026600	LINF_300026600-T1-p1 | transcript=LINF_300026600-T1 | gene=LINF_300026600 | organism=Leishmania_infantum_JPCM5 | gene_product=Oligomerisation domain containing protein - putative | transcript_product=Oligomerisation domain containing protein - putative | l	4	1.32852e+07	1.18003e+07	3.15963e+07	7.11871e+07	2.36008e+07	1.72108e+08	1.88939e+07	8.89654e+07	0.212374	-2.23532	-1.40908	0.0515755	0.0907231	Not Regulated
704	LINF_300025700	LINF_300025700	LINF_300025700-T1-p1 | transcript=LINF_300025700-T1 | gene=LINF_300025700 | organism=Leishmania_infantum_JPCM5 | gene_product=hypothetical protein - conserved | transcript_product=hypothetical protein - conserved | location=LinJ.30:733789-736614(+) | prote	3	8.93485e+06	1.20874e+07	8.44288e+06	1.70699e+06	1.29213e+06	1.68945e+06	9.82171e+06	1.56286e+06	6.28446	2.65179	1.14443	3.7074e-05	0.000601422	Not Regulated
705	LINF_300024900	LINF_300024900	LINF_300024900-T1-p1 | transcript=LINF_300024900-T1 | gene=LINF_300024900 | organism=Leishmania_infantum_JPCM5 | gene_product=intraflagellar transport (IFT) protein - putative | transcript_product=intraflagellar transport (IFT) protein - putative | locatio	3	1.06636e+08	7.34329e+07	3.45393e+07	2.24769e+07	1.29213e+06	1.68945e+06	7.15362e+07	8.48615e+06	8.42976	3.07549	1.36581	0.0131427	0.0329958	Not Regulated
706	LINF_300024800	LINF_300024800	LINF_300024800-T1-p1 | transcript=LINF_300024800-T1 | gene=LINF_300024800 | organism=Leishmania_infantum_JPCM5 | gene_product=cyclosome subunit-like protein | transcript_product=cyclosome subunit-like protein | location=LinJ.30:701279-707761(+) | protein_l	6	5.82634e+07	2.58961e+07	4.45038e+07	1.05439e+07	4.96651e+06	6.69933e+06	4.28878e+07	7.40326e+06	5.79309	2.53433	1.08306	0.00107883	0.00570367	Not Regulated
707	LINF_300022500	LINF_300022500	LINF_300022500-T1-p1 | transcript=LINF_300022500-T1 | gene=LINF_300022500 | organism=Leishmania_infantum_JPCM5 | gene_product=CLASP N terminal - putative | transcript_product=CLASP N terminal - putative | location=LinJ.30:595402-601290(+) | protein_length=	2	2.81039e+07	1.77421e+07	3.0034e+07	1.70699e+06	1.29213e+06	1.68945e+06	2.52933e+07	1.56286e+06	16.184	4.0165	1.85749	9.35366e-06	0.000239909	Not Regulated
708	LINF_300021500	LINF_300021500	LINF_300021500-T1-p1 | transcript=LINF_300021500-T1 | gene=LINF_300021500 | organism=Leishmania_infantum_JPCM5 | gene_product=Protein of unknown function (DUF1077) - putative | transcript_product=Protein of unknown function (DUF1077) - putative | location=	2	3.01784e+08	2.17769e+08	2.75423e+08	2.16288e+08	1.88284e+08	1.81917e+08	2.64992e+08	1.95496e+08	1.35548	0.438808	-0.0118505	0.0845071	0.135126	Not Regulated
709	LINF_300021000	LINF_300021000	LINF_300021000-T1-p1 | transcript=LINF_300021000-T1 | gene=LINF_300021000 | organism=Leishmania_infantum_JPCM5 | gene_product=hypothetical protein - conserved | transcript_product=hypothetical protein - conserved | location=LinJ.30:547935-549083(+) | prote	2	9.23288e+07	1.83996e+07	8.65216e+07	1.01455e+08	9.79168e+07	1.30323e+08	6.575e+07	1.09898e+08	0.59828	-0.741106	-0.628354	0.166329	0.230601	Not Regulated
710	LINF_300020600	LINF_300020600	LINF_300020600-T1-p1 | transcript=LINF_300020600-T1 | gene=LINF_300020600 | organism=Leishmania_infantum_JPCM5 | gene_product=pseudouridine synthase A-like protein - putative | transcript_product=pseudouridine synthase A-like protein - putative | location=	2	7.91981e+06	7.66323e+06	9.01187e+06	7.48814e+06	9.53643e+06	2.64061e+07	8.1983e+06	1.44769e+07	0.566303	-0.820355	-0.669762	0.274524	0.345063	Not Regulated
711	LINF_300020200	LINF_300020200	LINF_300020200-T1-p1 | transcript=LINF_300020200-T1 | gene=LINF_300020200 | organism=Leishmania_infantum_JPCM5 | gene_product=p1/s1 nuclease | transcript_product=p1/s1 nuclease | location=LinJ.30:517139-518089(+) | protein_length=316 | sequence_SO=chromoso	5	3.66422e+08	4.10118e+08	3.56993e+08	5.11219e+06	1.29213e+06	1.68945e+06	3.77844e+08	2.69792e+06	140.05	7.1298	3.48419	1.15043e-05	0.000287305	Up
712	LINF_300019200	LINF_300019200	LINF_300019200-T1-p1 | transcript=LINF_300019200-T1 | gene=LINF_300019200 | organism=Leishmania_infantum_JPCM5 | gene_product=Rio2 - N-terminal/RIO1 family/Phosphotransferase enzyme family - putative | transcript_product=Rio2 - N-terminal/RIO1 family/Phosp	2	1.8619e+07	2.89481e+07	3.27341e+07	3.45041e+07	2.11522e+07	1.21314e+07	2.6767e+07	2.25959e+07	1.1846	0.244395	-0.113431	0.485926	0.558755	Not Regulated
713	LINF_300018400	LINF_300018400	LINF_300018400-T1-p1 | transcript=LINF_300018400-T1 | gene=LINF_300018400 | organism=Leishmania_infantum_JPCM5 | gene_product=hypothetical protein - conserved | transcript_product=hypothetical protein - conserved | location=LinJ.30:436013-438127(+) | prote	2	4.09477e+06	1.84941e+07	1.11174e+07	2.23735e+07	1.742e+07	1.68945e+06	1.12355e+07	1.38276e+07	0.812535	-0.299497	-0.397614	0.920372	0.944252	Not Regulated
714	LINF_300017700	LINF_300017700	LINF_300017700-T1-p1 | transcript=LINF_300017700-T1 | gene=LINF_300017700 | organism=Leishmania_infantum_JPCM5 | gene_product=small nuclear ribonucleoprotein polypeptide e - putative | transcript_product=small nuclear ribonucleoprotein polypeptide e - puta	3	3.43424e+07	4.01405e+07	2.85419e+07	4.0588e+07	2.66438e+07	1.93741e+07	3.43416e+07	2.88686e+07	1.18958	0.250454	-0.110265	0.387184	0.462477	Not Regulated
715	LINF_300016700	LINF_300016700	LINF_300016700-T1-p1 | transcript=LINF_300016700-T1 | gene=LINF_300016700 | organism=Leishmania_infantum_JPCM5 | gene_product=RNA-binding protein - putative | transcript_product=RNA-binding protein - putative | location=LinJ.30:373823-375682(+) | protein_l	4	2.56417e+07	1.73511e+06	4.19665e+06	4.81241e+07	5.48532e+07	5.66292e+07	1.05245e+07	5.32022e+07	0.197821	-2.33773	-1.46259	0.0167336	0.0393561	Not Regulated
716	LINF_300016100	LINF_300016100	LINF_300016100-T1-p1 | transcript=LINF_300016100-T1 | gene=LINF_300016100 | organism=Leishmania_infantum_JPCM5 | gene_product=mitochondrial carrier protein-like protein | transcript_product=mitochondrial carrier protein-like protein | location=LinJ.30:3453	4	1.18573e+08	9.3502e+07	1.04516e+08	9.34783e+07	1.11311e+08	1.03477e+08	1.0553e+08	1.02756e+08	1.027	0.038443	-0.221041	0.857736	0.894496	Not Regulated
717	LINF_300016000	LINF_300016000	LINF_300016000-T1-p1 | transcript=LINF_300016000-T1 | gene=LINF_300016000 | organism=Leishmania_infantum_JPCM5 | gene_product=hypothetical protein - conserved | transcript_product=hypothetical protein - conserved | location=LinJ.30:342690-343442(+) | prote	12	1.65803e+09	1.43389e+09	2.17778e+09	6.18957e+09	5.50777e+09	5.85037e+09	1.75657e+09	5.84924e+09	0.300307	-1.73549	-1.14792	0.000246135	0.00208556	Not Regulated
718	LINF_300015900	LINF_300015900	LINF_300015900-T1-p1 | transcript=LINF_300015900-T1 | gene=LINF_300015900 | organism=Leishmania_infantum_JPCM5 | gene_product=DNAj-like protein | transcript_product=DNAj-like protein | location=LinJ.30:340464-341735(+) | protein_length=423 | sequence_SO=ch	12	1.37744e+08	2.14786e+08	2.28219e+08	1.15616e+08	1.00137e+08	1.0444e+08	1.93583e+08	1.06731e+08	1.81375	0.858975	0.207686	0.0180506	0.0413269	Not Regulated
719	LINF_300015800	LINF_300015800	LINF_300015800-T1-p1 | transcript=LINF_300015800-T1 | gene=LINF_300015800 | organism=Leishmania_infantum_JPCM5 | gene_product=hypothetical protein - conserved | transcript_product=hypothetical protein - conserved | location=LinJ.30:338103-339719(+) | prote	8	5.37576e+07	1.11138e+08	5.32281e+07	1.16379e+08	9.57551e+07	1.14312e+08	7.2708e+07	1.08815e+08	0.668178	-0.581695	-0.545062	0.0997653	0.153822	Not Regulated
720	LINF_300015300	LINF_300015300	LINF_300015300-T1-p1 | transcript=LINF_300015300-T1 | gene=LINF_300015300 | organism=Leishmania_infantum_JPCM5 | gene_product=p22 protein precursor - putative | transcript_product=p22 protein precursor - putative | location=LinJ.30:322610-323311(+) | prote	4	6.9757e+07	3.4157e+07	9.5618e+07	8.02919e+07	8.34999e+07	1.32303e+08	6.65107e+07	9.86982e+07	0.673879	-0.569438	-0.538658	0.191634	0.258523	Not Regulated
721	LINF_300014900	LINF_300014900	LINF_300014900-T1-p1 | transcript=LINF_300014900-T1 | gene=LINF_300014900 | organism=Leishmania_infantum_JPCM5 | gene_product=Domain of unknown function (DUF4139) - putative | transcript_product=Domain of unknown function (DUF4139) - putative | location=Li	15	8.91413e+08	9.38994e+08	9.28288e+08	1.23675e+08	1.32737e+08	2.20596e+08	9.19565e+08	1.59002e+08	5.78334	2.5319	1.08179	9.40609e-05	0.00115179	Not Regulated
722	LINF_300014800	LINF_300014800	LINF_300014800-T1-p1 | transcript=LINF_300014800-T1 | gene=LINF_300014800 | organism=Leishmania_infantum_JPCM5 | gene_product=hypothetical protein - conserved | transcript_product=hypothetical protein - conserved | location=LinJ.30:301937-304750(+) | prote	3	2.08854e+06	1.73511e+06	3.52536e+07	2.64532e+07	5.32959e+06	1.21432e+07	1.30258e+07	1.4642e+07	0.889616	-0.168745	-0.329296	0.37672	0.451398	Not Regulated
723	LINF_300014700	LINF_300014700	LINF_300014700-T1-p1 | transcript=LINF_300014700-T1 | gene=LINF_300014700 | organism=Leishmania_infantum_JPCM5 | gene_product=ubiquitin-protein ligase - putative | transcript_product=ubiquitin-protein ligase - putative | location=LinJ.30:296281-300486(+) |	9	1.89159e+08	1.5011e+08	1.98299e+08	4.06904e+07	1.09881e+07	6.21682e+07	1.79189e+08	3.79489e+07	4.72186	2.23936	0.928934	0.00851485	0.0243025	Not Regulated
724	LINF_300014200	LINF_300014200;LINF_300014100	LINF_300014200-T1-p1 | transcript=LINF_300014200-T1 | gene=LINF_300014200 | organism=Leishmania_infantum_JPCM5 | gene_product=surface protein amastin - putative | transcript_product=surface protein amastin - putative | location=LinJ.30:274900-275496(+) | p	3	8.04446e+08	8.37325e+08	8.49325e+08	6.66167e+07	6.76197e+07	5.91948e+07	8.30365e+08	6.44771e+07	12.8785	3.68689	1.68527	8.38097e-07	7.35871e-05	Not Regulated
725	LINF_300013500	LINF_300013500	LINF_300013500-T1-p1 | transcript=LINF_300013500-T1 | gene=LINF_300013500 | organism=Leishmania_infantum_JPCM5 | gene_product=hypothetical protein - conserved | transcript_product=hypothetical protein - conserved | location=LinJ.30:257152-257748(+) | prote	5	2.62396e+07	1.59961e+07	1.71655e+07	2.59423e+08	3.00776e+08	1.44409e+08	1.98004e+07	2.34869e+08	0.0843038	-3.56826	-2.10554	8.36684e-05	0.00105868	Down
726	LINF_300013400	LINF_300013400	LINF_300013400-T1-p1 | transcript=LINF_300013400-T1 | gene=LINF_300013400 | organism=Leishmania_infantum_JPCM5 | gene_product=rac serine-threonine kinase - putative | transcript_product=rac serine-threonine kinase - putative | location=LinJ.30:251746-25327	2	1.22629e+08	1.65893e+07	4.63815e+07	1.70699e+06	5.16331e+07	2.64006e+07	6.18666e+07	2.65802e+07	2.32754	1.21881	0.395698	0.263832	0.335176	Not Regulated
727	LINF_300013200	LINF_300013200	LINF_300013200-T1-p1 | transcript=LINF_300013200-T1 | gene=LINF_300013200 | organism=Leishmania_infantum_JPCM5 | gene_product=mitochondrial oligo U binding protein TBRGG1 - putative | transcript_product=mitochondrial oligo U binding protein TBRGG1 - putati	5	1.61429e+07	1.73511e+06	1.96627e+07	1.85196e+07	7.4587e+07	2.4093e+07	1.25136e+07	3.90665e+07	0.320315	-1.64244	-1.0993	0.118651	0.176074	Not Regulated
728	LINF_300013000	LINF_300013000	LINF_300013000-T1-p1 | transcript=LINF_300013000-T1 | gene=LINF_300013000 | organism=Leishmania_infantum_JPCM5 | gene_product=hypothetical protein - conserved | transcript_product=hypothetical protein - conserved | location=LinJ.30:239914-243090(+) | prote	11	2.43763e+08	1.71838e+08	2.71601e+08	1.15706e+07	1.29213e+06	6.51924e+06	2.29067e+08	6.46067e+06	35.4556	5.14794	2.44867	0.000560571	0.00369432	Up
729	LINF_300012700	LINF_300012700	LINF_300012700-T1-p1 | transcript=LINF_300012700-T1 | gene=LINF_300012700 | organism=Leishmania_infantum_JPCM5 | gene_product=hypothetical protein - conserved | transcript_product=hypothetical protein - conserved | location=LinJ.30:236221-236736(+) | prote	6	4.82813e+08	4.85117e+08	3.91293e+08	4.57767e+08	4.27036e+08	4.58392e+08	4.53074e+08	4.47732e+08	1.01193	0.0171135	-0.232185	0.954505	0.968797	Not Regulated
730	LINF_300012500	LINF_300012500	LINF_300012500-T1-p1 | transcript=LINF_300012500-T1 | gene=LINF_300012500 | organism=Leishmania_infantum_JPCM5 | gene_product=co-chaperone GrpE - putative | transcript_product=co-chaperone GrpE - putative | location=LinJ.30:233819-234478(+) | protein_lengt	5	1.04544e+08	8.9752e+07	1.19871e+08	3.91067e+06	2.59446e+07	3.50783e+07	1.04722e+08	2.16445e+07	4.83828	2.2745	0.947294	0.0178218	0.0410507	Not Regulated
731	LINF_300012300	LINF_300012300	LINF_300012300-T1-p1 | transcript=LINF_300012300-T1 | gene=LINF_300012300 | organism=Leishmania_infantum_JPCM5 | gene_product=CDC16 - putative | transcript_product=CDC16 - putative | location=LinJ.30:226119-227759(-) | protein_length=546 | sequence_SO=chro	8	1.27451e+08	1.08507e+08	1.15246e+08	1.06031e+07	1.29213e+06	1.68945e+06	1.17068e+08	4.52824e+06	25.8529	4.69226	2.21057	0.000673897	0.00413934	Up
732	LINF_300012200	LINF_300012200	LINF_300012200-T1-p1 | transcript=LINF_300012200-T1 | gene=LINF_300012200 | organism=Leishmania_infantum_JPCM5 | gene_product=hypothetical protein - conserved | transcript_product=hypothetical protein - conserved | location=LinJ.30:223864-224661(-) | prote	9	1.52382e+08	1.57957e+08	1.39316e+08	2.7531e+08	2.43158e+08	3.4824e+08	1.49885e+08	2.88903e+08	0.518807	-0.946729	-0.735792	0.0045128	0.0154052	Not Regulated
733	LINF_300011600	LINF_300011600	LINF_300011600-T1-p1 | transcript=LINF_300011600-T1 | gene=LINF_300011600 | organism=Leishmania_infantum_JPCM5 | gene_product=hypothetical protein - conserved | transcript_product=hypothetical protein - conserved | location=LinJ.30:214887-216080(-) | prote	16	1.52182e+09	1.60039e+09	1.42425e+09	1.55148e+09	1.57522e+09	2.09743e+09	1.51549e+09	1.74138e+09	0.870284	-0.200443	-0.345858	0.388218	0.463129	Not Regulated
734	LINF_300011500	LINF_300011500	LINF_300011500-T1-p1 | transcript=LINF_300011500-T1 | gene=LINF_300011500 | organism=Leishmania_infantum_JPCM5 | gene_product=hypothetical protein - conserved | transcript_product=hypothetical protein - conserved | location=LinJ.30:213471-214067(-) | prote	4	3.04893e+07	6.31231e+07	7.16505e+07	7.82315e+07	7.45305e+07	6.99213e+07	5.50876e+07	7.42277e+07	0.742143	-0.43023	-0.465922	0.198057	0.265475	Not Regulated
735	LINF_300011300	LINF_300011300	LINF_300011300-T1-p1 | transcript=LINF_300011300-T1 | gene=LINF_300011300 | organism=Leishmania_infantum_JPCM5 | gene_product=ribosome biogenesis regulatory protein (RRS1) - putative | transcript_product=ribosome biogenesis regulatory protein (RRS1) - puta	7	4.2792e+08	4.37868e+08	4.18394e+08	3.73845e+08	4.55179e+08	4.30257e+08	4.28061e+08	4.1976e+08	1.01977	0.02825	-0.226367	0.856478	0.894167	Not Regulated
736	LINF_300010900	LINF_300010900	LINF_300010900-T1-p1 | transcript=LINF_300010900-T1 | gene=LINF_300010900 | organism=Leishmania_infantum_JPCM5 | gene_product=AMP-binding enzyme - putative | transcript_product=AMP-binding enzyme - putative | location=LinJ.30:186210-187649(-) | protein_len	18	1.7226e+09	2.80013e+09	2.66218e+09	2.3064e+09	2.11331e+09	2.46397e+09	2.39497e+09	2.29456e+09	1.04376	0.0617911	-0.208841	0.901626	0.928618	Not Regulated
737	LINF_300009900	LINF_300009900	LINF_300009900-T1-p1 | transcript=LINF_300009900-T1 | gene=LINF_300009900 | organism=Leishmania_infantum_JPCM5 | gene_product=bystin - putative | transcript_product=bystin - putative | location=LinJ.30:156336-157745(-) | protein_length=469 | sequence_SO=ch	4	1.02312e+08	1.18667e+08	1.08904e+08	7.03601e+07	7.36882e+07	7.53367e+07	1.09961e+08	7.31284e+07	1.50367	0.588492	0.0663592	0.0138417	0.0341213	Not Regulated
738	LINF_300009700	LINF_300009700	LINF_300009700-T1-p1 | transcript=LINF_300009700-T1 | gene=LINF_300009700 | organism=Leishmania_infantum_JPCM5 | gene_product=aspartyl-tRNA synthetase - putative | transcript_product=aspartyl-tRNA synthetase - putative | location=LinJ.30:150984-152636(-) |	3	5.22251e+07	7.39777e+07	7.00158e+07	1.70699e+06	3.58975e+07	1.68945e+06	6.54062e+07	1.3098e+07	4.9936	2.32008	0.971113	0.0233468	0.0491077	Not Regulated
739	LINF_300009600	LINF_300009600	LINF_300009600-T1-p1 | transcript=LINF_300009600-T1 | gene=LINF_300009600 | organism=Leishmania_infantum_JPCM5 | gene_product=eukaryotic translation initiation factor 4E - putative | transcript_product=eukaryotic translation initiation factor 4E - putative	2	2.38054e+07	8.39701e+06	1.89083e+07	1.79446e+07	1.15011e+07	6.89396e+06	1.70369e+07	1.21132e+07	1.40647	0.492082	0.0159851	0.40904	0.485224	Not Regulated
740	LINF_300009400	LINF_300009400	LINF_300009400-T1-p1 | transcript=LINF_300009400-T1 | gene=LINF_300009400 | organism=Leishmania_infantum_JPCM5 | gene_product=quiescin sulfhydryl oxidase - putative | transcript_product=quiescin sulfhydryl oxidase - putative | location=LinJ.30:141186-14286	5	5.14031e+07	1.73511e+06	2.00382e+06	2.41067e+08	1.68812e+08	2.42092e+07	1.83807e+07	1.44696e+08	0.127029	-2.97677	-1.79648	0.0415656	0.0767093	Not Regulated
741	LINF_300009200	LINF_300009200	LINF_300009200-T1-p1 | transcript=LINF_300009200-T1 | gene=LINF_300009200 | organism=Leishmania_infantum_JPCM5 | gene_product=WD-40 repeat protein | transcript_product=WD-40 repeat protein | location=LinJ.30:136890-138329(-) | protein_length=479 | sequence	7	1.9738e+08	2.40813e+08	2.71891e+08	7.18254e+07	1.07387e+08	1.4914e+08	2.36695e+08	1.09451e+08	2.16257	1.11274	0.34028	0.0114872	0.0302396	Not Regulated
742	LINF_300009000	LINF_300009000	LINF_300009000-T1-p1 | transcript=LINF_300009000-T1 | gene=LINF_300009000 | organism=Leishmania_infantum_JPCM5 | gene_product=Alpha/beta hydrolase family/X-Pro dipeptidyl-peptidase (S15 family) - putative | transcript_product=Alpha/beta hydrolase family/X-	3	3.53179e+06	1.78806e+06	2.11872e+06	1.70699e+06	1.29213e+06	1.68945e+06	2.47952e+06	1.56286e+06	1.58653	0.665877	0.106793	0.0979709	0.151542	Not Regulated
743	LINF_300007800	LINF_300007800	LINF_300007800-T1-p1 | transcript=LINF_300007800-T1 | gene=LINF_300007800 | organism=Leishmania_infantum_JPCM5 | gene_product=LIM domain containing protein - putative | transcript_product=LIM domain containing protein - putative | location=LinJ.30:83810-84	8	9.7284e+08	9.84542e+08	8.34838e+08	6.72419e+08	4.76289e+08	5.3299e+08	9.3074e+08	5.60566e+08	1.66036	0.731494	0.141078	0.012954	0.0327823	Not Regulated
744	LINF_300007600	LINF_300007600	LINF_300007600-T1-p1 | transcript=LINF_300007600-T1 | gene=LINF_300007600 | organism=Leishmania_infantum_JPCM5 | gene_product=mitochondrial RNA binding protein 1 - putative | transcript_product=mitochondrial RNA binding protein 1 - putative | location=LinJ	3	1.26066e+07	1.95918e+07	2.04116e+07	4.34021e+07	4.69106e+07	6.55366e+07	1.75367e+07	5.19498e+07	0.337569	-1.56674	-1.05975	0.00172147	0.00794975	Not Regulated
745	LINF_300007100	LINF_300007100	LINF_300007100-T1-p1 | transcript=LINF_300007100-T1 | gene=LINF_300007100 | organism=Leishmania_infantum_JPCM5 | gene_product=ribosomal RNA adenine dimethylase family protein - putative | transcript_product=ribosomal RNA adenine dimethylase family protein	15	1.0836e+09	1.44279e+09	1.12182e+09	7.16769e+08	8.55701e+08	1.35055e+09	1.21607e+09	9.74339e+08	1.2481	0.319729	-0.0740692	0.271315	0.34171	Not Regulated
746	LINF_300006900	LINF_300006900	LINF_300006900-T1-p1 | transcript=LINF_300006900-T1 | gene=LINF_300006900 | organism=Leishmania_infantum_JPCM5 | gene_product=hypothetical protein - conserved | transcript_product=hypothetical protein - conserved | location=LinJ.30:57718-59196(-) | protein	4	4.94361e+07	8.43404e+07	8.6253e+07	1.31754e+08	1.62818e+08	1.17572e+08	7.33432e+07	1.37381e+08	0.533866	-0.905451	-0.714224	0.0196195	0.0436946	Not Regulated
747	LINF_300006600	LINF_300006600	LINF_300006600-T1-p1 | transcript=LINF_300006600-T1 | gene=LINF_300006600 | organism=Leishmania_infantum_JPCM5 | gene_product=leucine-rich repeat protein - putative | transcript_product=leucine-rich repeat protein - putative | location=LinJ.30:48531-49181(	4	6.1425e+07	6.20142e+07	8.08595e+07	6.16799e+07	1.1018e+07	4.47839e+07	6.80996e+07	3.91606e+07	1.73898	0.798242	0.175954	0.146008	0.208207	Not Regulated
748	LINF_300006300	LINF_300006300	LINF_300006300-T1-p1 | transcript=LINF_300006300-T1 | gene=LINF_300006300 | organism=Leishmania_infantum_JPCM5 | gene_product=alkyldihydroxyacetonephosphate synthase | transcript_product=alkyldihydroxyacetonephosphate synthase | location=LinJ.30:40261-4212	14	1.65833e+09	1.58553e+09	2.18491e+09	1.11009e+09	9.02677e+08	7.21572e+08	1.80959e+09	9.11448e+08	1.9854	0.989433	0.27585	0.00759304	0.0223544	Not Regulated
749	LINF_300006100	LINF_300006100	LINF_300006100-T1-p1 | transcript=LINF_300006100-T1 | gene=LINF_300006100 | organism=Leishmania_infantum_JPCM5 | gene_product=hypothetical protein - conserved | transcript_product=hypothetical protein - conserved | location=LinJ.30:30868-35565(-) | protein	4	1.94859e+07	1.56899e+07	1.87155e+07	2.19028e+07	1.24156e+07	2.33092e+07	1.79638e+07	1.92092e+07	0.935163	-0.0967098	-0.291658	0.874717	0.909207	Not Regulated
750	LINF_300005900	LINF_300005900	LINF_300005900-T1-p1 | transcript=LINF_300005900-T1 | gene=LINF_300005900 | organism=Leishmania_infantum_JPCM5 | gene_product=hypothetical protein - conserved | transcript_product=hypothetical protein - conserved | location=LinJ.30:26298-26963(-) | protein	3	7.30213e+08	8.58478e+08	6.1744e+08	3.70904e+08	2.23852e+08	3.13284e+08	7.35377e+08	3.0268e+08	2.42955	1.28069	0.428032	0.00295944	0.0117511	Not Regulated
751	LINF_300005600	LINF_300005600	LINF_300005600-T1-p1 | transcript=LINF_300005600-T1 | gene=LINF_300005600 | organism=Leishmania_infantum_JPCM5 | gene_product=hypothetical protein - conserved | transcript_product=hypothetical protein - conserved | location=LinJ.30:16719-17441(-) | protein	13	2.29933e+09	2.41849e+09	2.2248e+09	1.66198e+09	1.29943e+09	1.6082e+09	2.31421e+09	1.5232e+09	1.5193	0.60341	0.074154	0.017508	0.0403769	Not Regulated
752	LINF_300005100	LINF_300005100	LINF_300005100-T1-p1 | transcript=LINF_300005100-T1 | gene=LINF_300005100 | organism=Leishmania_infantum_JPCM5 | gene_product=Alpha/beta hydrolase family/alpha/beta hydrolase fold - putative | transcript_product=Alpha/beta hydrolase family/alpha/beta hydro	3	2.12854e+07	1.13478e+07	1.67242e+07	1.70699e+06	1.29213e+06	1.68945e+06	1.64525e+07	1.56286e+06	10.5272	3.39604	1.5333	3.34116e-05	0.000556275	Not Regulated
753	LINF_290036400	LINF_290036400	LINF_290036400-T1-p1 | transcript=LINF_290036400-T1 | gene=LINF_290036400 | organism=Leishmania_infantum_JPCM5 | gene_product=40S ribosomal protein S19-like protein | transcript_product=40S ribosomal protein S19-like protein | location=LinJ.29:1260089-1260	2	9.83342e+09	1.24927e+10	1.03513e+10	9.74968e+09	7.85063e+09	7.5997e+09	1.08925e+10	8.4e+09	1.29672	0.374869	-0.0452583	0.116105	0.172483	Not Regulated
754	LINF_290036100	LINF_290036100	LINF_290036100-T1-p1 | transcript=LINF_290036100-T1 | gene=LINF_290036100 | organism=Leishmania_infantum_JPCM5 | gene_product=RNA recognition motif. (a.k.a. RRM - RBD - or RNP domain)/RNA recognition motif (a.k.a. RRM - RBD - or RNP domain) - putative | tr	4	1.67278e+08	1.56583e+08	1.72869e+08	1.00712e+08	1.65794e+08	1.72453e+08	1.65577e+08	1.4632e+08	1.13161	0.178375	-0.147926	0.441389	0.516496	Not Regulated
755	LINF_290035400	LINF_290035400	LINF_290035400-T1-p1 | transcript=LINF_290035400-T1 | gene=LINF_290035400 | organism=Leishmania_infantum_JPCM5 | gene_product=Putative intraflagellar transport protein C3 | transcript_product=Putative intraflagellar transport protein C3 | location=LinJ.29:	2	2.59427e+06	2.88906e+06	2.17254e+06	1.70699e+06	1.29213e+06	1.68945e+06	2.55196e+06	1.56286e+06	1.63288	0.707417	0.128498	0.0178954	0.0411702	Not Regulated
756	LINF_290034100	LINF_290034100	LINF_290034100-T1-p1 | transcript=LINF_290034100-T1 | gene=LINF_290034100 | organism=Leishmania_infantum_JPCM5 | gene_product=SAM domain (Sterile alpha motif) - putative | transcript_product=SAM domain (Sterile alpha motif) - putative | location=LinJ.29:11	2	1.77491e+07	3.73598e+07	4.78513e+07	7.76885e+06	7.74355e+06	1.68945e+06	3.43201e+07	5.73395e+06	5.98542	2.58145	1.10768	0.00945816	0.0261288	Not Regulated
757	LINF_290033900	LINF_290033900	LINF_290033900-T1-p1 | transcript=LINF_290033900-T1 | gene=LINF_290033900 | organism=Leishmania_infantum_JPCM5 | gene_product=hypothetical protein - conserved | transcript_product=hypothetical protein - conserved | location=LinJ.29:1185006-1187165(+) | pro	5	2.08854e+06	1.52339e+07	6.90485e+06	7.98663e+07	1.39546e+08	8.55274e+07	8.07577e+06	1.01647e+08	0.0794495	-3.65382	-2.15024	0.00181609	0.00818136	Down
758	LINF_290033600	LINF_290033600	LINF_290033600-T1-p1 | transcript=LINF_290033600-T1 | gene=LINF_290033600 | organism=Leishmania_infantum_JPCM5 | gene_product=hypothetical protein - conserved | transcript_product=hypothetical protein - conserved | location=LinJ.29:1175018-1176757(+) | pro	6	1.35214e+08	1.70881e+08	8.05754e+07	1.70699e+06	1.29213e+06	1.68945e+06	1.2889e+08	1.56286e+06	82.4706	6.36581	3.085	1.85142e-06	9.13538e-05	Up
759	LINF_290033500	LINF_290033500	LINF_290033500-T1-p1 | transcript=LINF_290033500-T1 | gene=LINF_290033500 | organism=Leishmania_infantum_JPCM5 | gene_product=serine/threonine-protein kinase - putative | transcript_product=serine/threonine-protein kinase - putative | location=LinJ.29:1170	9	6.99324e+08	4.61442e+08	5.78304e+08	5.86179e+07	1.85881e+07	3.9442e+07	5.7969e+08	3.88827e+07	14.9087	3.89808	1.79562	0.000145521	0.00151758	Not Regulated
760	LINF_290032900	LINF_290032900	LINF_290032900-T1-p1 | transcript=LINF_290032900-T1 | gene=LINF_290032900 | organism=Leishmania_infantum_JPCM5 | gene_product=ATP-dependent phosphofructokinase | transcript_product=ATP-dependent phosphofructokinase | location=LinJ.29:1148235-1149695(+) | p	48	2.90136e+10	5.2435e+10	4.74758e+10	6.74607e+10	8.89623e+10	9.17257e+10	4.29748e+10	8.27162e+10	0.519545	-0.944679	-0.734721	0.0170771	0.0398185	Not Regulated
761	LINF_290032800	LINF_290032800	LINF_290032800-T1-p1 | transcript=LINF_290032800-T1 | gene=LINF_290032800 | organism=Leishmania_infantum_JPCM5 | gene_product=vacuolar protein sorting-associated protein 4 | transcript_product=vacuolar protein sorting-associated protein 4 | location=LinJ.2	5	7.12228e+07	1.22698e+07	8.0893e+07	7.25641e+06	1.29213e+06	7.55792e+06	5.47952e+07	5.36882e+06	10.2062	3.35137	1.50996	0.018477	0.0419992	Not Regulated
762	LINF_290032400	LINF_290032400;LINF_290032300	LINF_290032400-T1-p1 | transcript=LINF_290032400-T1 | gene=LINF_290032400 | organism=Leishmania_infantum_JPCM5 | gene_product=60S ribosomal protein L13 - putative | transcript_product=60S ribosomal protein L13 - putative | location=LinJ.29:1134594-1135256(	21	1.13591e+11	1.30589e+11	1.05903e+11	7.68766e+10	7.59264e+10	9.44502e+10	1.16695e+11	8.24177e+10	1.41589	0.501712	0.021017	0.0424593	0.0778626	Not Regulated
763	LINF_290032200	LINF_290032200	LINF_290032200-T1-p1 | transcript=LINF_290032200-T1 | gene=LINF_290032200 | organism=Leishmania_infantum_JPCM5 | gene_product=heat shock protein 20 - putative | transcript_product=heat shock protein 20 - putative | location=LinJ.29:1129315-1129782(+) | pro	4	1.12784e+08	8.94807e+07	7.84982e+07	8.31e+07	7.53968e+07	1.03514e+08	9.35877e+07	8.73369e+07	1.07157	0.0997287	-0.189019	0.693391	0.753324	Not Regulated
764	LINF_290031400	LINF_290031400;LINF_160017500	LINF_290031400-T1-p1 | transcript=LINF_290031400-T1 | gene=LINF_290031400 | organism=Leishmania_infantum_JPCM5 | gene_product=60S ribosomal protein L39 - putative | transcript_product=60S ribosomal protein L39 - putative | location=LinJ.29:1097100-1097255(	3	4.07853e+09	4.61937e+09	3.12163e+09	3.3646e+09	3.75795e+09	2.97918e+09	3.93984e+09	3.36724e+09	1.17005	0.22657	-0.122745	0.37967	0.454299	Not Regulated
765	LINF_290030100	LINF_290030100	LINF_290030100-T1-p1 | transcript=LINF_290030100-T1 | gene=LINF_290030100 | organism=Leishmania_infantum_JPCM5 | gene_product=metallo-peptidase - Clan MA(E) Family M1 | transcript_product=metallo-peptidase - Clan MA(E) Family M1 | location=LinJ.29:1049053-	13	4.48965e+08	3.33149e+08	4.63158e+08	7.04083e+07	8.3583e+06	6.21618e+07	4.15091e+08	4.69762e+07	8.8362	3.14343	1.40131	0.00581362	0.0182686	Not Regulated
766	LINF_290029700	LINF_290029700	LINF_290029700-T1-p1 | transcript=LINF_290029700-T1 | gene=LINF_290029700 | organism=Leishmania_infantum_JPCM5 | gene_product=dynamin-1-like protein | transcript_product=dynamin-1-like protein | location=LinJ.29:1034729-1036831(-) | protein_length=700 | se	49	2.05869e+10	1.28518e+10	1.10112e+10	3.76013e+10	3.19009e+10	1.02796e+10	1.48167e+10	2.65939e+10	0.557144	-0.843878	-0.682052	0.264401	0.335393	Not Regulated
767	LINF_290029600	LINF_290029600	LINF_290029600-T1-p1 | transcript=LINF_290029600-T1 | gene=LINF_290029600 | organism=Leishmania_infantum_JPCM5 | gene_product=hypothetical protein - conserved | transcript_product=hypothetical protein - conserved | location=LinJ.29:1026502-1030812(-) | pro	8	1.2498e+08	1.01747e+08	1.12839e+08	3.27197e+08	2.84189e+08	4.61062e+08	1.13189e+08	3.57483e+08	0.316628	-1.65914	-1.10803	0.000635691	0.0040218	Not Regulated
768	LINF_290029300	LINF_290029300	LINF_290029300-T1-p1 | transcript=LINF_290029300-T1 | gene=LINF_290029300 | organism=Leishmania_infantum_JPCM5 | gene_product=rab-GDP dissociation inhibitor - putative | transcript_product=rab-GDP dissociation inhibitor - putative | location=LinJ.29:101627	4	9.87238e+06	3.90316e+07	3.40802e+07	7.26102e+07	1.89323e+07	2.38151e+07	2.76614e+07	3.84525e+07	0.719364	-0.475206	-0.489422	0.575541	0.643711	Not Regulated
769	LINF_290029100	LINF_290029100	LINF_290029100-T1-p1 | transcript=LINF_290029100-T1 | gene=LINF_290029100 | organism=Leishmania_infantum_JPCM5 | gene_product=C-8 sterol isomerase-like protein | transcript_product=C-8 sterol isomerase-like protein | location=LinJ.29:1001556-1002227(-) | p	3	1.46523e+08	1.09596e+08	1.43718e+08	1.83851e+08	1.77775e+08	1.69938e+08	1.33279e+08	1.77188e+08	0.752189	-0.410833	-0.455787	0.0763957	0.124891	Not Regulated
770	LINF_290028700	LINF_290028700	LINF_290028700-T1-p1 | transcript=LINF_290028700-T1 | gene=LINF_290028700 | organism=Leishmania_infantum_JPCM5 | gene_product=Domain of unknown function (DUF4139) - putative | transcript_product=Domain of unknown function (DUF4139) - putative | location=Li	14	1.03398e+09	1.07099e+09	9.28299e+08	2.60196e+08	1.73792e+08	2.84958e+08	1.01109e+09	2.39649e+08	4.21905	2.07692	0.84406	0.000173129	0.00168512	Not Regulated
771	LINF_290028500	LINF_290028500	LINF_290028500-T1-p1 | transcript=LINF_290028500-T1 | gene=LINF_290028500 | organism=Leishmania_infantum_JPCM5 | gene_product=short chain dehydrogenase - putative | transcript_product=short chain dehydrogenase - putative | location=LinJ.29:965574-966929(-)	2	3.03538e+07	2.56844e+07	2.65561e+07	1.70699e+06	1.29213e+06	1.68945e+06	2.75314e+07	1.56286e+06	17.6161	4.13882	1.9214	1.25913e-06	8.05614e-05	Not Regulated
772	LINF_290027900	LINF_290027900	LINF_290027900-T1-p1 | transcript=LINF_290027900-T1 | gene=LINF_290027900 | organism=Leishmania_infantum_JPCM5 | gene_product=5-AMP-activated protein kinase catalytic subunit alpha - putative | transcript_product=5-AMP-activated protein kinase catalytic	6	1.48396e+08	9.7897e+07	1.19726e+08	6.13949e+07	7.37689e+07	7.84254e+07	1.22006e+08	7.11964e+07	1.71366	0.777079	0.164896	0.0173238	0.040243	Not Regulated
773	LINF_290027800	LINF_290027800	LINF_290027800-T1-p1 | transcript=LINF_290027800-T1 | gene=LINF_290027800 | organism=Leishmania_infantum_JPCM5 | gene_product=hypothetical protein - conserved | transcript_product=hypothetical protein - conserved | location=LinJ.29:932148-934244(-) | prote	3	3.77313e+07	2.2986e+07	2.03425e+07	2.56975e+07	5.81722e+07	2.93331e+07	2.70199e+07	3.77343e+07	0.716057	-0.481853	-0.492895	0.328888	0.403567	Not Regulated
774	LINF_290027000	LINF_290027000	LINF_290027000-T1-p1 | transcript=LINF_290027000-T1 | gene=LINF_290027000 | organism=Leishmania_infantum_JPCM5 | gene_product=hypothetical protein - conserved | transcript_product=hypothetical protein - conserved | location=LinJ.29:902729-903349(-) | prote	3	1.78239e+08	1.38154e+08	1.68735e+08	7.79254e+07	7.10601e+07	7.79568e+07	1.61709e+08	7.56474e+07	2.13767	1.09604	0.331553	0.00128977	0.00652515	Not Regulated
775	LINF_290026800	LINF_290026800	LINF_290026800-T1-p1 | transcript=LINF_290026800-T1 | gene=LINF_290026800 | organism=Leishmania_infantum_JPCM5 | gene_product=hypothetical protein - conserved | transcript_product=hypothetical protein - conserved | location=LinJ.29:898452-899279(-) | prote	7	2.04395e+08	2.98115e+08	2.35919e+08	2.24056e+08	2.38261e+08	2.81916e+08	2.46143e+08	2.48078e+08	0.992202	-0.0112947	-0.247029	0.924212	0.947167	Not Regulated
776	LINF_290026200	LINF_290026200	LINF_290026200-T1-p1 | transcript=LINF_290026200-T1 | gene=LINF_290026200 | organism=Leishmania_infantum_JPCM5 | gene_product=hypothetical protein - conserved | transcript_product=hypothetical protein - conserved | location=LinJ.29:881685-883349(-) | prote	2	2.85333e+07	2.14909e+07	1.90721e+07	5.40053e+06	1.29213e+06	2.17154e+07	2.30321e+07	9.46934e+06	2.43228	1.28231	0.428879	0.0834353	0.133863	Not Regulated
777	LINF_290025700	LINF_290025700	LINF_290025700-T1-p1 | transcript=LINF_290025700-T1 | gene=LINF_290025700 | organism=Leishmania_infantum_JPCM5 | gene_product=dihydrolipoamide dehydrogenase - putative | transcript_product=dihydrolipoamide dehydrogenase - putative | location=LinJ.29:874787	2	1.70108e+07	2.42018e+07	2.14735e+07	2.32808e+07	2.98282e+07	2.45171e+07	2.08954e+07	2.58753e+07	0.807541	-0.308393	-0.402262	0.204858	0.272475	Not Regulated
778	LINF_290025600	LINF_290025600	LINF_290025600-T1-p1 | transcript=LINF_290025600-T1 | gene=LINF_290025600 | organism=Leishmania_infantum_JPCM5 | gene_product=Tob55 - putative | transcript_product=Tob55 - putative | location=LinJ.29:872833-874254(-) | protein_length=473 | sequence_SO=chro	12	6.55003e+08	7.45496e+08	9.77921e+08	3.23203e+08	2.63154e+08	3.89407e+08	7.92807e+08	3.25255e+08	2.4375	1.2854	0.430493	0.00249944	0.010302	Not Regulated
779	LINF_290025400	LINF_290025400;LINF_110017900	LINF_290025400-T1-p1 | transcript=LINF_290025400-T1 | gene=LINF_290025400 | organism=Leishmania_infantum_JPCM5 | gene_product=40S ribosomal protein S15A - putative | transcript_product=40S ribosomal protein S15A - putative | location=LinJ.29:867406-867798(	10	2.98028e+10	3.06435e+10	2.68603e+10	2.5577e+10	2.3151e+10	2.02296e+10	2.91022e+10	2.29859e+10	1.26609	0.34038	-0.0632788	0.112643	0.169142	Not Regulated
780	LINF_290024200	LINF_290024200;LINF_290025100;LINF_290025000;LINF_290024400;LINF_290024300;LINF_290024700;LINF_290024900;LINF_290024800;LINF_290024600;LINF_290024500	LINF_290024200-T1-p1 | transcript=LINF_290024200-T1 | gene=LINF_290024200 | organism=Leishmania_infantum_JPCM5 | gene_product=paraflagellar rod protein 1D - putative | transcript_product=paraflagellar rod protein 1D - putative | location=LinJ.29:828816-830	9	5.81458e+07	5.10188e+07	5.49754e+07	4.05107e+08	3.70516e+08	1.02615e+08	5.47133e+07	2.92746e+08	0.186897	-2.41968	-1.50541	0.00833825	0.0239064	Not Regulated
781	LINF_290023600	LINF_290023600	LINF_290023600-T1-p1 | transcript=LINF_290023600-T1 | gene=LINF_290023600 | organism=Leishmania_infantum_JPCM5 | gene_product=Thioesterase superfamily - putative | transcript_product=Thioesterase superfamily - putative | location=LinJ.29:811744-812805(-) |	5	1.82513e+07	1.73511e+06	2.10902e+07	2.27478e+08	1.80743e+08	2.44789e+08	1.36922e+07	2.1767e+08	0.0629035	-3.99072	-2.32627	0.00376803	0.0136542	Not Regulated
782	LINF_290023300	LINF_290023300	LINF_290023300-T1-p1 | transcript=LINF_290023300-T1 | gene=LINF_290023300 | organism=Leishmania_infantum_JPCM5 | gene_product=ATP-binding cassette protein subfamily H - member 2 - putative | transcript_product=ATP-binding cassette protein subfamily H - mem	4	3.41412e+07	3.64907e+07	3.81175e+07	8.70381e+06	9.89727e+06	8.44866e+06	3.62498e+07	9.01658e+06	4.02035	2.00732	0.807696	3.16618e-05	0.000531807	Not Regulated
783	LINF_290022000	LINF_290022000	LINF_290022000-T1-p1 | transcript=LINF_290022000-T1 | gene=LINF_290022000 | organism=Leishmania_infantum_JPCM5 | gene_product=hypothetical protein - conserved | transcript_product=hypothetical protein - conserved | location=LinJ.29:747438-748016(-) | prote	3	3.71723e+08	3.43866e+08	3.22549e+08	2.96196e+08	2.82767e+08	3.80262e+08	3.46046e+08	3.19742e+08	1.08227	0.114057	-0.181532	0.556766	0.627147	Not Regulated
784	LINF_290021900	LINF_290021900	LINF_290021900-T1-p1 | transcript=LINF_290021900-T1 | gene=LINF_290021900 | organism=Leishmania_infantum_JPCM5 | gene_product=hypothetical protein - conserved | transcript_product=hypothetical protein - conserved | location=LinJ.29:743516-745651(-) | prote	2	6.6432e+06	1.73511e+06	2.00382e+06	1.91318e+07	7.77481e+06	1.9573e+07	3.46071e+06	1.54932e+07	0.223369	-2.1625	-1.37103	0.0121901	0.0314625	Not Regulated
785	LINF_290021400	LINF_290021400	LINF_290021400-T1-p1 | transcript=LINF_290021400-T1 | gene=LINF_290021400 | organism=Leishmania_infantum_JPCM5 | gene_product=Nodulin-like - putative | transcript_product=Nodulin-like - putative | location=LinJ.29:707224-709242(-) | protein_length=672 | se	3	7.06149e+07	6.28258e+07	8.0162e+07	1.70699e+06	2.78959e+07	5.34724e+07	7.12009e+07	2.76918e+07	2.57119	1.36244	0.470745	0.114794	0.171701	Not Regulated
786	LINF_290018900	LINF_290018900	LINF_290018900-T1-p1 | transcript=LINF_290018900-T1 | gene=LINF_290018900 | organism=Leishmania_infantum_JPCM5 | gene_product=hypothetical protein - conserved | transcript_product=hypothetical protein - conserved | location=LinJ.29:522896-523786(+) | prote	4	3.87038e+08	2.85462e+08	2.98791e+08	1.84213e+08	8.53456e+07	2.41892e+08	3.23763e+08	1.70484e+08	1.89909	0.925307	0.242345	0.0504301	0.0890384	Not Regulated
787	LINF_290018800	LINF_290018800	LINF_290018800-T1-p1 | transcript=LINF_290018800-T1 | gene=LINF_290018800 | organism=Leishmania_infantum_JPCM5 | gene_product=hypothetical protein - conserved | transcript_product=hypothetical protein - conserved | location=LinJ.29:521235-521591(+) | prote	2	1.84028e+08	1.47791e+08	1.52967e+08	5.51193e+07	3.98044e+07	5.31282e+07	1.61595e+08	4.93506e+07	3.27443	1.71124	0.652996	0.000256014	0.0021312	Not Regulated
788	LINF_290017500	LINF_290017500	LINF_290017500-T1-p1 | transcript=LINF_290017500-T1 | gene=LINF_290017500 | organism=Leishmania_infantum_JPCM5 | gene_product=tryparedoxin 1 - putative | transcript_product=tryparedoxin 1 - putative | location=LinJ.29:457552-457989(+) | protein_length=145	5	2.23197e+08	2.27417e+08	2.75334e+08	1.25592e+08	1.27723e+08	1.74869e+08	2.41983e+08	1.42728e+08	1.69541	0.761634	0.156826	0.0133406	0.0333394	Not Regulated
789	LINF_290017300	LINF_290017300	LINF_290017300-T1-p1 | transcript=LINF_290017300-T1 | gene=LINF_290017300 | organism=Leishmania_infantum_JPCM5 | gene_product=tryparedoxin-like protein | transcript_product=tryparedoxin-like protein | location=LinJ.29:450554-451381(+) | protein_length=275	4	1.86818e+08	1.59206e+08	1.5105e+08	1.28713e+08	1.09116e+08	1.05621e+08	1.65692e+08	1.14483e+08	1.4473	0.533363	0.0375543	0.032577	0.0635468	Not Regulated
790	LINF_290017200	LINF_290017200;LINF_340045500	LINF_290017200-T1-p1 | transcript=LINF_290017200-T1 | gene=LINF_290017200 | organism=Leishmania_infantum_JPCM5 | gene_product=tryparedoxin-like protein | transcript_product=tryparedoxin-like protein | location=LinJ.29:446349-447464(+) | protein_length=371	3	4.94979e+09	5.1719e+09	3.82055e+09	2.8906e+09	2.43441e+09	3.12149e+09	4.64741e+09	2.8155e+09	1.65065	0.723038	0.136659	0.0160903	0.0383005	Not Regulated
791	LINF_290016800	LINF_290016800;LINF_290016700;LINF_290016600	LINF_290016800-T1-p1 | transcript=LINF_290016800-T1 | gene=LINF_290016800 | organism=Leishmania_infantum_JPCM5 | gene_product=ribosomal protein L1a - putative | transcript_product=ribosomal protein L1a - putative | location=LinJ.29:425028-426149(+) | prote	25	1.48466e+11	1.5423e+11	1.37065e+11	1.18426e+11	1.25545e+11	1.51665e+11	1.46587e+11	1.31879e+11	1.11153	0.152547	-0.161422	0.427978	0.502973	Not Regulated
792	LINF_290014900	LINF_290014900	LINF_290014900-T1-p1 | transcript=LINF_290014900-T1 | gene=LINF_290014900 | organism=Leishmania_infantum_JPCM5 | gene_product=LETM1 and EF-hand domain-containing protein 1 - putative | transcript_product=LETM1 and EF-hand domain-containing protein 1 - puta	4	7.8952e+07	4.63401e+07	5.56685e+07	5.33228e+07	5.39976e+07	8.44185e+07	6.03202e+07	6.3913e+07	0.943786	-0.0834684	-0.284739	0.79014	0.837813	Not Regulated
793	LINF_290014500	LINF_290014500	LINF_290014500-T1-p1 | transcript=LINF_290014500-T1 | gene=LINF_290014500 | organism=Leishmania_infantum_JPCM5 | gene_product=Phytanoyl-CoA dioxygenase (PhyH) - putative | transcript_product=Phytanoyl-CoA dioxygenase (PhyH) - putative | location=LinJ.29:33	2	1.67029e+06	1.78941e+06	2.39652e+06	2.31011e+06	5.04425e+06	2.81643e+06	1.95208e+06	3.39026e+06	0.575789	-0.796389	-0.657239	0.0824666	0.132645	Not Regulated
794	LINF_290014400	LINF_290014400	LINF_290014400-T1-p1 | transcript=LINF_290014400-T1 | gene=LINF_290014400 | organism=Leishmania_infantum_JPCM5 | gene_product=ADP-ribosylation factor-like protein 3A - putative | transcript_product=ADP-ribosylation factor-like protein 3A - putative | locat	8	5.70567e+08	3.64952e+08	4.6211e+08	8.13075e+07	4.36705e+07	1.32948e+07	4.65877e+08	4.60909e+07	10.1078	3.33739	1.50266	0.00181904	0.00818136	Not Regulated
795	LINF_290014300	LINF_290014300	LINF_290014300-T1-p1 | transcript=LINF_290014300-T1 | gene=LINF_290014300 | organism=Leishmania_infantum_JPCM5 | gene_product=hypothetical protein - conserved | transcript_product=hypothetical protein - conserved | location=LinJ.29:334579-336054(-) | prote	23	2.96085e+09	3.26169e+09	4.08599e+09	1.78211e+10	1.66443e+10	1.99072e+10	3.43618e+09	1.81242e+10	0.189591	-2.39904	-1.49462	2.98151e-05	0.000517332	Not Regulated
796	LINF_290013700	LINF_290013700	LINF_290013700-T1-p1 | transcript=LINF_290013700-T1 | gene=LINF_290013700 | organism=Leishmania_infantum_JPCM5 | gene_product=high mobility group protein homolog tdp-1 - putative | transcript_product=high mobility group protein homolog tdp-1 - putative | l	4	2.57085e+07	1.1323e+07	2.28542e+07	2.38016e+08	2.79982e+08	2.85721e+08	1.99619e+07	2.67906e+08	0.0745108	-3.74641	-2.19862	4.60137e-05	0.000693127	Down
797	LINF_290013400	LINF_290013400	LINF_290013400-T1-p1 | transcript=LINF_290013400-T1 | gene=LINF_290013400 | organism=Leishmania_infantum_JPCM5 | gene_product=CPC cysteine peptidase - Clan CA - family C1 - Cathepsin B-like | transcript_product=CPC cysteine peptidase - Clan CA - family C1	6	5.46992e+08	4.91973e+08	5.49353e+08	2.21828e+08	1.60298e+08	3.49802e+08	5.29439e+08	2.43976e+08	2.17005	1.11773	0.342883	0.0101514	0.0274856	Not Regulated
798	LINF_290013100	LINF_290013100	LINF_290013100-T1-p1 | transcript=LINF_290013100-T1 | gene=LINF_290013100 | organism=Leishmania_infantum_JPCM5 | gene_product=hypothetical protein - conserved | transcript_product=hypothetical protein - conserved | location=LinJ.29:293759-295855(-) | prote	8	1.88452e+08	2.98374e+08	2.30225e+08	6.70081e+08	7.38337e+08	6.27476e+08	2.39017e+08	6.78631e+08	0.352204	-1.50552	-1.02776	0.000680241	0.00416483	Not Regulated
799	LINF_290013000	LINF_290013000	LINF_290013000-T1-p1 | transcript=LINF_290013000-T1 | gene=LINF_290013000 | organism=Leishmania_infantum_JPCM5 | gene_product=hypothetical protein - conserved | transcript_product=hypothetical protein - conserved | location=LinJ.29:288083-292864(-) | prote	2	2.15654e+07	1.84356e+07	2.31495e+07	1.43366e+07	1.04685e+07	1.27072e+07	2.10502e+07	1.25041e+07	1.68347	0.751435	0.151497	0.0117784	0.030708	Not Regulated
800	LINF_290012900	LINF_290012900	LINF_290012900-T1-p1 | transcript=LINF_290012900-T1 | gene=LINF_290012900 | organism=Leishmania_infantum_JPCM5 | gene_product=U-box domain protein - putative | transcript_product=U-box domain protein - putative | location=LinJ.29:284326-286131(-) | protein	2	4.05531e+06	3.16398e+07	3.95271e+07	3.35668e+07	1.71656e+07	2.24773e+07	2.50741e+07	2.44032e+07	1.02749	0.0391248	-0.220685	0.640075	0.705086	Not Regulated
801	LINF_290012700	LINF_290012700	LINF_290012700-T1-p1 | transcript=LINF_290012700-T1 | gene=LINF_290012700 | organism=Leishmania_infantum_JPCM5 | gene_product=heat shock protein 90 - putative | transcript_product=heat shock protein 90 - putative | location=LinJ.29:276994-279309(-) | prote	2	2.08854e+06	1.73511e+06	2.00382e+06	4.7245e+06	2.20552e+06	1.63517e+06	1.94249e+06	2.85506e+06	0.680367	-0.555615	-0.531435	0.363785	0.439786	Not Regulated
802	LINF_290011200	LINF_290011200	LINF_290011200-T1-p1 | transcript=LINF_290011200-T1 | gene=LINF_290011200 | organism=Leishmania_infantum_JPCM5 | gene_product=ATP-binding cassette subfamily A - member 1 - putative | transcript_product=ATP-binding cassette subfamily A - member 1 - putative	2	2.9457e+07	1.70723e+07	3.24287e+07	1.70699e+06	1.29213e+06	1.68945e+06	2.63194e+07	1.56286e+06	16.8405	4.07387	1.88746	1.60308e-05	0.000348441	Not Regulated
803	LINF_290010100	LINF_290010100	LINF_290010100-T1-p1 | transcript=LINF_290010100-T1 | gene=LINF_290010100 | organism=Leishmania_infantum_JPCM5 | gene_product=ADF/Cofilin | transcript_product=ADF/Cofilin | location=LinJ.29:184913-185332(-) | protein_length=139 | sequence_SO=chromosome | S	4	2.26983e+07	2.02807e+07	4.4018e+07	1.60507e+08	1.08659e+08	9.63483e+07	2.8999e+07	1.21838e+08	0.238013	-2.07089	-1.32316	0.00154492	0.00731238	Not Regulated
804	LINF_290010000	LINF_290010000	LINF_290010000-T1-p1 | transcript=LINF_290010000-T1 | gene=LINF_290010000 | organism=Leishmania_infantum_JPCM5 | gene_product=Ca2+-ATPase N terminal autoinhibitory domain containing protein - putative | transcript_product=Ca2+-ATPase N terminal autoinhibit	2	6.95279e+07	5.27919e+07	6.01181e+07	2.31523e+07	2.81611e+07	3.7168e+07	6.08126e+07	2.94938e+07	2.06188	1.04396	0.30434	0.00559834	0.0178688	Not Regulated
805	LINF_290009400	LINF_290009400	LINF_290009400-T1-p1 | transcript=LINF_290009400-T1 | gene=LINF_290009400 | organism=Leishmania_infantum_JPCM5 | gene_product=hypothetical protein - conserved | transcript_product=hypothetical protein - conserved | location=LinJ.29:148798-149937(-) | prote	5	2.0297e+08	1.2603e+08	1.55263e+08	1.92362e+08	1.58794e+08	2.84749e+08	1.61421e+08	2.11968e+08	0.761533	-0.393022	-0.446481	0.268683	0.339974	Not Regulated
806	LINF_290009300	LINF_290009300	LINF_290009300-T1-p1 | transcript=LINF_290009300-T1 | gene=LINF_290009300 | organism=Leishmania_infantum_JPCM5 | gene_product=hypothetical protein - conserved | transcript_product=hypothetical protein - conserved | location=LinJ.29:142059-143753(-) | prote	21	1.02352e+09	1.8663e+09	1.53357e+09	2.46969e+09	2.42252e+09	2.06474e+09	1.47446e+09	2.31898e+09	0.635824	-0.653301	-0.582476	0.0460082	0.0830071	Not Regulated
807	LINF_290008600	LINF_290008600	LINF_290008600-T1-p1 | transcript=LINF_290008600-T1 | gene=LINF_290008600 | organism=Leishmania_infantum_JPCM5 | gene_product=hypothetical protein - conserved | transcript_product=hypothetical protein - conserved | location=LinJ.29:118887-119411(-) | prote	4	4.64927e+08	4.96386e+08	3.14815e+08	4.16258e+08	3.64945e+08	2.40085e+08	4.25376e+08	3.40429e+08	1.24953	0.321384	-0.0732044	0.322142	0.396258	Not Regulated
808	LINF_290008200	LINF_290008200	LINF_290008200-T1-p1 | transcript=LINF_290008200-T1 | gene=LINF_290008200 | organism=Leishmania_infantum_JPCM5 | gene_product=TPR repeat/Tetratricopeptide repeat - putative | transcript_product=TPR repeat/Tetratricopeptide repeat - putative | location=LinJ	2	1.72848e+07	2.54525e+07	3.03716e+07	9.26001e+06	2.03316e+07	6.07287e+07	2.43697e+07	3.01068e+07	0.80944	-0.305003	-0.400491	0.918603	0.944252	Not Regulated
809	LINF_290007800	LINF_290007800	LINF_290007800-T1-p1 | transcript=LINF_290007800-T1 | gene=LINF_290007800 | organism=Leishmania_infantum_JPCM5 | gene_product=D-lactate dehydrogenase-like protein | transcript_product=D-lactate dehydrogenase-like protein | location=LinJ.29:95304-96779(-) |	22	3.27731e+09	5.29472e+09	4.4505e+09	5.43716e+08	8.19401e+08	6.88642e+08	4.34084e+09	6.8392e+08	6.34701	2.66608	1.15189	8.14851e-05	0.00104499	Not Regulated
810	LINF_290007300	LINF_290007300	LINF_290007300-T1-p1 | transcript=LINF_290007300-T1 | gene=LINF_290007300 | organism=Leishmania_infantum_JPCM5 | gene_product=RIO1 family - putative | transcript_product=RIO1 family - putative | location=LinJ.29:80114-81730(-) | protein_length=538 | sequen	4	7.73587e+07	8.76423e+07	7.62038e+07	9.54875e+06	2.19479e+07	2.65196e+07	8.04016e+07	1.93388e+07	4.15754	2.05573	0.832989	0.00206548	0.00897088	Not Regulated
811	LINF_290007000	LINF_290007000	LINF_290007000-T1-p1 | transcript=LINF_290007000-T1 | gene=LINF_290007000 | organism=Leishmania_infantum_JPCM5 | gene_product=hypothetical protein - conserved | transcript_product=hypothetical protein - conserved | location=LinJ.29:72110-72913(-) | protein	4	2.11051e+08	9.70864e+07	1.35305e+08	1.59534e+08	9.09827e+07	1.27471e+08	1.47814e+08	1.25996e+08	1.17316	0.230403	-0.120742	0.617845	0.685771	Not Regulated
812	LINF_290006900	LINF_290006900	LINF_290006900-T1-p1 | transcript=LINF_290006900-T1 | gene=LINF_290006900 | organism=Leishmania_infantum_JPCM5 | gene_product=SNF2 family N-terminal domain/Helicase conserved C-terminal domain containing protein - putative | transcript_product=SNF2 family	4	1.64598e+07	3.02438e+07	1.24629e+06	1.79235e+07	6.57556e+06	1.50839e+07	1.59833e+07	1.31943e+07	1.21138	0.276649	-0.0965783	0.69786	0.757312	Not Regulated
813	LINF_290006400	LINF_290006400	LINF_290006400-T1-p1 | transcript=LINF_290006400-T1 | gene=LINF_290006400 | organism=Leishmania_infantum_JPCM5 | gene_product=Putative intraflagellar transport protein B2 | transcript_product=Putative intraflagellar transport protein B2 | location=LinJ.29:	8	1.34217e+08	1.29486e+08	2.13387e+08	4.17261e+07	3.47086e+07	1.68945e+06	1.5903e+08	2.60414e+07	6.10682	2.61042	1.12282	0.0337537	0.0654388	Not Regulated
814	LINF_290006300	LINF_290006300	LINF_290006300-T1-p1 | transcript=LINF_290006300-T1 | gene=LINF_290006300 | organism=Leishmania_infantum_JPCM5 | gene_product=RNA polymerase subunit - putative | transcript_product=RNA polymerase subunit - putative | location=LinJ.29:45871-46884(-) | prote	4	9.79566e+07	2.79653e+07	4.19341e+07	1.73414e+07	8.70334e+06	3.99461e+07	5.5952e+07	2.19969e+07	2.54363	1.34689	0.46262	0.0938592	0.146863	Not Regulated
815	LINF_290006100	LINF_290006100	LINF_290006100-T1-p1 | transcript=LINF_290006100-T1 | gene=LINF_290006100 | organism=Leishmania_infantum_JPCM5 | gene_product=proteasome regulatory non-ATPase subunit - putative | transcript_product=proteasome regulatory non-ATPase subunit - putative | loc	5	4.07125e+07	1.82487e+07	3.0365e+07	1.7512e+08	3.0273e+07	1.50167e+07	2.97754e+07	7.34699e+07	0.405274	-1.30303	-0.92196	0.541099	0.612771	Not Regulated
816	LINF_290005800	LINF_290005800	LINF_290005800-T1-p1 | transcript=LINF_290005800-T1 | gene=LINF_290005800 | organism=Leishmania_infantum_JPCM5 | gene_product=small GTP-binding protein - putative | transcript_product=small GTP-binding protein - putative | location=LinJ.29:22607-23167(-) |	4	5.89589e+07	4.56263e+07	4.00197e+07	1.70699e+06	1.29213e+06	1.68945e+06	4.82016e+07	1.56286e+06	30.842	4.94682	2.34358	1.12786e-06	8.05614e-05	Up
817	LINF_290005300	LINF_290005300	LINF_290005300-T1-p1 | transcript=LINF_290005300-T1 | gene=LINF_290005300 | organism=Leishmania_infantum_JPCM5 | gene_product=hypothetical protein - conserved | transcript_product=hypothetical protein - conserved | location=LinJ.29:12406-13269(-) | protein	9	1.05271e+09	1.18769e+09	1.03631e+09	6.364e+08	6.14954e+08	7.15769e+08	1.09224e+09	6.55708e+08	1.66574	0.736162	0.143517	0.0061707	0.0191531	Not Regulated
818	LINF_290005200	LINF_290005200	LINF_290005200-T1-p1 | transcript=LINF_290005200-T1 | gene=LINF_290005200 | organism=Leishmania_infantum_JPCM5 | gene_product=ribosomal protein L3-like protein | transcript_product=ribosomal protein L3-like protein | location=LinJ.29:9977-11380(-) | protei	13	1.73835e+09	2.70106e+09	2.53949e+09	2.06914e+09	1.92616e+09	2.57522e+09	2.3263e+09	2.19017e+09	1.06215	0.0869913	-0.195674	0.7845	0.833229	Not Regulated
819	LINF_280039600	LINF_280039600	LINF_280039600-T1-p1 | transcript=LINF_280039600-T1 | gene=LINF_280039600 | organism=Leishmania_infantum_JPCM5 | gene_product=hypothetical protein - conserved | transcript_product=hypothetical protein - conserved | location=LinJ.28:1189893-1192760(-) | pro	4	1.43294e+08	1.69395e+08	1.51039e+08	4.05559e+08	3.07269e+08	3.77338e+08	1.54576e+08	3.63389e+08	0.425374	-1.2332	-0.885471	0.000893429	0.00495827	Not Regulated
820	LINF_280039200	LINF_280039200	LINF_280039200-T1-p1 | transcript=LINF_280039200-T1 | gene=LINF_280039200 | organism=Leishmania_infantum_JPCM5 | gene_product=hypothetical protein - conserved | transcript_product=hypothetical protein - conserved | location=LinJ.28:1183974-1184483(-) | pro	7	1.02252e+08	1.48174e+08	1.20751e+08	2.38488e+08	9.55306e+07	1.21196e+08	1.23726e+08	1.51738e+08	0.815389	-0.294439	-0.394971	0.627899	0.695305	Not Regulated
821	LINF_280037800	LINF_280037800	LINF_280037800-T1-p1 | transcript=LINF_280037800-T1 | gene=LINF_280037800 | organism=Leishmania_infantum_JPCM5 | gene_product=U5 snRNP-specific 40 kDa protein - putative | transcript_product=U5 snRNP-specific 40 kDa protein - putative | location=LinJ.28:11	5	2.44251e+08	2.25953e+08	2.84884e+08	1.81162e+08	1.37434e+08	1.63381e+08	2.51696e+08	1.60659e+08	1.56665	0.647682	0.0972859	0.0193759	0.0433673	Not Regulated
822	LINF_280037500	LINF_280037500	LINF_280037500-T1-p1 | transcript=LINF_280037500-T1 | gene=LINF_280037500 | organism=Leishmania_infantum_JPCM5 | gene_product=phosphate transporter - putative | transcript_product=phosphate transporter - putative | location=LinJ.28:1165390-1167594(-) | pro	2	1.19719e+07	1.21527e+07	1.07575e+07	1.06955e+07	1.33568e+07	9.72655e+06	1.16274e+07	1.12596e+07	1.03266	0.0463672	-0.2169	0.784427	0.833229	Not Regulated
823	LINF_280037300	LINF_280037300	LINF_280037300-T1-p1 | transcript=LINF_280037300-T1 | gene=LINF_280037300 | organism=Leishmania_infantum_JPCM5 | gene_product=glutamate dehydrogenase - putative | transcript_product=glutamate dehydrogenase - putative | location=LinJ.28:1160093-1161451(-) |	2	4.52074e+07	2.16846e+07	2.19828e+07	1.99257e+07	1.29213e+06	1.65106e+07	2.96249e+07	1.25761e+07	2.35564	1.23612	0.404745	0.141496	0.2033	Not Regulated
824	LINF_280037200	LINF_280037200	LINF_280037200-T1-p1 | transcript=LINF_280037200-T1 | gene=LINF_280037200 | organism=Leishmania_infantum_JPCM5 | gene_product=oligomeric golgi complex component 8 - putative | transcript_product=oligomeric golgi complex component 8 - putative | location=Li	2	5.58222e+06	3.9769e+06	5.61845e+06	8.17401e+06	1.29213e+06	6.57373e+06	5.05919e+06	5.34662e+06	0.946239	-0.0797229	-0.282782	0.712976	0.77141	Not Regulated
825	LINF_280036300	LINF_280036300	LINF_280036300-T1-p1 | transcript=LINF_280036300-T1 | gene=LINF_280036300 | organism=Leishmania_infantum_JPCM5 | gene_product=hypothetical protein - conserved | transcript_product=hypothetical protein - conserved | location=LinJ.28:1120189-1120824(-) | pro	6	1.86957e+08	1.82645e+08	1.90587e+08	1.18637e+08	1.65977e+08	1.83778e+08	1.8673e+08	1.56131e+08	1.19598	0.258199	-0.106219	0.257209	0.32764	Not Regulated
826	LINF_280036200	LINF_280036200	LINF_280036200-T1-p1 | transcript=LINF_280036200-T1 | gene=LINF_280036200 | organism=Leishmania_infantum_JPCM5 | gene_product=Beta-lactamase - putative | transcript_product=Beta-lactamase - putative | location=LinJ.28:1117911-1119407(-) | protein_length=49	2	3.84088e+07	2.55989e+07	4.02091e+07	6.78953e+06	5.96522e+06	7.47246e+06	3.47389e+07	6.7424e+06	5.15231	2.36522	0.994697	9.6251e-05	0.00117105	Not Regulated
827	LINF_280036000	LINF_280036000;LINF_280035900;LINF_280035500;LINF_280035400;LINF_280035300;LINF_280035200;LINF_280035100;LINF_280035000;LINF_280035800;LINF_280035700;LINF_280035600	LINF_280036000-T1-p1 | transcript=LINF_280036000-T1 | gene=LINF_280036000 | organism=Leishmania_infantum_JPCM5 | gene_product=hsp70 | transcript_product=hsp70 | location=LinJ.28:1112868-1114832(-) | protein_length=654 | sequence_SO=chromosome | SO=protein_	35	1.06238e+10	7.74001e+09	9.8015e+09	1.75883e+10	1.74208e+10	7.90911e+09	9.38843e+09	1.43061e+10	0.656255	-0.607672	-0.558635	0.207213	0.27522	Not Regulated
828	LINF_280034800	LINF_280034800;LINF_280034700	LINF_280034800-T1-p1 | transcript=LINF_280034800-T1 | gene=LINF_280034800 | organism=Leishmania_infantum_JPCM5 | gene_product=receptor for activated C kinase 1 | transcript_product=receptor for activated C kinase 1 | location=LinJ.28:1074410-1075348(-) | p	34	1.48466e+11	1.55356e+11	1.43751e+11	1.1943e+11	1.13905e+11	1.42583e+11	1.49191e+11	1.25306e+11	1.19061	0.251706	-0.109611	0.204396	0.272051	Not Regulated
829	LINF_280033300	LINF_280033300	LINF_280033300-T1-p1 | transcript=LINF_280033300-T1 | gene=LINF_280033300 | organism=Leishmania_infantum_JPCM5 | gene_product=ADP-ribosylglycohydrolase - putative | transcript_product=ADP-ribosylglycohydrolase - putative | location=LinJ.28:1030236-1031489(	6	1.71633e+08	2.03809e+08	1.72847e+08	2.13709e+08	1.66019e+08	2.44417e+08	1.82763e+08	2.08048e+08	0.878464	-0.186944	-0.338805	0.460209	0.534689	Not Regulated
830	LINF_280033200	LINF_280033200	LINF_280033200-T1-p1 | transcript=LINF_280033200-T1 | gene=LINF_280033200 | organism=Leishmania_infantum_JPCM5 | gene_product=leucine-rich repeat protein - putative | transcript_product=leucine-rich repeat protein - putative | location=LinJ.28:1026453-1029	2	3.49752e+07	3.17253e+07	3.29736e+07	2.23956e+07	1.65462e+07	6.38411e+07	3.32247e+07	3.42609e+07	0.969755	-0.0443077	-0.264278	0.699518	0.758677	Not Regulated
831	LINF_280032900	LINF_280032900;LINF_280032800	LINF_280032900-T1-p1 | transcript=LINF_280032900-T1 | gene=LINF_280032900 | organism=Leishmania_infantum_JPCM5 | gene_product=40S ribosomal protein S17 - putative | transcript_product=40S ribosomal protein S17 - putative | location=LinJ.28:1018567-1018998(	18	4.13831e+10	4.47651e+10	3.70421e+10	3.03803e+10	2.74752e+10	3.05101e+10	4.10635e+10	2.94552e+10	1.3941	0.479332	0.00932317	0.0367128	0.0697965	Not Regulated
832	LINF_280032700	LINF_280032700	LINF_280032700-T1-p1 | transcript=LINF_280032700-T1 | gene=LINF_280032700 | organism=Leishmania_infantum_JPCM5 | gene_product=Tetratricopeptide repeat - putative | transcript_product=Tetratricopeptide repeat - putative | location=LinJ.28:1013252-1016263(+)	3	3.24622e+07	2.07434e+07	3.33759e+07	1.70699e+06	1.29213e+06	1.68945e+06	2.88605e+07	1.56286e+06	18.4665	4.20684	1.95694	5.83959e-06	0.000191096	Not Regulated
833	LINF_280032300	LINF_280032300	LINF_280032300-T1-p1 | transcript=LINF_280032300-T1 | gene=LINF_280032300 | organism=Leishmania_infantum_JPCM5 | gene_product=acyl-CoA dehydrogenase - putative | transcript_product=acyl-CoA dehydrogenase - putative | location=LinJ.28:994232-996121(+) | pro	30	5.82963e+09	6.72794e+09	8.15872e+09	6.90233e+09	8.85632e+09	5.62769e+09	6.90543e+09	7.12878e+09	0.968669	-0.0459245	-0.265123	0.894776	0.922981	Not Regulated
834	LINF_280031800	LINF_280031800;LINF_280028800	LINF_280031800-T1-p1 | transcript=LINF_280031800-T1 | gene=LINF_280031800 | organism=Leishmania_infantum_JPCM5 | gene_product=ribosomal protein S29 - putative | transcript_product=ribosomal protein S29 - putative | location=LinJ.28:980706-980879(+) | prote	4	6.65635e+09	8.43382e+09	8.12674e+09	7.77397e+09	7.16438e+09	5.01394e+09	7.73897e+09	6.65076e+09	1.16362	0.218622	-0.126898	0.369735	0.445278	Not Regulated
835	LINF_280031400	LINF_280031400	LINF_280031400-T1-p1 | transcript=LINF_280031400-T1 | gene=LINF_280031400 | organism=Leishmania_infantum_JPCM5 | gene_product=Vacuolar proton pump subunit B - putative | transcript_product=Vacuolar proton pump subunit B - putative | location=LinJ.28:967807	30	8.70568e+09	1.29835e+10	1.15803e+10	1.76786e+10	1.64946e+10	2.07173e+10	1.10898e+10	1.82968e+10	0.606107	-0.722355	-0.618557	0.0189253	0.0426415	Not Regulated
836	LINF_280031300	LINF_280031300	LINF_280031300-T1-p1 | transcript=LINF_280031300-T1 | gene=LINF_280031300 | organism=Leishmania_infantum_JPCM5 | gene_product=2-oxoglutarate dehydrogenase - E2 component - dihydrolipoamide succinyltransferase - putative | transcript_product=2-oxoglutarate	22	1.50797e+10	1.67638e+10	1.5504e+10	1.56292e+10	1.32296e+10	1.75959e+10	1.57825e+10	1.54849e+10	1.01922	0.0274644	-0.226777	0.857528	0.894496	Not Regulated
837	LINF_280030500	LINF_280030500	LINF_280030500-T1-p1 | transcript=LINF_280030500-T1 | gene=LINF_280030500 | organism=Leishmania_infantum_JPCM5 | gene_product=hypothetical protein - conserved | transcript_product=hypothetical protein - conserved | location=LinJ.28:934421-935155(+) | prote	4	1.30022e+08	1.66501e+08	1.6391e+08	1.16218e+08	9.81828e+07	1.13113e+08	1.53478e+08	1.09171e+08	1.40584	0.491436	0.0156474	0.0487137	0.0867342	Not Regulated
838	LINF_280029900	LINF_280029900	LINF_280029900-T1-p1 | transcript=LINF_280029900-T1 | gene=LINF_280029900 | organism=Leishmania_infantum_JPCM5 | gene_product=eukaryotic translation initiation factor - putative | transcript_product=eukaryotic translation initiation factor - putative | loc	23	2.3062e+09	2.5707e+09	2.3807e+09	3.76173e+09	4.13425e+09	5.36659e+09	2.4192e+09	4.42086e+09	0.547224	-0.869797	-0.695595	0.00664429	0.0201774	Not Regulated
839	LINF_280029600	LINF_280029600	LINF_280029600-T1-p1 | transcript=LINF_280029600-T1 | gene=LINF_280029600 | organism=Leishmania_infantum_JPCM5 | gene_product=mitochondrial DNA topoisomerase II | transcript_product=mitochondrial DNA topoisomerase II | location=LinJ.28:906338-910831(+) | p	3	2.08854e+06	3.70772e+06	3.28321e+06	2.5577e+07	6.13316e+07	1.19743e+07	3.02649e+06	3.2961e+07	0.0918205	-3.44504	-2.04116	0.00250223	0.010302	Not Regulated
840	LINF_280029400	LINF_280029400	LINF_280029400-T1-p1 | transcript=LINF_280029400-T1 | gene=LINF_280029400 | organism=Leishmania_infantum_JPCM5 | gene_product=glycosomal membrane protein - putative | transcript_product=glycosomal membrane protein - putative | location=LinJ.28:898974-89964	9	2.34775e+09	1.55345e+09	2.62731e+09	2.5565e+09	2.24434e+09	2.56977e+09	2.17617e+09	2.45687e+09	0.885748	-0.175031	-0.332581	0.447125	0.521921	Not Regulated
841	LINF_280029300	LINF_280029300	LINF_280029300-T1-p1 | transcript=LINF_280029300-T1 | gene=LINF_280029300 | organism=Leishmania_infantum_JPCM5 | gene_product=glycosomal membrane protein-like protein | transcript_product=glycosomal membrane protein-like protein | location=LinJ.28:897430-8	5	2.1395e+08	1.5951e+08	1.67108e+08	1.15425e+08	3.28071e+07	8.7361e+07	1.8019e+08	7.85311e+07	2.2945	1.19818	0.38492	0.0342312	0.0662073	Not Regulated
842	LINF_280028700	LINF_280028700	LINF_280028700-T1-p1 | transcript=LINF_280028700-T1 | gene=LINF_280028700 | organism=Leishmania_infantum_JPCM5 | gene_product=Mannosyl oligosaccharide glucosidase - putative | transcript_product=Mannosyl oligosaccharide glucosidase - putative | location=Li	3	4.40495e+07	1.64644e+06	1.76368e+07	3.03261e+07	6.35249e+07	6.23299e+07	2.11109e+07	5.20603e+07	0.405509	-1.30219	-0.921522	0.125711	0.184531	Not Regulated
843	LINF_280028500	LINF_280028500	LINF_280028500-T1-p1 | transcript=LINF_280028500-T1 | gene=LINF_280028500 | organism=Leishmania_infantum_JPCM5 | gene_product=hypothetical protein - conserved | transcript_product=hypothetical protein - conserved | location=LinJ.28:867706-868443(+) | prote	10	8.54825e+08	8.9537e+08	8.05865e+08	1.01264e+09	8.82639e+08	1.25001e+09	8.5202e+08	1.04843e+09	0.812661	-0.299274	-0.397497	0.21032	0.278179	Not Regulated
844	LINF_280028300	LINF_280028300	LINF_280028300-T1-p1 | transcript=LINF_280028300-T1 | gene=LINF_280028300 | organism=Leishmania_infantum_JPCM5 | gene_product=Methyltransferase domain containing protein - putative | transcript_product=Methyltransferase domain containing protein - putative	3	7.3381e+07	3.31505e+07	4.77678e+07	2.59554e+07	1.29213e+06	2.10515e+07	5.14331e+07	1.60997e+07	3.19467	1.67567	0.634407	0.089196	0.141078	Not Regulated
845	LINF_280027400	LINF_280027400	LINF_280027400-T1-p1 | transcript=LINF_280027400-T1 | gene=LINF_280027400 | organism=Leishmania_infantum_JPCM5 | gene_product=DEAD-box ATP-dependent RNA helicase - mitochondrial | transcript_product=DEAD-box ATP-dependent RNA helicase - mitochondrial | loc	5	1.04743e+08	1.52925e+08	1.31805e+08	6.56492e+07	4.09152e+07	8.60459e+07	1.29824e+08	6.42034e+07	2.02208	1.01584	0.289648	0.0195423	0.0435855	Not Regulated
846	LINF_280026300	LINF_280026300	LINF_280026300-T1-p1 | transcript=LINF_280026300-T1 | gene=LINF_280026300 | organism=Leishmania_infantum_JPCM5 | gene_product=hypothetical protein - conserved | transcript_product=hypothetical protein - conserved | location=LinJ.28:790773-795053(-) | prote	2	2.08854e+06	1.73511e+06	2.00382e+06	1.66088e+07	1.6049e+07	3.39939e+06	1.94249e+06	1.2019e+07	0.161618	-2.62934	-1.61496	0.012595	0.0320876	Not Regulated
847	LINF_280026100	LINF_280026100	LINF_280026100-T1-p1 | transcript=LINF_280026100-T1 | gene=LINF_280026100 | organism=Leishmania_infantum_JPCM5 | gene_product=Elongation factor G 2 - mitochondrial - putative | transcript_product=Elongation factor G 2 - mitochondrial - putative | location=	3	1.45895e+07	5.69178e+06	1.39026e+07	1.70699e+06	1.29213e+06	1.68945e+06	1.13946e+07	1.56286e+06	7.2909	2.8661	1.25641	0.000647626	0.00407018	Not Regulated
848	LINF_280025900	LINF_280025900	LINF_280025900-T1-p1 | transcript=LINF_280025900-T1 | gene=LINF_280025900 | organism=Leishmania_infantum_JPCM5 | gene_product=divalent cation transporter - putative | transcript_product=divalent cation transporter - putative | location=LinJ.28:770821-77285	2	3.7813e+07	2.75149e+07	4.41896e+07	5.98975e+07	5.99623e+07	8.62875e+07	3.65058e+07	6.87158e+07	0.531258	-0.912514	-0.717915	0.015968	0.0380744	Not Regulated
849	LINF_280025100	LINF_280025100	LINF_280025100-T1-p1 | transcript=LINF_280025100-T1 | gene=LINF_280025100 | organism=Leishmania_infantum_JPCM5 | gene_product=AARP2CN (NUC121) domain/Protein of unknown function (DUF663) - putative | transcript_product=AARP2CN (NUC121) domain/Protein of un	3	1.33819e+08	1.32717e+08	9.51188e+07	1.11581e+08	1.34092e+08	1.25882e+08	1.20551e+08	1.23852e+08	0.973352	-0.0389664	-0.261487	0.81843	0.86251	Not Regulated
850	LINF_280024500	LINF_280024500	LINF_280024500-T1-p1 | transcript=LINF_280024500-T1 | gene=LINF_280024500 | organism=Leishmania_infantum_JPCM5 | gene_product=replication factor A - 51kDa subunit - putative | transcript_product=replication factor A - 51kDa subunit - putative | location=Li	4	2.08854e+06	3.8427e+07	3.1681e+07	3.45543e+07	8.80311e+07	6.61297e+07	2.40655e+07	6.2905e+07	0.382569	-1.38621	-0.965419	0.128715	0.188068	Not Regulated
851	LINF_280024100	LINF_280024100	LINF_280024100-T1-p1 | transcript=LINF_280024100-T1 | gene=LINF_280024100 | organism=Leishmania_infantum_JPCM5 | gene_product=DNA topoisomerase III - putative | transcript_product=DNA topoisomerase III - putative | location=LinJ.28:689868-692471(-) | prote	3	5.55222e+07	5.77914e+07	5.45586e+07	4.62695e+07	1.73659e+07	9.82554e+06	5.59574e+07	2.4487e+07	2.28519	1.19231	0.381856	0.0402541	0.0749041	Not Regulated
852	LINF_280023700	LINF_280023700	LINF_280023700-T1-p1 | transcript=LINF_280023700-T1 | gene=LINF_280023700 | organism=Leishmania_infantum_JPCM5 | gene_product=NOL1/NOP2/sun family - putative | transcript_product=NOL1/NOP2/sun family - putative | location=LinJ.28:672559-674328(-) | protein	4	8.98149e+06	7.54198e+06	1.31181e+07	1.00421e+07	2.71867e+07	4.81042e+07	9.88054e+06	2.84444e+07	0.347364	-1.52548	-1.03819	0.0775029	0.126158	Not Regulated
853	LINF_280023600	LINF_280023600	LINF_280023600-T1-p1 | transcript=LINF_280023600-T1 | gene=LINF_280023600 | organism=Leishmania_infantum_JPCM5 | gene_product=proteasome regulatory non-ATP-ase subunit 2 - putative | transcript_product=proteasome regulatory non-ATP-ase subunit 2 - putative	4	1.78458e+07	1.35149e+07	1.17531e+07	3.34664e+07	2.46409e+07	1.64461e+07	1.43712e+07	2.48511e+07	0.578293	-0.790128	-0.653968	0.0632167	0.106654	Not Regulated
854	LINF_280023200	LINF_280023200	LINF_280023200-T1-p1 | transcript=LINF_280023200-T1 | gene=LINF_280023200 | organism=Leishmania_infantum_JPCM5 | gene_product=sulfate transporter-like protein | transcript_product=sulfate transporter-like protein | location=LinJ.28:643809-649769(-) | prote	5	6.03559e+07	5.05054e+07	7.49825e+07	6.68304e+07	2.09336e+07	5.80333e+07	6.19479e+07	4.85991e+07	1.27467	0.350126	-0.0581868	0.346809	0.423035	Not Regulated
855	LINF_280022400	LINF_280022400	LINF_280022400-T1-p1 | transcript=LINF_280022400-T1 | gene=LINF_280022400 | organism=Leishmania_infantum_JPCM5 | gene_product=hypothetical protein - conserved | transcript_product=hypothetical protein - conserved | location=LinJ.28:608905-609903(-) | prote	8	2.96822e+08	3.84687e+08	3.1925e+08	4.45914e+08	3.96099e+08	5.01222e+08	3.33586e+08	4.47745e+08	0.745037	-0.424616	-0.462989	0.0793387	0.128595	Not Regulated
856	LINF_280021800	LINF_280021800	LINF_280021800-T1-p1 | transcript=LINF_280021800-T1 | gene=LINF_280021800 | organism=Leishmania_infantum_JPCM5 | gene_product=hydrolase - alpha/beta fold family - putative | transcript_product=hydrolase - alpha/beta fold family - putative | location=LinJ.2	7	1.99452e+08	1.75204e+08	1.66005e+08	1.44941e+07	4.70785e+06	8.82873e+06	1.8022e+08	9.34358e+06	19.2881	4.26964	1.98976	6.01797e-05	0.000839861	Up
857	LINF_280021500	LINF_280021500	LINF_280021500-T1-p1 | transcript=LINF_280021500-T1 | gene=LINF_280021500 | organism=Leishmania_infantum_JPCM5 | gene_product=hypothetical protein - conserved | transcript_product=hypothetical protein - conserved | location=LinJ.28:583634-584353(+) | prote	2	1.59446e+07	1.73511e+06	1.21175e+07	4.99086e+07	3.54078e+07	4.84057e+07	9.9324e+06	4.4574e+07	0.222829	-2.16599	-1.37285	0.0224391	0.0477461	Not Regulated
858	LINF_280021300	LINF_280021300	LINF_280021300-T1-p1 | transcript=LINF_280021300-T1 | gene=LINF_280021300 | organism=Leishmania_infantum_JPCM5 | gene_product=ATP-dependent RNA helicase FAL1 - putative | transcript_product=ATP-dependent RNA helicase FAL1 - putative | location=LinJ.28:5731	5	7.6441e+07	3.96125e+07	9.48836e+07	1.14301e+08	8.92284e+07	7.53422e+07	7.03124e+07	9.29573e+07	0.756395	-0.402789	-0.451584	0.262763	0.334041	Not Regulated
859	LINF_280021000	LINF_280021000	LINF_280021000-T1-p1 | transcript=LINF_280021000-T1 | gene=LINF_280021000 | organism=Leishmania_infantum_JPCM5 | gene_product=Protein of unknown function (DUF423) - putative | transcript_product=Protein of unknown function (DUF423) - putative | location=Li	2	1.95676e+07	1.68089e+07	2.18279e+07	3.59564e+07	3.34157e+07	3.4369e+07	1.94015e+07	3.45804e+07	0.561054	-0.833788	-0.67678	0.00420121	0.0147939	Not Regulated
860	LINF_280020800	LINF_280020800	LINF_280020800-T1-p1 | transcript=LINF_280020800-T1 | gene=LINF_280020800 | organism=Leishmania_infantum_JPCM5 | gene_product=Protein of unknown function (DUF423) - putative | transcript_product=Protein of unknown function (DUF423) - putative | location=Li	5	4.753e+08	3.94841e+08	4.9095e+08	2.53472e+08	3.24297e+08	2.82406e+08	4.53697e+08	2.86725e+08	1.58234	0.662062	0.104799	0.0161629	0.038383	Not Regulated
861	LINF_280020500	LINF_280020500	LINF_280020500-T1-p1 | transcript=LINF_280020500-T1 | gene=LINF_280020500 | organism=Leishmania_infantum_JPCM5 | gene_product=Cell division control protein 48 - putative | transcript_product=Cell division control protein 48 - putative | location=LinJ.28:55	3	4.87825e+06	3.88762e+06	3.71636e+06	1.84022e+07	6.5241e+06	1.06084e+07	4.16074e+06	1.18449e+07	0.351269	-1.50935	-1.02976	0.0147582	0.0357284	Not Regulated
862	LINF_280020300	LINF_280020300	LINF_280020300-T1-p1 | transcript=LINF_280020300-T1 | gene=LINF_280020300 | organism=Leishmania_infantum_JPCM5 | gene_product=hypothetical protein - conserved | transcript_product=hypothetical protein - conserved | location=LinJ.28:548054-550231(+) | prote	3	2.81776e+07	3.3584e+07	4.03428e+07	2.31372e+07	2.43782e+07	2.09334e+07	3.40348e+07	2.28163e+07	1.49169	0.576948	0.0603273	0.036441	0.0695125	Not Regulated
863	LINF_280019100	LINF_280019100	LINF_280019100-T1-p1 | transcript=LINF_280019100-T1 | gene=LINF_280019100 | organism=Leishmania_infantum_JPCM5 | gene_product=hypothetical protein - conserved | transcript_product=hypothetical protein - conserved | location=LinJ.28:497059-498111(+) | prote	3	7.02024e+07	9.0656e+07	8.41123e+07	5.10125e+07	3.98693e+07	1.01116e+07	8.16569e+07	3.36645e+07	2.42561	1.27835	0.426809	0.049046	0.0869182	Not Regulated
864	LINF_280018600	LINF_280018600	LINF_280018600-T1-p1 | transcript=LINF_280018600-T1 | gene=LINF_280018600 | organism=Leishmania_infantum_JPCM5 | gene_product=phenylalanine-4-hydroxylase | transcript_product=phenylalanine-4-hydroxylase | location=LinJ.28:482085-483443(+) | protein_length=	10	3.21583e+08	3.72686e+08	4.49362e+08	4.32155e+08	3.62434e+08	4.12248e+08	3.8121e+08	4.02279e+08	0.947627	-0.0776087	-0.281678	0.68748	0.747758	Not Regulated
865	LINF_280018200	LINF_280018200	LINF_280018200-T1-p1 | transcript=LINF_280018200-T1 | gene=LINF_280018200 | organism=Leishmania_infantum_JPCM5 | gene_product=p450 reductase - putative | transcript_product=p450 reductase - putative | location=LinJ.28:469627-471564(+) | protein_length=645	6	2.04484e+07	3.5625e+07	4.46855e+07	5.33529e+07	7.44872e+07	5.20275e+07	3.35863e+07	5.99559e+07	0.560183	-0.836029	-0.677951	0.0451641	0.0817172	Not Regulated
866	LINF_280017800	LINF_280017800	LINF_280017800-T1-p1 | transcript=LINF_280017800-T1 | gene=LINF_280017800 | organism=Leishmania_infantum_JPCM5 | gene_product=heat shock 70-related protein 1 - mitochondrial precursor - putative | transcript_product=heat shock 70-related protein 1 - mitoch	27	2.23805e+09	1.74866e+09	2.37379e+09	2.73042e+09	2.5375e+09	1.31967e+09	2.12017e+09	2.19587e+09	0.965526	-0.0506128	-0.267572	0.982712	0.987394	Not Regulated
867	LINF_280015900	LINF_280015900;LINF_280015700	LINF_280015900-T1-p1 | transcript=LINF_280015900-T1 | gene=LINF_280015900 | organism=Leishmania_infantum_JPCM5 | gene_product=ribosomal protein S20 - putative | transcript_product=ribosomal protein S20 - putative | location=LinJ.28:377232-377582(+) | prote	15	4.6705e+10	5.41045e+10	4.52404e+10	3.74738e+10	3.54943e+10	3.26988e+10	4.86833e+10	3.52223e+10	1.38217	0.466937	0.00284688	0.0414495	0.0766029	Not Regulated
868	LINF_280015800	LINF_280015800	LINF_280015800-T1-p1 | transcript=LINF_280015800-T1 | gene=LINF_280015800 | organism=Leishmania_infantum_JPCM5 | gene_product=hypothetical protein - conserved | transcript_product=hypothetical protein - conserved | location=LinJ.28:374252-376135(+) | prote	3	2.08854e+06	1.7177e+07	1.31716e+07	8.40293e+07	4.35275e+07	1.53745e+07	1.08124e+07	4.76438e+07	0.226942	-2.1396	-1.35907	0.0637322	0.107428	Not Regulated
869	LINF_280015600	LINF_280015600	LINF_280015600-T1-p1 | transcript=LINF_280015600-T1 | gene=LINF_280015600 | organism=Leishmania_infantum_JPCM5 | gene_product=hypothetical protein - conserved | transcript_product=hypothetical protein - conserved | location=LinJ.28:368761-371580(+) | prote	6	2.08854e+06	1.73511e+06	2.00382e+06	6.56954e+07	1.53215e+08	4.82241e+07	1.94249e+06	8.90447e+07	0.0218148	-5.51855	-3.12456	2.76304e-05	0.000490117	Down
870	LINF_280015400	LINF_280015400	LINF_280015400-T1-p1 | transcript=LINF_280015400-T1 | gene=LINF_280015400 | organism=Leishmania_infantum_JPCM5 | gene_product=P27 protein - putative | transcript_product=P27 protein - putative | location=LinJ.28:356348-357070(+) | protein_length=240 | sequ	8	1.06935e+09	7.10147e+08	7.45523e+08	1.40034e+08	1.03845e+08	2.39985e+08	8.41674e+08	1.61288e+08	5.21846	2.38362	1.00431	0.000650893	0.00407721	Not Regulated
871	LINF_280015300	LINF_280015300	LINF_280015300-T1-p1 | transcript=LINF_280015300-T1 | gene=LINF_280015300 | organism=Leishmania_infantum_JPCM5 | gene_product=hypothetical protein - conserved | transcript_product=hypothetical protein - conserved | location=LinJ.28:354952-355449(+) | prote	2	2.29185e+07	1.99216e+07	1.15948e+07	3.19349e+07	2.02335e+07	2.45371e+07	1.8145e+07	2.55685e+07	0.709662	-0.494795	-0.499657	0.168468	0.233225	Not Regulated
872	LINF_280015200	LINF_280015200	LINF_280015200-T1-p1 | transcript=LINF_280015200-T1 | gene=LINF_280015200 | organism=Leishmania_infantum_JPCM5 | gene_product=40S ribosomal protein S14 | transcript_product=40S ribosomal protein S14 | location=LinJ.28:353195-353629(+) | protein_length=144	14	5.20886e+10	6.02152e+10	5.19566e+10	3.96717e+10	3.9752e+10	4.03402e+10	5.47535e+10	3.99213e+10	1.37153	0.455791	-0.00297702	0.0379224	0.0715474	Not Regulated
873	LINF_280014900	LINF_280014900	LINF_280014900-T1-p1 | transcript=LINF_280014900-T1 | gene=LINF_280014900 | organism=Leishmania_infantum_JPCM5 | gene_product=Archaic translocase outer mitochondrial membrane 46 kDa subunit - putative | transcript_product=Archaic translocase outer mitochon	9	8.76865e+08	8.98083e+08	1.1811e+09	9.58378e+08	1.03346e+09	1.6833e+09	9.8535e+08	1.22505e+09	0.804336	-0.314129	-0.405259	0.369082	0.445056	Not Regulated
874	LINF_280014800	LINF_280014800	LINF_280014800-T1-p1 | transcript=LINF_280014800-T1 | gene=LINF_280014800 | organism=Leishmania_infantum_JPCM5 | gene_product=hypothetical protein - conserved | transcript_product=hypothetical protein - conserved | location=LinJ.28:343129-343698(+) | prote	6	7.23896e+08	7.688e+08	6.5944e+08	7.66156e+08	6.59078e+08	7.20537e+08	7.17378e+08	7.15257e+08	1.00297	0.00427219	-0.238895	0.981861	0.987061	Not Regulated
875	LINF_280013500	LINF_280013500	LINF_280013500-T1-p1 | transcript=LINF_280013500-T1 | gene=LINF_280013500 | organism=Leishmania_infantum_JPCM5 | gene_product=hypothetical protein - conserved | transcript_product=hypothetical protein - conserved | location=LinJ.28:293541-295049(+) | prote	2	1.99642e+07	1.63822e+07	4.53552e+07	5.68034e+07	2.11207e+07	4.82314e+07	2.72339e+07	4.20518e+07	0.647627	-0.626766	-0.568612	0.278679	0.34867	Not Regulated
876	LINF_280012800	LINF_280012800	LINF_280012800-T1-p1 | transcript=LINF_280012800-T1 | gene=LINF_280012800 | organism=Leishmania_infantum_JPCM5 | gene_product=DNA repair protein - putative | transcript_product=DNA repair protein - putative | location=LinJ.28:279928-282138(-) | protein_len	3	1.98875e+07	8.65323e+06	1.75332e+07	4.07496e+06	3.917e+06	3.86737e+06	1.5358e+07	3.95311e+06	3.88503	1.95793	0.781887	0.00194729	0.00859524	Not Regulated
877	LINF_280012500	LINF_280012500	LINF_280012500-T1-p1 | transcript=LINF_280012500-T1 | gene=LINF_280012500 | organism=Leishmania_infantum_JPCM5 | gene_product=hypothetical protein - conserved | transcript_product=hypothetical protein - conserved | location=LinJ.28:272624-273181(-) | prote	5	5.33351e+08	5.34054e+08	4.28791e+08	5.0027e+08	3.8751e+08	3.31121e+08	4.98732e+08	4.063e+08	1.2275	0.295719	-0.0866141	0.231364	0.300699	Not Regulated
878	LINF_280012300	LINF_280012300	LINF_280012300-T1-p1 | transcript=LINF_280012300-T1 | gene=LINF_280012300 | organism=Leishmania_infantum_JPCM5 | gene_product=SNARE associated Golgi protein - putative | transcript_product=SNARE associated Golgi protein - putative | location=LinJ.28:266735	7	2.37147e+08	2.57441e+08	2.66876e+08	3.14722e+08	3.41299e+08	3.44843e+08	2.53821e+08	3.33622e+08	0.760806	-0.3944	-0.447201	0.0578584	0.0999229	Not Regulated
[truncated: 1,022 more rows]
