# Supplementary material for: Genetic depletion of the RNA helicase DDX3 leads to impaired elongation of translating ribosomes triggering co-translational quality control of newly synthesized polypeptides
Source: Nucleic Acids Res. 2021 Aug 6;49(16):9459–78. doi: 10.1093/nar/gkab667 (PMC8450092; doi:10.1093/nar/gkab667)
Supplement: gkab667_Supplemental_Files [file gkab667_supplemental_files.zip › Supplementary Table S7.xlsx]

## Sheet: overview_unique_peptide_counts
							Exclusive Unique Peptide Count	Exclusive Unique Peptide Count
25769-25775 PapadopoulouB Leish Infant 20200702							25769 WT Rli1/ABCE1-HA	25770 WT Rli1/ABCE1-HA
#	Visible?	Starred?	Identified Proteins (258)	Accession Number	Alternate ID	Molecular Weight	25769 WT Rli1-HA	25770 WT Rli1-HA
1	true	Empty	clathrin heavy chain - putative	LINF_360022600		191 kDa	57	44
2	true	Empty	elongation factor 1-alpha	LINF_170005900 (+12)		49 kDa	19	20
3	true	Empty	ATP-binding cassette protein subfamily E - member 1 - putative	LINF_210012700		74 kDa	29	29	Rli1/ABCE1
4	true	Empty	beta tubulin	LINF_210028500 (+3)		50 kDa	19	17
5	true	Empty	hexokinase - putative	LINF_210007800 (+1)		52 kDa	18	19
6	true	Empty	inosine-5'-monophosphate dehydrogenase	LINF_190022000		56 kDa	22	19
7	true	Empty	RNA-binding protein - putative	LINF_350027200		30 kDa	16	11
8	true	Empty	hsp70	LINF_280035000 (+7)		71 kDa	26	19
9	true	Empty	ATP-dependent RNA helicase - putative	LINF_320009100		67 kDa	26	19	DDX3
10	true	Empty	NADH-dependent fumarate reductase - putative	LINF_350016600		123 kDa	28	22
11	true	Empty	poly(A)-binding protein 2	LINF_350047100		65 kDa	19	14
12	true	Empty	ATP-dependent phosphofructokinase	LINF_290032900		54 kDa	17	14
13	true	Empty	hypothetical protein - conserved	LINF_170005000		88 kDa	19	14
14	true	Empty	40S ribosomal protein S4 - putative	LINF_130017200 (+1)		31 kDa	16	12
15	true	Empty	fructose-1 -6-bisphosphate aldolase	LINF_360018400		41 kDa	16	12
16	true	Empty	eRF1 domain 1/eRF1 domain 2/eRF1 domain 3 - putative	LINF_270024100		51 kDa	24	21	eRF1; 54% and 56% aa sequence identity with the human and yeast eRF1, respectively
17	true	Empty	hypothetical protein - conserved	LINF_340052400		89 kDa	14	12
18	true	Empty	eukaryotic translation initiation factor 3 subunit L - putative	LINF_360007700		63 kDa	14	11
19	true	Empty	Domain of unknown function (DUF3819)/CCR4-Not complex component - Not1 - putative	LINF_210013800		249 kDa	15	7
20	true	Empty	poly(A)-binding protein 3	LINF_250005800		61 kDa	16	8
21	true	Empty	eukaryotic initiation factor 4a - putative	LINF_010012800 (+1)		45 kDa	14	11
22	true	Empty	RNA binding protein - putative	LINF_320013000		25 kDa	13	12
23	true	Empty	ATP-dependent RNA helicase - putative	LINF_350036300		101 kDa	22	13	Dbp1 (51% identity with DDX3); DDX3 paralog
24	true	Empty	translation initiation factor - putative	LINF_170020200		81 kDa	17	13
25	true	Empty	KH domain containing protein - putative	LINF_270019700		60 kDa	18	16
26	true	Empty	hypothetical protein - conserved	LINF_210009700		47 kDa	14	12
27	true	Empty	Ribosomal protein L6e - putative	LINF_150018200 (+1)		21 kDa	12	12
28	true	Empty	pyruvate dehydrogenase E1 component alpha subunit - putative	LINF_180019200		43 kDa	10	7
29	true	Empty	eukaryotic release factor 3 - putative	LINF_110017700		83 kDa	17	12	eRF3; 46% aa sequence identity with the S. cerevisiae eRF3 (29% aa sequence identity with the S. cerevisiae Hbs1)
30	true	Empty	alpha tubulin	LINF_130007700 (+11)		50 kDa	12	12
31	true	Empty	ribosomal protein L1a - putative	LINF_290016600 (+2)		41 kDa	12	9
32	true	Empty	S-adenosylhomocysteine hydrolase	LINF_360048000		48 kDa	16	15
33	true	Empty	eukaryotic translation initiation factor 3 subunit 8 - putative	LINF_360081900		82 kDa	16	9
34	true	Empty	eukaryotic translation initiation factor - putative	LINF_280029900		46 kDa	15	8
35	true	Empty	glutamate dehydrogenase	LINF_150018300		115 kDa	9	7
36	true	Empty	2-oxoglutarate dehydrogenase - E2 component - dihydrolipoamide succinyltransferase - putative	LINF_280031300		42 kDa	11	11
37	true	Empty	60S ribosomal protein L7 - putative	LINF_260006600 (+1)		29 kDa	10	9
38	true	Empty	ruvB-like DNA helicase - putative	LINF_340032100		54 kDa	16	11
39	true	Empty	coatomer alpha subunit - putative	LINF_340050900		133 kDa	15	6
40	true	Empty	heat shock 70-related protein 1 - mitochondrial precursor - putative	LINF_260017400		70 kDa	15	10
41	true	Empty	eukaryotic initiation factor 2a - putative	LINF_030014900		47 kDa	14	10
42	true	Empty	coatomer beta subunit - putative	LINF_200018700		110 kDa	12	9
43	true	Empty	Elongation factor Tu - mitochondrial - putative	LINF_180012600		52 kDa	12	12
44	true	Empty	enoyl-CoA reductase - putative	LINF_250024400		34 kDa	12	11
45	true	Empty	Heat shock protein 100 kDa	LINF_020012400 (+1)		91 kDa	12	8
46	true	Empty	40S ribosomal protein S3 - putative	LINF_150017600 (+1)		24 kDa	9	9
47	true	Empty	threonyl-tRNA synthetase - putative	LINF_350019000		90 kDa	12	9
48	true	Empty	40S ribosomal protein S3A - putative	LINF_350009200 (+1)		30 kDa	12	11
49	true	Empty	cystathione gamma lyase - putative	LINF_350037700		45 kDa	7	5
50	true	Empty	isocitrate dehydrogenase [NADP] - mitochondrial precursor - putative	LINF_100008300		48 kDa	10	11
51	true	Empty	40S ribosomal protein S6 - putative	LINF_210027600 (+1)		28 kDa	11	10
52	true	Empty	Coatomer subunit gamma	LINF_280033500		96 kDa	10	7
53	true	Empty	casein kinase - putative	LINF_350014800		40 kDa	10	6
54	true	Empty	60S ribosomal protein L13 - putative	LINF_290032300 (+1)		25 kDa	11	9
55	true	Empty	chaperonin containing t-complex protein - putative	LINF_320015700		59 kDa	11	6
56	true	Empty	40S ribosomal protein S18 - putative	LINF_360015100 (+1)		17 kDa	7	9
57	true	Empty	60S ribosomal protein L10 - putative	LINF_040012600 (+1)		25 kDa	11	9
58	true	Empty	RNA binding protein - putative	LINF_190007800		35 kDa	4	4
59	true	Empty	60S ribosomal protein L9 - putative	LINF_210018100 (+1)		22 kDa	9	9
60	true	Empty	glutamine synthetase - putative	LINF_060009000		42 kDa	7	6
61	true	Empty	leucyl-tRNA synthetase - putative	LINF_130016000		122 kDa	9	6
62	true	Empty	ribonucleoside-diphosphate reductase large chain - putative	LINF_280014500		91 kDa	10	6
63	true	Empty	eukaryotic translation initiation factor 3 subunit 2 - putative	LINF_360047700		39 kDa	11	11
64	true	Empty	40S ribosomal protein S14	LINF_280015200		16 kDa	8	8
65	true	Empty	40S ribosomal protein S16 - putative	LINF_260013700 (+1)		17 kDa	8	8
66	true	Empty	ribosomal protein L3 - putative	LINF_320038800 (+2)		48 kDa	8	7
67	true	Empty	hypothetical protein - conserved	LINF_350051300		161 kDa	10	8
68	true	Empty	40S ribosomal protein S2	LINF_320009600		29 kDa	9	8
69	true	Empty	60S ribosomal protein L18a - putative	LINF_320014400 (+1)		21 kDa	7	5
70	true	Empty	long-chain-fatty-acid-CoA ligase - putative	LINF_030007100		79 kDa	11	6
71	true	Empty	40S ribosomal protein SA - putative	LINF_360059600 (+1)		28 kDa	9	8
72	true	Empty	hypothetical protein - conserved	LINF_220008000		61 kDa	10	7
73	true	Empty	ribosomal protein S20 - putative	LINF_280015700 (+1)		13 kDa	9	8
74	true	Empty	aspartyl-tRNA synthetase - putative	LINF_300009700		63 kDa	11	4
75	true	Empty	eukaryotic translation initiation factor 3 subunit 7-like protein	LINF_300036000		61 kDa	11	6
76	true	Empty	ribosomal protein S7 - putative	LINF_010009200 (+1)		24 kDa	9	9
77	true	Empty	elongation factor 2	LINF_360006800 (+3)		94 kDa	14	8
78	true	Empty	60S ribosomal protein L5 - putative	LINF_350023700 (+2)		34 kDa	10	8
79	true	Empty	galactokinase-like protein	LINF_350032700		53 kDa	9	7
80	true	Empty	60S ribosomal protein L26 - putative	LINF_240026700 (+1)		16 kDa	7	7
81	true	Empty	mitochondrial RNA binding protein 1	LINF_270017500		27 kDa	7	5
82	true	Empty	60S acidic ribosomal protein P0 - putative	LINF_270020500 (+1)		35 kDa	7	7
83	true	Empty	Alba - putative	LINF_340031800		22 kDa	6	7
84	true	Empty	60S ribosomal protein L7a - putative	LINF_070010500 (+1)		30 kDa	6	5
85	true	Empty	ATP-dependent DEAD/H RNA helicase - putative	LINF_070008800		53 kDa	7	5
86	true	Empty	succinyl-coA:3-ketoacid-coenzyme A transferase - mitochondrial precursor - putative	LINF_330032400		53 kDa	9	7
87	true	Empty	heat shock protein DNAJ - putative	LINF_270032200		44 kDa	9	4
88	true	Empty	alkyldihydroxyacetonephosphate synthase	LINF_300006300		69 kDa	6	4
89	true	Empty	SAC3/GANP/Nin1/mts3/eIF-3 p25 family/COP9 signalosome - subunit CSN8 - putative	LINF_320028100		26 kDa	9	8	COP9 signalosome subunit
90	true	Empty	receptor for activated C kinase 1	LINF_280034700 (+1)		34 kDa	10	8
91	true	Empty	40S ribosomal protein S5	LINF_110015600 (+1)		21 kDa	9	8
92	true	Empty	hypothetical protein - conserved	LINF_250022600		37 kDa	6	4
93	true	Empty	actin	LINF_040017600		42 kDa	6	4
94	true	Empty	60S ribosomal protein L23a - putative	LINF_060011300 (+1)		16 kDa	6	5
95	true	Empty	GTP-binding protein - putative	LINF_250020400		24 kDa	7	6
96	true	Empty	ATP-dependent DEAD-box RNA helicase - putative	LINF_350008800		46 kDa	8	7
97	true	Empty	zinc finger protein family member - putative	LINF_360013000		61 kDa	5	3
98	true	Empty	adenylate kinase - putative	LINF_210020600		30 kDa	8	3
99	true	Empty	Ubiquitin-2 like Rad60 SUMO-like/Ubiquitin family/Ubiquitin-like domain/Ribosomal L40e family - putative	LINF_090015200 (+3)		15 kDa	4	4
100	true	Empty	eukaryotic translation initiation factor 5 - putative	LINF_340008600		43 kDa	8	4
101	true	Empty	Transitional endoplasmic reticulum ATPase - putative	LINF_360019800		87 kDa	6	2	p97/VCP/Cdc48
102	true	Empty	60S ribosomal protein L23 - putative	LINF_350043300 (+1)		15 kDa	8	8
103	true	Empty	60S ribosomal protein L21 - putative	LINF_340044000		18 kDa	8	8
104	true	Empty	translation initiation factor EIF-2B gamma subunit - putative	LINF_090018100		53 kDa	8	6
105	true	Empty	40S ribosomal protein S17 - putative	LINF_280032800 (+1)		16 kDa	8	7
106	true	Empty	fructose-1 -6-bisphosphatase	LINF_040016700		39 kDa	8	5
107	true	Empty	40S ribosomal protein S9 - putative	LINF_070012400 (+1)		22 kDa	7	5
108	true	Empty	coatomer subunit epsilon	LINF_320023000		35 kDa	7	5
109	true	Empty	T-complex protein 1 - gamma subunit - putative	LINF_230021100		60 kDa	8	3
110	true	Empty	dynamin-1-like protein	LINF_290029700		78 kDa	4	1
111	true	Empty	40S ribosomal protein S15A - putative	LINF_110017900 (+1)		15 kDa	4	4
112	true	Empty	hypothetical protein - conserved	LINF_190005100		40 kDa	5	2
113	true	Empty	translation initiation factor IF-2 - putative	LINF_330036700		93 kDa	7	6
114	true	Empty	hypothetical protein - conserved	LINF_350023200		82 kDa	8	2
115	true	Empty	hypothetical protein - conserved	LINF_150014300		53 kDa	5	5
116	true	Empty	40S ribosomal protein S10 - putative	LINF_360015600 (+1)		19 kDa	4	4
117	true	Empty	S-adenosylmethionine synthetase	LINF_300040800 (+1)		43 kDa	9	8
118	true	Empty	60S ribosomal protein L10a - putative	LINF_180011500 (+1)		25 kDa	5	5
119	true	Empty	Ribosomal protein L22p/L17e - putative	LINF_240005200 (+1)		19 kDa	6	5
120	true	Empty	40S ribosomal protein S11 - putative	LINF_200021000 (+1)		16 kDa	4	4
121	true	Empty	la RNA binding protein - putative	LINF_210011000		37 kDa	4	1
122	true	Empty	mRNA cap guanine-N7 methyltransferase - putative	LINF_110010500		118 kDa	3	1
123	true	Empty	60S ribosomal protein L11 (L5 - L16)	LINF_040009700 (+1)		22 kDa	4	4
124	true	Empty	ribosomal protein l35a - putative	LINF_100005600 (+1)		16 kDa	5	7
125	true	Empty	chaperonin TCP20 - putative	LINF_130022100		59 kDa	7	4
126	true	Empty	40S ribosomal protein S12 - putative	LINF_130010600		16 kDa	6	5
127	true	Empty	d-isomer specific 2-hydroxyacid dehydrogenase- protein	LINF_340021200 (+1)		37 kDa	5	2
128	true	Empty	heat shock protein 83-17	LINF_330009000 (+8)		81 kDa	4	2
129	true	Empty	hypothetical protein - conserved	LINF_110013800		37 kDa	4	2
130	true	Empty	glycyl tRNA synthetase - putative	LINF_360047300		70 kDa	7	3
131	true	Empty	mitochondrial RNA binding complex 1 subunit - putative	LINF_250021900		80 kDa	3	2
132	true	Empty	Nucleolar protein 56 - putative	LINF_100007300		53 kDa	5	3
133	true	Empty	dihydrolipoamide acetyltransferase precursorlike protein	LINF_210011100		40 kDa	3	3
134	true	Empty	RNA recognition motif. (a.k.a. RRM - RBD - or RNP domain)/RNA recognition motif (a.k.a. RRM - RBD - or RNP domain) - putative	LINF_340033000		29 kDa	7	5
135	true	Empty	3-ketoacyl-CoA thiolase - putative	LINF_230014600		47 kDa	3	2
136	true	Empty	60S ribosomal protein L13a - putative	LINF_150007100 (+1)		25 kDa	5	5
137	true	Empty	peroxidoxin	LINF_230005400		25 kDa	6	4
138	true	Empty	ATP-dependent RNA helicase SUB2 - putative	LINF_210024300		49 kDa	9	4
139	true	Empty	voltage-dependent anion-selective channel - putative	LINF_020009800		32 kDa	7	5
140	true	Empty	heat shock 70-related protein 1 - mitochondrial precursor - putative	LINF_300030100 (+2)		72 kDa	3	4
141	true	Empty	60S ribosomal protein L2 - putative	LINF_320046200 (+4)		28 kDa	5	2
142	true	Empty	ribosomal protein S25	LINF_250018100 (+1)		13 kDa	5	5
143	true	Empty	60S ribosomal protein L27A/L29 - putative	LINF_350043000 (+1)		16 kDa	6	7
144	true	Empty	ATP-binding cassette protein subfamily F - member 1 - putative	LINF_030006400		82 kDa	4	2
145	true	Empty	40S ribosomal protein S8 - putative	LINF_240026900 (+1)		25 kDa	6	3
146	true	Empty	isoleucyl-tRNA synthetase - putative	LINF_360066000		126 kDa	5	5
147	true	Empty	polyadenylate-binding protein 1	LINF_350055900		63 kDa	6	3
148	true	Empty	coatomer delta subunit-like protein	LINF_160017600		58 kDa	5	3
149	TRUE	Empty	protein mkt1 - putative	LINF_300040000		91 kDa	5	4
150	true	Empty	enoyl-CoA hydratase/isomerase family protein - conserved	LINF_350008700		31 kDa	4	3
151	true	Empty	3-methylcrotonoyl-CoA carboxylase beta subunit - putative	LINF_110011600		58 kDa	4	2
152	true	Empty	40S ribosomal protein S13 - putative	LINF_190008800 (+1)		17 kDa	4	3
153	true	Empty	40S ribosomal protein S19-like protein	LINF_290036400		18 kDa	5	5
154	true	Empty	60S ribosomal protein L28 - putative	LINF_110017300 (+1)		16 kDa	4	5
155	true	Empty	BRO1-like domain/ALIX V-shaped domain binding to HIV - putative	LINF_270023300		102 kDa	3	2
156	true	Empty	amidohydrolase - putative	LINF_200022000		44 kDa	7	6
157	true	Empty	60S ribosomal subunit protein L31 - putative	LINF_350038200 (+1)		21 kDa	4	4
158	true	Empty	ATP synthase subunit beta - mitochondrial - putative	LINF_250017900 (+1)		56 kDa	8	4
159	true	Empty	eukaryotic translation initiation factor 2 beta subunit - putative	LINF_080010700		38 kDa	4	2
160	true	Empty	Aminoacyl-tRNA editing domain containing protein - putative	LINF_210016600		29 kDa	4	2
161	true	Empty	T-complex protein 1 - delta subunit - putative	LINF_210018500		60 kDa	3	3
162	true	Empty	mitochondrial carrier protein - putative	LINF_020012000		34 kDa	4	3
163	true	Empty	protein tyrosine phosphatase - putative	LINF_050007700		25 kDa	6	5
164	true	Empty	translation-associated element 2 - putative	LINF_090015700		132 kDa	3	1
165	true	Empty	phosphoribosylpyrophosphate synthetase - putative	LINF_360063600		39 kDa	6	4
166	true	Empty	DnaJ protein - putative	LINF_210010300		50 kDa	7	2
167	true	Empty	WD domain - G-beta repeat - putative	LINF_060005200		75 kDa	3	2
168	true	Empty	40S ribosomal protein S27-1 - putative	LINF_180011200 (+1)		10 kDa	5	5
169	true	Empty	hypothetical protein - conserved	LINF_270024200		38 kDa	2	2
170	true	Empty	60S ribosomal protein L14 - putative	LINF_220021400 (+1)		20 kDa	4	4
171	true	Empty	META domain containing protein	LINF_170015800		48 kDa	6	5
172	true	Empty	cell differentiation protein-like protein	LINF_340051700		41 kDa	5	3
173	true	Empty	succinyl-CoA synthetase alpha subunit - putative	LINF_250028300 (+1)		31 kDa	5	4
174	true	Empty	chaperone protein DNAj - putative	LINF_350035100		51 kDa	3	1
175	true	Empty	RNA-binding protein 42 (RNA-binding motif protein 42) - putative	LINF_300036500		36 kDa	6	4
176	true	Empty	ATP-binding cassette sub-family F member 1 - putative	LINF_330008900		75 kDa	6	4
177	true	Empty	trifunctional enzyme alpha subunit - mitochondrial precursor-like protein	LINF_260020500		79 kDa	5	2
178	true	Empty	glycerol-3-phosphate dehydrogenase [NAD+] - glycosomal	LINF_100011800		39 kDa	4	3
179	true	Empty	40S ribosomal protein S24e	LINF_360036600 (+1)		16 kDa	3	2
180	true	Empty	T-complex protein 1 - eta subunit - putative	LINF_350044000		62 kDa	3	3
181	true	Empty	RNA binding protein - putative	LINF_180010900		44 kDa	6	3
182	true	Empty	HECT-domain (ubiquitin-transferase) - putative	LINF_320016600		179 kDa	3	1
183	true	Empty	40S ribosomal protein S23 - putative	LINF_210018200 (+1)		16 kDa	3	5
184	true	Empty	60S ribosomal protein L30	LINF_350007500		11 kDa	4	4
185	true	Empty	pyrroline-5-carboxylate reductase	LINF_130022300		29 kDa	4	2
186	true	Empty	60S ribosomal protein L32	LINF_210027000		15 kDa	5	5
187	true	Empty	Ribosomal protein L19e - putative	LINF_060009400 (+1)		28 kDa	4	4
188	true	Empty	eukaryotic initiation factor 5a - putative	LINF_250012900 (+2)		18 kDa	5	2
189	true	Empty	malate dehydrogenase	LINF_340006400		33 kDa	3	1
190	true	Empty	nascent polypeptide associated complex subunit- like protein - copy	LINF_040012700 (+1)		26 kDa	2	2
191	true	Empty	ribosomal protein L27 - putative	LINF_320033900 (+1)		15 kDa	4	4
192	true	Empty	DEAD box RNA helicase - putative	LINF_360028400		63 kDa	4	2
193	true	Empty	RNA-binding protein - putative - UPB1	LINF_250010100 (+1)		20 kDa	3	3
194	true	Empty	nucleolar GTP-binding protein - putative	LINF_330027200		74 kDa	1	3
195	true	Empty	5'-AMP-activated protein kinase catalytic subunit alpha - putative	LINF_290027900		88 kDa	3	0
196	true	Empty	60S ribosomal protein L44 - putative	LINF_130022200 (+1)		12 kDa	3	3
197	true	Empty	60S ribosomal protein L36 - putative	LINF_210013000		12 kDa	3	3
198	true	Empty	kinesin - putative	LINF_300036200		134 kDa	3	1
199	true	Empty	ribosomal protein S26 - putative	LINF_280010400 (+1)		13 kDa	5	4
200	true	Empty	Domain of unknown function (DUF1935) - putative	LINF_340007000		56 kDa	5	1
201	true	Empty	transcription factor btf3 - putative	LINF_360046600		12 kDa	2	1
202	true	Empty	programmed cell death 6 protein-like protein	LINF_130020000		26 kDa	2	0
203	true	Empty	ubiquitin-protein ligase-like - putative	LINF_070008000		671 kDa	3	1
204	true	Empty	serine/threonine protein kinase - putative	LINF_360021400		57 kDa	3	2
205	true	Empty	translationally controlled tumor protein (TCTP) - putative	LINF_240020500 (+1)		19 kDa	4	1
206	true	Empty	heat shock protein DNAJ - putative	LINF_220005800		36 kDa	3	2
207	true	Empty	CCR4-NOT transcription complex subunit 2 - putative	LINF_120008600		60 kDa	2	1
208	true	Empty	hypothetical protein - conserved	LINF_180008000		40 kDa	4	3
209	true	Empty	Alba - putative	LINF_130009400		13 kDa	3	1
210	true	Empty	prohibitin - putative	LINF_350005800		32 kDa	2	2
211	true	Empty	60S ribosomal protein L37a	LINF_210028000 (+1)		10 kDa	2	2
212	true	Empty	metallo-peptidase - Clan MA(E) Family M1	LINF_290030100		96 kDa	5	1
213	true	Empty	universal minicircle sequence binding protein - putative	LINF_360022400		13 kDa	2	2
214	true	Empty	ribosomal protein L24 - putative	LINF_360016500 (+1)		15 kDa	2	2
215	true	Empty	heat shock 70-related protein 1 - mitochondrial precursor - putative	LINF_280017800		72 kDa	3	1
216	true	Empty	Ribosomal protein L1p/L10e family - putative	LINF_210019900		29 kDa	4	2
217	true	Empty	hypothetical protein - conserved	LINF_340048800		35 kDa	3	2
218	true	Empty	serine palmitoyltransferase-like protein	LINF_340044900		54 kDa	3	2
219	true	Empty	proteasome regulatory non-ATP-ase subunit 5 - putative	LINF_210013400		54 kDa	2	1
220	true	Empty	RNA-binding protein - putative	LINF_170011800		32 kDa	3	1
221	true	Empty	prolyl-tRNA synthetase - putative	LINF_180017700		81 kDa	3	2
222	true	Empty	SET domain/Tetratricopeptide repeat - putative	LINF_340016800		78 kDa	4	2
223	true	Empty	Clathrin light chain - putative	LINF_190005900		42 kDa	2	2
224	true	Empty	Mitochondrial carrier protein - putative	LINF_180018200 (+1)		34 kDa	3	1
225	true	Empty	elongation factor-1 gamma	LINF_090016000 (+1)		46 kDa	3	2
226	true	Empty	GRIP domain containing protein - putative	LINF_110005600		178 kDa	1	3
227	true	Empty	hypothetical protein - conserved	LINF_130013700		76 kDa	3	1
228	true	Empty	acyl-CoA dehydrogenase - mitochondrial precursor - putative	LINF_070010000		56 kDa	2	3
229	true	Empty	Elongator-like Protein 3b - putative	LINF_230022800		80 kDa	2	2
230	true	Empty	ubiquitin/ribosomal protein S27a - putative	LINF_360011600		17 kDa	3	1
231	true	Empty	proteasome regulatory non-ATP-ase subunit 9 - putative	LINF_190016600		47 kDa	2	1
232	true	Empty	cyclophilin 11 - putative	LINF_230005500		32 kDa	3	1
233	true	Empty	Eukaryotic translation initiation factor 4 gamma type 5 - putative	LINF_100017900		89 kDa	3	0
234	true	Empty	ribosomal protein L15 - putative	LINF_300042300 (+1)		24 kDa	2	1
235	true	Empty	hypothetical protein - conserved	LINF_320012700		55 kDa	2	0
236	true	Empty	3-ketoacyl-CoA thiolase-like protein - putative	LINF_310023800		47 kDa	3	0
237	true	Empty	ribosomal protein S29 - putative	LINF_280028800 (+1)		7 kDa	2	2
238	true	Empty	60S acidic ribosomal protein P2GeneDB:LmjF.15.1203	LINF_150019500 (+1)		11 kDa	4	3
239	true	Empty	RF-1 domain containing protein - putative	LINF_210021200		62 kDa	2	1	Release factor
240	true	Empty	nucleosome assembly protein-like protein	LINF_310024900		45 kDa	3	0
241	true	Empty	40S ribosomal protein S33 - putative	LINF_260021300 (+2)		10 kDa	3	1
242	true	Empty	RNA-binding protein - putative	LINF_270028100		50 kDa	2	1
243	true	Empty	elongation factor 1-beta	LINF_340014000 (+1)		26 kDa	3	1
244	true	Empty	60S ribosomal protein L35 - putative	LINF_260028800 (+1)		15 kDa	2	2
245	true	Empty	chaperonin alpha subunit - putative	LINF_320040200		59 kDa	3	1
246	true	Empty	cleavage and polyadenylation specificity factor- like protein	LINF_320019100		167 kDa	3	0
247	true	Empty	hypothetical protein - conserved	LINF_050009500		22 kDa	3	1
248	true	Empty	AAA family ATPase - putative	LINF_090019500		141 kDa	3	1
249	true	Empty	hypothetical protein - conserved	LINF_170008200		94 kDa	3	1
250	true	Empty	cdc2-related kinase 6 - putative	LINF_270011600		37 kDa	3	1
251	true	Empty	ribosomal protein L38 - putative	LINF_030007300 (+1)		9 kDa	2	2
252	true	Empty	NIPSNAP - putative	LINF_360043200		23 kDa	3	2
253	true	Empty	serine/threonine-protein kinase - putative	LINF_300041600		85 kDa	3	0
254	true	Empty	ribonuclease mar1	LINF_120005600		22 kDa	2	0
255	true	Empty	tRNA (Uracil-5-)-methyltransferase/Protein-L-isoaspartate(D-aspartate) O-methyltransferase (PCMT)/ubiE/COQ5 methyltransferase family/Conserved hypothetical protein 95/Methyltransferase small domain/Methyltransferase domain containing protein - putative	LINF_200021600		65 kDa	2	2
256	true	Empty	ubiquitin conjugation factor E4 B - putative	LINF_300015700		115 kDa	3	0
257	true	Empty	translation factor sui1 - putative	LINF_240017300		12 kDa	2	2
258	true	Empty	hypothetical protein - conserved	LINF_350036400		65 kDa	2	2
Supplementary Table S7. LC-MS/MS analysis of ABCE1-HA immunoprecipitation from L. infantum wild type (WT) ectopically expressing the ABCE1-HA protein using anti-HA antibody.
The Rli1/ABCE1 ortholog in Leishmania associates with eRF1 and eRF3 release factors (highlighted in grey). Rli1/ABCE1 did not co-immunoprecipitate the Leishmania Pelota/Dom34 homolog. Leishmania does not code for Hbs1.
Highilighted in orange are ribosomal proteins. Highilighted in green are translation initiation, elongation and release factors.
Highlighted in yellow is the Leishmania ortholog of DDX3.
In bold are RNA-binding proteins including DEAD-box RNA helicases.
