# Supplementary material for: Genetic depletion of the RNA helicase DDX3 leads to impaired elongation of translating ribosomes triggering co-translational quality control of newly synthesized polypeptides
Source: Nucleic Acids Res. 2021 Aug 6;49(16):9459–78. doi: 10.1093/nar/gkab667 (PMC8450092; doi:10.1093/nar/gkab667)
Supplement: gkab667_Supplemental_Files [file gkab667_supplemental_files.zip › Supplementary Table S8.xlsx]

## Sheet: Samples Report for My Experimen
Samples report created on 05/31/2019
Experiment: My Experiment
		Database Name: the contaminants_thegpm_20170713.fasta; TriTryp_LeishInfant_XForPride_2019 database
			Version: unknown
			Taxonomy: All Entries
			Number of Proteins: 8660
		Does database contain common contaminants?: unknown
	Search Engine Set: 1 Search Engine
		Search Engine: Mascot
			Version: 2.5.1
			Samples: All Samples
			Fragment Tolerance: 0.100 Da (Monoisotopic)
			Parent Tolerance: 0.100 Da (Monoisotopic)
			Fixed Modifications: +57 on C (Carbamidomethyl)
			Variable Modifications: +1 on NQ (Deamidated), +16 on M (Oxidation), +114 on K (Dicarbamidomethyl) (Ingel25005_PapadopoulouB_LiWT_L13a_HA_MGFPeaklist (F079325), Ingel25006_PapadopoulouB_LiDKO_L13a_HA_MGFPeaklist (F079327), Ingel25007_PapadopoulouB_LiWT_S6_HA_MGFPeaklist (F079330), Ingel25008_PapadopoulouB_LiDKO_S6_HA_MGFPeaklist (F079334), Ingel25009_PapadopoulouB_REVr_MGFPeaklist (F079339), Inge…
			Database: the contaminants_thegpm_20170713.fasta; TriTryp_LeishInfant_XForPride_2019 database (unknown version, 8660 entries)
			Digestion Enzyme: Trypsin
			Max Missed Cleavages: 2
			Probability Model:
				Ingel24519(1)_MGFPeaklist (F079463): LFDR Model, Classifier data: Bayes, Good (50%) m:28.9/s:21.4 m:57.8/s:21.4 m:NA m:NA m:NA, Bad (50%) m:-14.8/s:6.31 m:14.2/s:6.51 m:NA m:NA m:NA [all charge states]
				Ingel24520_MGFPeaklist (F079464): LFDR Model, Classifier data: Bayes, Good (50%) m:26.8/s:22.2 m:55.7/s:22.1 m:NA m:NA m:NA, Bad (50%) m:-18.0/s:6.46 m:10.9/s:6.69 m:NA m:NA m:NA [all charge states]
				Ingel25005_PapadopoulouB_LiWT_L13a_HA_MGFPeaklist (F079325): LFDR Model, Classifier data: Bayes, Good (51%) m:26.8/s:24.4 m:58.6/s:24.5 m:NA m:NA m:NA, Bad (49%) m:-23.4/s:6.49 m:8.32/s:6.42 m:NA m:NA m:NA [all charge states]
				Ingel25006_PapadopoulouB_LiDKO_L13a_HA_MGFPeaklist (F079327): LFDR Model, Classifier data: Bayes, Good (63%) m:25.3/s:24.7 m:57.1/s:24.8 m:NA m:NA m:NA, Bad (37%) m:-23.2/s:6.59 m:8.51/s:6.58 m:NA m:NA m:NA [all charge states]
				Ingel25007_PapadopoulouB_LiWT_S6_HA_MGFPeaklist (F079330): LFDR Model, Classifier data: Bayes, Good (50%) m:28.0/s:24.5 m:59.8/s:24.6 m:NA m:NA m:NA, Bad (50%) m:-22.7/s:6.84 m:8.99/s:6.87 m:NA m:NA m:NA [all charge states]
				Ingel25008_PapadopoulouB_LiDKO_S6_HA_MGFPeaklist (F079334): LFDR Model, Classifier data: Bayes, Good (58%) m:26.4/s:24.8 m:58.3/s:24.9 m:NA m:NA m:NA, Bad (42%) m:-23.1/s:6.71 m:8.62/s:6.65 m:NA m:NA m:NA [all charge states]
				Ingel25009_PapadopoulouB_REVr_MGFPeaklist (F079339): LFDR Model, Classifier data: Bayes, Good (66%) m:25.1/s:25.5 m:57.0/s:25.6 m:NA m:NA m:NA, Bad (34%) m:-23.3/s:6.49 m:8.43/s:6.43 m:NA m:NA m:NA [all charge states]
				Ingel25010_PapadopoulouB_LiDKO_DEAD_HA_MGFPeaklist (F079343): LFDR Model, Classifier data: Bayes, Good (67%) m:23.5/s:25.2 m:55.5/s:25.2 m:NA m:NA m:NA, Bad (33%) m:-23.5/s:6.62 m:8.29/s:6.48 m:NA m:NA m:NA [all charge states]
				Ingel25011_PapadopoulouB_LiWT_6d_MGFPeaklist (F079348): LFDR Model, Classifier data: Bayes, Good (53%) m:21.5/s:24.8 m:53.5/s:24.8 m:NA m:NA m:NA, Bad (47%) m:-24.2/s:6.23 m:7.73/s:6.14 m:NA m:NA m:NA [all charge states]
				Ingel25012_PapadopoulouB_LiDKO_6dr_MGFPeaklist (F079350): LFDR Model, Classifier data: Bayes, Good (59%) m:20.5/s:23.8 m:52.6/s:23.9 m:NA m:NA m:NA, Bad (41%) m:-24.4/s:6.23 m:7.52/s:6.12 m:NA m:NA m:NA [all charge states]
	Scaffold: Version: Scaffold_4.8.9
		Modification Metadata Set: 2334 modifications
			Source: C:\Program Files\Scaffold 4\parameters\unimod.xml
			Comment:
		Protein Grouping Strategy: Experiment-wide grouping with binary peptide-protein weights
		Peptide Thresholds: 95.0% minimum
		Protein Thresholds: 99.0% minimum and 2 peptides minimum
		Peptide FDR: 0.1% (Decoy)
		Protein FDR: 0.3% (Decoy)
		GO Annotation Source(s):
		Alternate ID Source(s):
											Exclusive Unique Peptide Count	Exclusive Unique Peptide Count	Exclusive Unique Peptide Count	Exclusive Unique Peptide Count
											Uncategorized Sample	Uncategorized Sample	Uncategorized Sample	Uncategorized Sample
#	Visible?	Starred?	Identified Proteins (515)	Accession Number	Alternate ID	Molecular Weight	Protein Grouping Ambiguity	Taxonomy			25005_LiWT+L13a-HA	25006_LiDDX3 KO+L13a-HA	25007_LiWT+S6-HA	25007_LiDDX3 KO+S6-HA
1	TRUE	Empty	elongation factor 1-alpha	LINF_170007100		49 kDa		unknown			35	30	32	30
8	TRUE	Empty	ATP-dependent RNA helicase - putative (DDX3)	LINF_320009100		67 kDa		unknown			28	0	33	0	DDX3
10	TRUE	Empty	hsp70	LINF_280035000 (+7)		71 kDa		unknown			27	34	29	34
19	TRUE	Empty	RNA-binding protein - putative	LINF_350027200		30 kDa		unknown			17	21	16	20
21	TRUE	Empty	40S ribosomal protein S4 - putative	LINF_130017200 (+1)		31 kDa		unknown			7	18	11	11
24	TRUE	Empty	ribosomal protein L1a - putative	LINF_290016600 (+2)		41 kDa		unknown			10	17	7	13
25	TRUE	Empty	KH domain containing protein - putative	LINF_270019700		60 kDa		unknown			19	21	23	13
26	TRUE	Empty	poly(A)-binding protein 2	LINF_350047100		65 kDa		unknown			19	14	20	18
27	TRUE	Empty	60S ribosomal protein L13 - putative	LINF_290032300 (+1)		25 kDa		unknown			8	15	9	13
30	TRUE	Empty	60S ribosomal protein L7 - putative	LINF_260006600		29 kDa		unknown			8	13	4	7
32	TRUE	Empty	heat shock protein 83-17	LINF_330009000 (+8)		81 kDa		unknown			5	4	8	7
37	TRUE	Empty	40S ribosomal protein S3 - putative	LINF_150017600 (+1)		24 kDa		unknown			8	11	5	9
39	TRUE	Empty	60S ribosomal protein L10 - putative	LINF_040012600 (+1)		25 kDa		unknown			5	10	5	8
40	TRUE	Empty	ATP-dependent RNA helicase SUB2 - putative	LINF_210024300		49 kDa		unknown			3	7	3	9
44	TRUE	Empty	poly(A)-binding protein 3	LINF_250005800		61 kDa		unknown			14	10	14	7
45	TRUE	Empty	40S ribosomal protein S3A - putative	LINF_350009200 (+1)		30 kDa		unknown			8	17	9	11
46	TRUE	Empty	ATP-dependent RNA helicase - putative	LINF_350036300		101 kDa		unknown			9	15	10	22
50	TRUE	Empty	eukaryotic initiation factor 4a - putative	LINF_010012800 (+1)		45 kDa		unknown			11	9	12	15
52	TRUE	Empty	HECT-domain (ubiquitin-transferase) - putative	LINF_320016600		179 kDa		unknown			4	20	16	14
53	TRUE	Empty	aspartyl-tRNA synthetase - putative	LINF_300009700		63 kDa	TRUE	unknown			16	17	13	12
54	TRUE	Empty	eukaryotic translation initiation factor 3 subunit 8 - putative	LINF_360081900		82 kDa		unknown			16	17	18	18
55	TRUE	Empty	eukaryotic translation initiation factor 3 subunit L - putative	LINF_360007700		63 kDa		unknown			10	10	10	14
57	TRUE	Empty	ribosomal protein S7 - putative	LINF_010009200 (+1)		24 kDa		unknown			6	7	4	6
59	TRUE	Empty	40S ribosomal protein S6 - putative	LINF_210027600 (+1)		28 kDa		unknown			6	10	7	10
61	TRUE	Empty	60S ribosomal protein L5 - putative	LINF_350023700 (+2)		34 kDa		unknown			5	7	4	5
62	TRUE	Empty	Alba - putative	LINF_340031800		22 kDa		unknown			7	7	9	10
64	TRUE	Empty	eukaryotic initiation factor 2a - putative	LINF_030014900		47 kDa		unknown			9	11	11	12
65	TRUE	Empty	ribosomal protein L3 - putative	LINF_320038800 (+2)		48 kDa		unknown			4	7	4	5
67	TRUE	Empty	60S ribosomal protein L18a - putative	LINF_320014400 (+1)		21 kDa		unknown			4	11	4	7
68	TRUE	Empty	translation initiation factor - putative	LINF_170020200		81 kDa		unknown			9	15	10	19
73	TRUE	Empty	40S ribosomal protein SA - putative	LINF_360059600 (+1)		28 kDa		unknown			7	8	6	7
74	TRUE	Empty	60S ribosomal protein L7a - putative	LINF_070010500 (+1)		30 kDa		unknown			2	14	3	10
75	TRUE	Empty	40S ribosomal protein S18 - putative	LINF_360015100 (+1)		17 kDa		unknown			9	9	9	9
77	TRUE	Empty	Ribosomal protein L6e - putative	LINF_150018200 (+1)		21 kDa		unknown			8	8	4	7
78	TRUE	Empty	elongation factor 2	LINF_360006800 (+3)		94 kDa		unknown			10	7	9	12
82	TRUE	Empty	ATP-dependent DEAD-box RNA helicase - putative	LINF_350008800		46 kDa		unknown			8	12	6	12
84	TRUE	Empty	40S ribosomal protein S5	LINF_110015600 (+1)		21 kDa		unknown			5	9	7	6
86	TRUE	Empty	Domain of unknown function (DUF3819)/CCR4-Not complex component - Not1 - putative	LINF_210013800		249 kDa		unknown			2	7	3	7
87	TRUE	Empty	RNA-binding protein - putative - UPB1	LINF_250010100 (+1)		20 kDa		unknown			4	5	6	5
89	TRUE	Empty	Ribosomal protein L22p/L17e - putative	LINF_240005200 (+1)		19 kDa		unknown			3	7	2	6
90	TRUE	Empty	Nucleolar protein 56 - putative	LINF_100007300		53 kDa		unknown			0	0	29	26
93	TRUE	Empty	40S ribosomal protein S9 - putative	LINF_070012400 (+1)		22 kDa		unknown			1	4	8	22
94	TRUE	Empty	Transitional endoplasmic reticulum ATPase - putative	LINF_360019800		87 kDa		unknown			1	9	1	3
97	TRUE	Empty	Heat shock protein 100 kDa	LINF_020012400 (+1)		91 kDa	TRUE	unknown			1	9	3	5
99	TRUE	Empty	40S ribosomal protein S15A - putative	LINF_110017900 (+1)		15 kDa		unknown			4	3	8	11
103	TRUE	Empty	ubiquitin-fusion protein	LINF_310026800 (+1)		15 kDa		unknown			2	4	2	4
104	TRUE	Empty	60S ribosomal protein L9 - putative	LINF_210018100		22 kDa		unknown			4	8	3	5
105	TRUE	Empty	40S ribosomal protein S16 - putative	LINF_260013700 (+1)		17 kDa		unknown			6	8	3	7
106	TRUE	Empty	60S ribosomal protein L2 - putative	LINF_320046200 (+4)		28 kDa		unknown			3	3	7	6
107	TRUE	Empty	ATP-dependent DEAD/H RNA helicase - putative	LINF_070008800		53 kDa	TRUE	unknown			3	5	10	8
108	TRUE	Empty	60S ribosomal protein L14 - putative	LINF_220021400 (+1)		20 kDa		unknown			6	7	10	8
109	TRUE	Empty	60S acidic ribosomal protein P0 - putative	LINF_270020500 (+1)		35 kDa		unknown			5	9	5	6
110	TRUE	Empty	chaperonin alpha subunit - putative	LINF_320040200		59 kDa		unknown			4	4	3	6
112	TRUE	Empty	60S ribosomal protein L21 - putative	LINF_340044000		18 kDa	TRUE	unknown			5	6	6	8
113	TRUE	Empty	40S ribosomal protein S14	LINF_280015200		16 kDa		unknown			7	8	4	4
119	TRUE	Empty	40S ribosomal protein S2	LINF_190005400 (+1)		29 kDa		unknown			6	9	2	2
124	TRUE	Empty	ribosomal protein l35a - putative	LINF_100005600 (+1)		16 kDa		unknown			2	5	10	7
125	TRUE	Empty	60S ribosomal protein L35 - putative	LINF_260028800 (+1)		15 kDa		unknown			3	1	7	12
127	TRUE	Empty	eukaryotic translation initiation factor - putative	LINF_280029900		46 kDa		unknown			13	8	3	3
128	TRUE	Empty	60S ribosomal protein L23 - putative	LINF_350043300 (+1)		15 kDa		unknown			6	6	2	3
129	TRUE	Empty	chaperone protein DNAj - putative	LINF_350035100		51 kDa		unknown			6	12	4	7
131	TRUE	Empty	60S ribosomal protein L23a - putative	LINF_060011400		16 kDa		unknown			6	5	5	6
132	TRUE	Empty	40S ribosomal protein S8 - putative	LINF_240026900 (+1)		25 kDa		unknown			3	7	4	7
134	TRUE	Empty	60S ribosomal protein L26 - putative	LINF_240026700 (+1)		16 kDa		unknown			2	4	3	5
136	TRUE	Empty	eukaryotic translation initiation factor 3 subunit 2 - putative	LINF_360047700		39 kDa		unknown			9	12	3	9
141	TRUE	Empty	ribosomal protein S20 - putative	LINF_280015700 (+1)		13 kDa		unknown			5	6	2	9
142	TRUE	Empty	60S ribosomal protein L10a - putative	LINF_180011500 (+1)		25 kDa		unknown			5	8	11	10
143	TRUE	Empty	eRF1 domain 1/eRF1 domain 2/eRF1 domain 3 - putative	LINF_270024100		51 kDa		unknown			6	6	2	1
145	TRUE	Empty	eukaryotic translation initiation factor 3 subunit 7-like protein	LINF_300036000		61 kDa		unknown			7	8	3	5
147	TRUE	Empty	60S ribosomal subunit protein L31 - putative	LINF_350038200 (+1)		21 kDa		unknown			2	6	7	6
149	TRUE	Empty	hypothetical protein - conserved	LINF_270024200		38 kDa		unknown			1	8	8	8
151	TRUE	Empty	ribosomal protein L27 - putative	LINF_320033900 (+1)		15 kDa		unknown			1	3	3	6
153	TRUE	Empty	receptor for activated C kinase 1	LINF_280034700 (+1)		34 kDa		unknown			8	11	9	4
154	TRUE	Empty	40S ribosomal protein S17 - putative	LINF_280032800 (+1)		16 kDa		unknown			1	8	0	8
159	TRUE	Empty	60S ribosomal protein L27A/L29 - putative	LINF_350043000 (+1)		16 kDa		unknown			1	6	2	2
160	TRUE	Empty	ubiquitin-protein ligase-like - putative	LINF_070008000		671 kDa		unknown			4	4	2	2
162	TRUE	Empty	splicing factor ptsr1-like protein	LINF_070014900		42 kDa		unknown			3	5	8	7
164	TRUE	Empty	chaperonin TCP20 - putative	LINF_130022100		59 kDa		unknown			2	2	7	4
166	TRUE	Empty	40S ribosomal protein S13 - putative	LINF_190008800 (+1)		17 kDa		unknown			4	4	9	6
167	TRUE	Empty	eukaryotic release factor 3 - putative	LINF_110017700		83 kDa		unknown			3	7	5	4
169	TRUE	Empty	polyadenylate-binding protein 1	LINF_350055900		63 kDa	TRUE	unknown			8	3	2	4
171	TRUE	Empty	60S ribosomal protein L13a - putative	LINF_150007100 (+1)		25 kDa		unknown			5	6	5	5
172	TRUE	Empty	cleavage and polyadenylation specificity factor- like protein	LINF_320019100		167 kDa		unknown			0	6	3	4
173	TRUE	Empty	RNA binding protein - putative	LINF_180010900		44 kDa		unknown			4	6	6	5
177	TRUE	Empty	60S ribosomal protein L30	LINF_350007500		11 kDa		unknown			4	3	6	5
179	TRUE	Empty	zinc finger protein family member - putative	LINF_360013000		61 kDa		unknown			2	8	4	10
180	TRUE	Empty	40S ribosomal protein S12 - putative	LINF_130010600		16 kDa		unknown			6	6	1	6
182	TRUE	Empty	40S ribosomal protein S11 - putative	LINF_200021000 (+1)		16 kDa		unknown			3	6	2	7
183	TRUE	Empty	40S ribosomal protein S19-like protein	LINF_290036400		18 kDa	TRUE	unknown			5	6	2	5
190	TRUE	Empty	ribosomal protein L15 - putative	LINF_300042300		24 kDa		unknown			1	4	7	5
195	TRUE	Empty	ribosomal protein S6 - putative	LINF_150022800		13 kDa		unknown			0	1	6	5
200	TRUE	Empty	60S ribosomal protein L11 (L5 - L16)	LINF_040009700 (+1)		22 kDa		unknown			3	3	1	7
201	TRUE	Empty	ribosomal protein S26 - putative	LINF_280010400 (+1)		13 kDa		unknown			3	3	0	2
209	TRUE	Empty	hypothetical protein - conserved	LINF_360060500		103 kDa		unknown			0	5	1	5
213	TRUE	Empty	hypothetical protein - conserved	LINF_300013000		117 kDa		unknown			0	7	4	2
216	TRUE	Empty	40S ribosomal protein S24e	LINF_360036600 (+1)		16 kDa		unknown			4	4	3	5
219	TRUE	Empty	DEAD/DEAH box helicase/Type III restriction enzyme - res subunit - putative	LINF_030011900		247 kDa		unknown			3	1	3	10
221	TRUE	Empty	RNA-binding protein - putative	LINF_270028100		50 kDa		unknown			5	6	6	5
222	TRUE	Empty	Ribosomal protein L19e - putative	LINF_060009400 (+1)		28 kDa		unknown			2	3	2	10
223	TRUE	Empty	40S ribosomal protein S10 - putative	LINF_360015600 (+1)		19 kDa		unknown			4	4	1	1
225	TRUE	Empty	Alba - putative	LINF_130009400		13 kDa		unknown			4	3	4	5
229	TRUE	Empty	heat shock protein DNAJ - putative	LINF_220005800		36 kDa		unknown			4	4	3	5
231	TRUE	Empty	60S ribosomal protein L36 - putative	LINF_350024100		12 kDa		unknown			2	3	0	7
236	TRUE	Empty	translation initiation factor IF-2 - putative	LINF_330036700		93 kDa		unknown			0	3	3	5
237	TRUE	Empty	eukaryotic translation initation factor 4 gamma - putative	LINF_360070500		84 kDa		unknown			2	3	4	4
238	TRUE	Empty	ubiquitin/ribosomal protein S27a - putative	LINF_140019100		17 kDa		unknown			2	3	2	2
243	TRUE	Empty	DnaJ protein - putative	LINF_210010300		50 kDa		unknown			0	4	0	3
248	TRUE	Empty	eukaryotic initiation factor 5a - putative	LINF_250012900 (+2)		18 kDa		unknown			5	3	1	4
252	TRUE	Empty	60S ribosomal protein L28 - putative	LINF_110017300 (+1)		16 kDa		unknown			2	3	3	4
254	TRUE	Empty	alanyl-tRNA synthetase - putative	LINF_220021600		106 kDa		unknown			0	4	4	4
258	TRUE	Empty	threonyl-tRNA synthetase - putative	LINF_350019000		90 kDa		unknown			0	10	0	7
259	TRUE	Empty	60S ribosomal protein L32	LINF_210027000		15 kDa	TRUE	unknown			2	2	0	6
261	TRUE	Empty	DEAD box RNA helicase - putative	LINF_360028400		63 kDa	TRUE	unknown			3	1	4	1
274	TRUE	Empty	S-adenosylmethionine synthetase	LINF_300040800 (+1)		43 kDa		unknown			4	0	1	5
275	TRUE	Empty	RNA recognition motif. (a.k.a. RRM - RBD - or RNP domain)/RNA recognition motif (a.k.a. RRM - RBD - or RNP domain) - putative	LINF_340033000		29 kDa		unknown			5	3	4	3
280	TRUE	Empty	40S ribosomal protein S27-1 - putative	LINF_180011200 (+1)		10 kDa		unknown			4	3	0	5
281	TRUE	Empty	40S ribosomal protein S23 - putative	LINF_210018200 (+1)		16 kDa		unknown			2	1	4	3
282	TRUE	Empty	60S ribosomal protein L18 - putative	LINF_130010500 (+1)		22 kDa		unknown			0	2	5	4
283	TRUE	Empty	ribosomal protein L24 - putative	LINF_360016500 (+1)		15 kDa		unknown			2	2	5	2
286	TRUE	Empty	60S ribosomal protein L34 - putative	LINF_180019400 (+1)		19 kDa		unknown			0	4	0	1
290	TRUE	Empty	pumilio/PUF RNA binding protein 7 - putative	LINF_320023200		85 kDa		unknown			1	1	3	2
292	TRUE	Empty	ATP-dependent RNA helicase - putative	LINF_130009900		244 kDa		unknown			2	0	4	2
296	TRUE	Empty	ATP-dependent RNA helicase FAL1 - putative	LINF_280021300		44 kDa		unknown			2	2	3	6
302	TRUE	Empty	pumillio protein 8 - putative	LINF_250030800		65 kDa		unknown			1	1	4	2
304	TRUE	Empty	60S ribosomal protein L44 - putative	LINF_130022200 (+1)		12 kDa		unknown			1	1	1	2
308	TRUE	Empty	hypothetical protein - conserved	LINF_340018600		75 kDa		unknown			0	6	3	4
310	TRUE	Empty	pre-mRNA-splicing factor ATP-dependent RNA helicase - putative	LINF_240016200		119 kDa		unknown			2	4	4	5
313	TRUE	Empty	ribosomal protein S25	LINF_250018100 (+1)		13 kDa		unknown			3	1	0	1
314	TRUE	Empty	60S ribosomal protein L12 - putative	LINF_240028300		18 kDa		unknown			1	1	2	4
317	TRUE	Empty	la RNA binding protein - putative	LINF_210011000		37 kDa		unknown			2	4	4	3
321	TRUE	Empty	eukaryotic translation initiation factor 2 beta subunit - putative	LINF_080010700		38 kDa		unknown			3	1	5	1
330	TRUE	Empty	elongation factor-1 gamma	LINF_090016000 (+1)		46 kDa	TRUE	unknown			2	1	3	2
341	TRUE	Empty	isoleucyl-tRNA synthetase - putative	LINF_360066000		126 kDa		unknown			3	3	2	3
347	TRUE	Empty	translation initiation factor EIF-2B gamma subunit - putative	LINF_090018100		53 kDa		unknown			3	5	3	2
350	TRUE	Empty	pumilio protein 6 - putative	LINF_330019100		92 kDa		unknown			0	3	2	2
352	TRUE	Empty	60S ribosomal protein L37a	LINF_210028000 (+1)		10 kDa		unknown			1	2	6	3
355	TRUE	Empty	5'-3' exoribonuclease A - putative	LINF_060007900		167 kDa		unknown			1	4	2	2
361	TRUE	Empty	cleavage and polyadenylation specificity factor - putative	LINF_340041200		84 kDa		unknown			0	2	2	2
372	TRUE	Empty	RNA-binding protein - putative	LINF_040016900		35 kDa		unknown			1	3	3	2
374	TRUE	Empty	prolyl-tRNA synthetase - putative	LINF_180017700		81 kDa		unknown			0	3	0	3
383	TRUE	Empty	chaperone protein DNAj - putative	LINF_040014400		52 kDa		unknown			0	4	3	2
389	TRUE	Empty	DNAJ domain protein - putative	LINF_240010000		89 kDa		unknown			0	6	2	3
401	TRUE	Empty	Not1 N-terminal domain - CCR4-Not complex component/NOT2 / NOT3 / NOT5 family - putative	LINF_250025200		72 kDa		unknown			0	3	2	2
410	TRUE	Empty	ribosomal protein S29 - putative	LINF_280028800 (+1)		7 kDa		unknown			2	0	0	5
415	TRUE	Empty	exosome complex exonuclease RRP40 - putative	LINF_040006300		32 kDa		unknown			1	2	3	2
417	TRUE	Empty	translation-associated element 2 - putative	LINF_090015700		132 kDa		unknown			1	5	4	1
420	TRUE	Empty	U5 small nuclear ribonucleoprotein component - putative	LINF_320028300		110 kDa		unknown			3	4	11	3
424	TRUE	Empty	40S ribosomal protein S33 - putative	LINF_260021300 (+2)		10 kDa		unknown			2	2	2	0
428	TRUE	Empty	RNA-binding protein 42 (RNA-binding motif protein 42) - putative	LINF_300036500		36 kDa		unknown			3	2	2	2
429	TRUE	Empty	Ribosomal protein L1p/L10e family - putative	LINF_210019900		29 kDa		unknown			3	1	0	2
434	TRUE	Empty	RF-1 domain containing protein - putative	LINF_210021200		62 kDa		unknown			0	6	2	4
437	TRUE	Empty	RNA binding protein - putative	LINF_190007800		35 kDa		unknown			0	2	2	3
442	TRUE	Empty	hypothetical protein - conserved	LINF_100006200		80 kDa		unknown			0	4	2	4
451	TRUE	Empty	cleavage and polyadenylation specificity factor 30 kDa subunit - putative	LINF_090013400		36 kDa		unknown			1	3	4	1
456	TRUE	Empty	Zn-finger in Ran binding protein and others/SPRY domain/HECT-domain (ubiquitin-transferase) - putative	LINF_260029200		422 kDa		unknown			0	3	3	4
459	TRUE	Empty	RNA recognition motif. (a.k.a. RRM - RBD - or RNP domain) - putative	LINF_320027400		44 kDa		unknown			0	4	0	5
462	TRUE	Empty	NOL1/NOP2/sun family - putative	LINF_280023700		65 kDa		unknown			2	0	4	2
465	TRUE	Empty	hypothetical protein - conserved	LINF_270017400		69 kDa		unknown			0	4	0	3
470	TRUE	Empty	ATP-dependent RNA helicase - putative	LINF_310007700		103 kDa		unknown			0	3	0	3
472	TRUE	Empty	DNAj-like protein	LINF_250017100		44 kDa		unknown			0	0	3	4
479	TRUE	Empty	Zinc finger - C3HC4 type (RING finger)/zinc-RING finger domain/EF-hand domain pair/EF-hand domain/EF hand/Secreted protein acidic and rich in cysteine Ca binding region containing protein - putative	LINF_240019300		37 kDa	TRUE	unknown			0	7	0	2
486	TRUE	Empty	tryptophanyl-tRNA synthetase - putative	LINF_290005500		45 kDa		unknown			0	3	0	2
492	TRUE	Empty	HIT zinc finger/Zinc finger C-x8-C-x5-C-x3-H type (and similar) - putative	LINF_280008900		71 kDa		unknown			0	0	10	3
503	TRUE	Empty	aspartyl-tRNA synthetase - putative	LINF_210016300		69 kDa	TRUE	unknown			0	2	0	0
END OF FILE
Supplementary Table S8. LC-MS/MS analysis of L13a and S6 ribosomal protein pull-downs from L. infantum wild type (WT) and DDX3 knockout (KO) strains expressing HA-tagged L13a or S6 ribosomal proteins using anti-HA antibody.
Ribosomal proteins of the 40S and 60S subunits (blue color) (68 out of ~80 ribosomal proteins in eukaryotic systems, >86%) were identified.
Translation initiation, elongation, and release factors are highlighted in grey.
tRNA synthetases are highlighted in green. Protein ubiquitination related enzymes are highlighted in orange.
RNA-binding proteins including DEAD-box RNA helicases and chaperones are shown in black.
